# Supplementary material for: Dynamic metastable long-living droplets formed by sticker-spacer proteins
Source: eLife. 2020 Jun 2;9:e56159. doi: 10.7554/eLife.56159 (PMC7360371; doi:10.7554/eLife.56159)
Supplement: Figure 2—source data 1. [file elife-56159-fig2-data1.zip]

Archive with 41 entries (37 files):
- Fig2/
- Fig2/fig2a_lclus.dat
- Fig2/fig2a_avg_density.dat
- Fig2/fig2b_rev_v_irrev.dat
- Fig2/Raw_data_diff_conc/
- Fig2/Raw_data_diff_conc/README.txt
- Fig2/Raw_data_diff_conc/Reversible/
- Fig2/Raw_data_diff_conc/Reversible/Lclus_distri_30uM.dat
- Fig2/Raw_data_diff_conc/Reversible/Sclus_histo_30uM.dat
- Fig2/Raw_data_diff_conc/Reversible/Lclus_distri_50uM.dat
- Fig2/Raw_data_diff_conc/Reversible/Sclus_histo_50uM.dat
- Fig2/Raw_data_diff_conc/Reversible/Lclus_distri_70uM.dat
- Fig2/Raw_data_diff_conc/Reversible/Sclus_histo_70uM.dat
- Fig2/Raw_data_diff_conc/Reversible/Lclus_distri_100uM.dat
- Fig2/Raw_data_diff_conc/Reversible/Sclus_histo_100uM.dat
- Fig2/Raw_data_diff_conc/Reversible/Lclus_50uM.dat
- Fig2/Raw_data_diff_conc/Reversible/Lclus_30uM.dat
- Fig2/Raw_data_diff_conc/Reversible/Lclus_70uM.dat
- Fig2/Raw_data_diff_conc/Reversible/Lclus_100uM.dat
- Fig2/Raw_data_diff_conc/Irreversible/
- Fig2/Raw_data_diff_conc/Irreversible/Sclus_histo_10uM.dat
- Fig2/Raw_data_diff_conc/Irreversible/Lclus_10uM_distri.dat
- Fig2/Raw_data_diff_conc/Irreversible/Lclus_distri_200uM.dat
- Fig2/Raw_data_diff_conc/Irreversible/Lclus_distri_30uM.dat
- Fig2/Raw_data_diff_conc/Irreversible/Sclus_histo_30uM.dat
- Fig2/Raw_data_diff_conc/Irreversible/Lclus_distri_120uM.dat
- Fig2/Raw_data_diff_conc/Irreversible/Lclus_distri_100uM.dat
- Fig2/Raw_data_diff_conc/Irreversible/Lclus_distri_50uM.dat
- Fig2/Raw_data_diff_conc/Irreversible/Sclus_histo_50uM.dat
- Fig2/Raw_data_diff_conc/Irreversible/Lclus_distri_70uM.dat
- Fig2/Raw_data_diff_conc/Irreversible/Sclus_histo_70uMdat
- Fig2/Raw_data_diff_conc/Irreversible/Sclus_histo_120uM.dat
- Fig2/Raw_data_diff_conc/Irreversible/Sclus_histo_100uM.dat
- Fig2/Raw_data_diff_conc/Irreversible/Sclus_histo_200uM.dat
- Fig2/Raw_data_diff_conc/Irreversible/Lclus_200uM.dat
- Fig2/Raw_data_diff_conc/Irreversible/Lclus_10uM.dat
- Fig2/Raw_data_diff_conc/Irreversible/L_clus_30uM.dat
- Fig2/Raw_data_diff_conc/Irreversible/Lclus_120uM.dat
- Fig2/Raw_data_diff_conc/Irreversible/Lclus_70uM.dat
- Fig2/Raw_data_diff_conc/Irreversible/Lclus_50uM.dat
- Fig2/Raw_data_diff_conc/Irreversible/Lclus_100uM.dat
