# Supplementary material for: Dynamic metastable long-living droplets formed by sticker-spacer proteins
Source: eLife. 2020 Jun 2;9:e56159. doi: 10.7554/eLife.56159 (PMC7360371; doi:10.7554/eLife.56159)
Supplement: Figure 2—source data 1. [file elife-56159-fig2-data1.zip › Fig2/fig2a_lclus.dat]

#C_mono #<L_clus> #Std_err
10 9.746926 0.065833 
30 26.750000 0.136425 
50 82.353485 0.846934 
70 290.692627 1.611206 
100 363.783081 0.414233 
120 385.052246 0.234196 
200 396.659851 0.075175 
