# Supplementary material for: Dynamic metastable long-living droplets formed by sticker-spacer proteins
Source: eLife. 2020 Jun 2;9:e56159. doi: 10.7554/eLife.56159 (PMC7360371; doi:10.7554/eLife.56159)
Supplement: Figure 2—source data 1. [file elife-56159-fig2-data1.zip › Fig2/fig2a_avg_density.dat]

#C_mono #<phi_clus/phi> #Std_err
10 3.378290 0.863506 
30 10.006067 0.125284 
50 4.691337 0.066307 
70 2.338159 0.042022 
100 1.140827 0.035910 
120 1.190663 0.033329 
200 0.849800 0.025426 
