# Supplementary material for: Dynamic metastable long-living droplets formed by sticker-spacer proteins
Source: eLife. 2020 Jun 2;9:e56159. doi: 10.7554/eLife.56159 (PMC7360371; doi:10.7554/eLife.56159)
Supplement: Figure 2—source data 1. [file elife-56159-fig2-data1.zip › Fig2/fig2b_rev_v_irrev.dat]

#Column_no #C_mono #L_clus_reversible #Std_err_reversible #L_clus_irreversible #Std_err_irreversible
0 30 19.591408 3.251971751  26.838161 4.2597691001 
1 50 44.190414 15.4202441001 82.860138 26.3897781001  
2 70 188.429565 74.4861301001 291.449554 49.9325331007 
3 100 267.521484 84.786217 363.202576 13.3381501001 
