# Supplementary material for: Dynamic metastable long-living droplets formed by sticker-spacer proteins
Source: eLife. 2020 Jun 2;9:e56159. doi: 10.7554/eLife.56159 (PMC7360371; doi:10.7554/eLife.56159)
Supplement: Figure 2—source data 1. [file elife-56159-fig2-data1.zip › Fig2/Raw_data_diff_conc/README.txt]

1.) File with the names L_clus_*.dat contain the raw data for single largest cluster sizes from various snapshots from the final 1 microseconds of 5 independent simulation trajectories. The first column is a dummy column while the second column holds the largest cluster size (L_clus) values.

2.) File with the names S_clus_histo*.dat contain the cluster size distributions (for all clusters in the system) for various concentrations. The e_ns values for all files in this folder is 0.1 kcal/mol.

3.) File with the names L_clus_distri*.dat contain the single largest cluster size distributions for various concentrations. The e_ns values for all files in this folder is 0.1 kcal/mol.

The Irreversible and Reversible folders contain data files for the irreversible and breakable functional interaction scenarios.
