# Supplementary material for: Dynamic metastable long-living droplets formed by sticker-spacer proteins
Source: eLife. 2020 Jun 2;9:e56159. doi: 10.7554/eLife.56159 (PMC7360371; doi:10.7554/eLife.56159)
Supplement: Figure 2—source data 1. [file elife-56159-fig2-data1.zip › Fig2/Raw_data_diff_conc/Reversible/Lclus_distri_30uM.dat]

14.000000 0.211788 
15.000000 0.000000 
16.000000 0.002997 
17.000000 0.003996 
18.000000 0.000000 
19.000000 0.114885 
20.000000 0.210789 
21.000000 0.052947 
22.000000 0.332667 
23.000000 0.049950 
24.000000 0.005994 
25.000000 0.000000 
26.000000 0.003996 
27.000000 0.005994 
28.000000 0.002997 
29.000000 0.000000 
30.000000 0.000000 
31.000000 0.000000 
32.000000 0.000000 
33.000000 0.000000 
34.000000 0.000000 
35.000000 0.000000 
36.000000 0.000000 
37.000000 0.000000 
38.000000 0.000000 
39.000000 0.000999 
40.000000 0.000000 
41.000000 0.000000 
42.000000 0.000000 
43.000000 0.000000 
