# Supplementary material for: Dynamic metastable long-living droplets formed by sticker-spacer proteins
Source: eLife. 2020 Jun 2;9:e56159. doi: 10.7554/eLife.56159 (PMC7360371; doi:10.7554/eLife.56159)
Supplement: Figure 2—source data 1. [file elife-56159-fig2-data1.zip › Fig2/Raw_data_diff_conc/Reversible/Sclus_histo_30uM.dat]

    0     0.000
    1    26.863
    2    45.989
    3     8.959
    4    12.140
    5     5.581
    6     4.507
    7     2.444
    8     3.047
    9     2.848
   10     1.384
   11     0.635
   12     1.585
   13     0.148
   14     0.491
   15     0.269
   16     0.052
   17     0.185
   18     0.015
   19     0.598
   20     0.256
   21     0.060
   22     0.333
   23     0.050
   24     0.006
   25     0.000
   26     0.004
   27     0.006
   28     0.003
   29     0.000
   30     0.000
   31     0.000
   32     0.000
   33     0.000
   34     0.000
   35     0.000
   36     0.000
   37     0.000
   38     0.000
   39     0.001
   40     0.000
