# Supplementary material for: Dynamic metastable long-living droplets formed by sticker-spacer proteins
Source: eLife. 2020 Jun 2;9:e56159. doi: 10.7554/eLife.56159 (PMC7360371; doi:10.7554/eLife.56159)
Supplement: Figure 2—source data 1. [file elife-56159-fig2-data1.zip › Fig2/Raw_data_diff_conc/Reversible/Lclus_distri_50uM.dat]

24.000000 0.083888 
25.000000 0.029294 
26.000000 0.000000 
27.000000 0.005326 
28.000000 0.005326 
29.000000 0.019973 
30.000000 0.078562 
31.000000 0.029294 
32.000000 0.003995 
33.000000 0.023968 
34.000000 0.029294 
35.000000 0.223702 
36.000000 0.006658 
37.000000 0.002663 
38.000000 0.001332 
39.000000 0.000000 
40.000000 0.011984 
41.000000 0.000000 
42.000000 0.001332 
43.000000 0.000000 
44.000000 0.000000 
45.000000 0.000000 
46.000000 0.000000 
47.000000 0.098535 
48.000000 0.000000 
49.000000 0.000000 
50.000000 0.000000 
51.000000 0.000000 
52.000000 0.009321 
53.000000 0.000000 
54.000000 0.000000 
55.000000 0.000000 
56.000000 0.000000 
57.000000 0.000000 
58.000000 0.001332 
59.000000 0.000000 
60.000000 0.075899 
61.000000 0.006658 
62.000000 0.018642 
63.000000 0.026631 
64.000000 0.013316 
65.000000 0.105193 
66.000000 0.007989 
67.000000 0.035952 
68.000000 0.021305 
69.000000 0.013316 
70.000000 0.006658 
71.000000 0.001332 
72.000000 0.000000 
73.000000 0.000000 
74.000000 0.001332 
75.000000 0.000000 
76.000000 0.000000 
77.000000 0.000000 
78.000000 0.000000 
