# Supplementary material for: Dynamic metastable long-living droplets formed by sticker-spacer proteins
Source: eLife. 2020 Jun 2;9:e56159. doi: 10.7554/eLife.56159 (PMC7360371; doi:10.7554/eLife.56159)
Supplement: Figure 2—source data 1. [file elife-56159-fig2-data1.zip › Fig2/Raw_data_diff_conc/Reversible/Sclus_histo_50uM.dat]

    0     0.000
    1    15.383
    2    23.742
    3     7.900
    4     7.855
    5     3.581
    6     3.692
    7     3.081
    8     1.168
    9     1.506
   10     0.465
   11     0.758
   12     1.398
   13     0.920
   14     0.274
   15     0.748
   16     0.423
   17     0.060
   18     0.189
   19     0.405
   20     0.202
   21     0.688
   22     0.091
   23     0.164
   24     0.482
   25     0.181
   26     0.226
   27     0.067
   28     0.276
   29     0.067
   30     0.112
   31     0.072
   32     0.017
   33     0.033
   34     0.065
   35     0.228
   36     0.012
   37     0.003
   38     0.008
   39     0.008
   40     0.015
   41     0.000
   42     0.003
   43     0.012
   44     0.005
   45     0.012
   46     0.000
   47     0.228
   48     0.003
   49     0.162
   50     0.004
   51     0.024
   52     0.009
   53     0.003
   54     0.001
   55     0.000
   56     0.013
   57     0.000
   58     0.005
   59     0.000
   60     0.079
   61     0.007
   62     0.019
   63     0.027
   64     0.013
   65     0.105
   66     0.008
   67     0.036
   68     0.021
   69     0.013
   70     0.007
   71     0.001
   72     0.000
   73     0.000
   74     0.001
   75     0.000
