# Supplementary material for: Dynamic metastable long-living droplets formed by sticker-spacer proteins
Source: eLife. 2020 Jun 2;9:e56159. doi: 10.7554/eLife.56159 (PMC7360371; doi:10.7554/eLife.56159)
Supplement: Figure 2—source data 1. [file elife-56159-fig2-data1.zip › Fig2/Raw_data_diff_conc/Reversible/Lclus_distri_70uM.dat]

96.000000 0.019980 
97.000000 0.048951 
98.000000 0.028971 
99.000000 0.066933 
100.000000 0.013986 
101.000000 0.041958 
102.000000 0.004995 
103.000000 0.012987 
104.000000 0.000000 
105.000000 0.000000 
106.000000 0.000000 
107.000000 0.000000 
108.000000 0.000000 
109.000000 0.000000 
110.000000 0.000000 
111.000000 0.000000 
112.000000 0.000999 
113.000000 0.000000 
114.000000 0.000999 
115.000000 0.000000 
116.000000 0.001998 
117.000000 0.000999 
118.000000 0.000999 
119.000000 0.000999 
120.000000 0.000000 
121.000000 0.000000 
122.000000 0.000000 
123.000000 0.000000 
124.000000 0.000000 
125.000000 0.000000 
126.000000 0.000000 
127.000000 0.000000 
128.000000 0.000000 
129.000000 0.000000 
130.000000 0.000000 
131.000000 0.000000 
132.000000 0.000000 
133.000000 0.000000 
134.000000 0.000000 
135.000000 0.000000 
136.000000 0.000000 
137.000000 0.000000 
138.000000 0.000000 
139.000000 0.000000 
140.000000 0.000000 
141.000000 0.000000 
142.000000 0.000000 
143.000000 0.000000 
144.000000 0.000000 
145.000000 0.050949 
146.000000 0.019980 
147.000000 0.079920 
148.000000 0.027972 
149.000000 0.048951 
150.000000 0.009990 
151.000000 0.006993 
152.000000 0.002997 
153.000000 0.002997 
154.000000 0.000000 
155.000000 0.000000 
156.000000 0.000000 
157.000000 0.000999 
158.000000 0.000000 
159.000000 0.000000 
160.000000 0.000999 
161.000000 0.000999 
162.000000 0.000000 
163.000000 0.000000 
164.000000 0.000000 
165.000000 0.000000 
166.000000 0.000000 
167.000000 0.000000 
168.000000 0.000000 
169.000000 0.000000 
170.000000 0.000000 
171.000000 0.000000 
172.000000 0.000000 
173.000000 0.000000 
174.000000 0.000000 
175.000000 0.000000 
176.000000 0.000000 
177.000000 0.000000 
178.000000 0.000000 
179.000000 0.000000 
180.000000 0.000000 
181.000000 0.000000 
182.000000 0.000000 
183.000000 0.000000 
184.000000 0.000000 
185.000000 0.000000 
186.000000 0.000000 
187.000000 0.000000 
188.000000 0.000000 
189.000000 0.000000 
190.000000 0.000000 
191.000000 0.000000 
192.000000 0.007992 
193.000000 0.000999 
194.000000 0.000999 
195.000000 0.000000 
196.000000 0.034965 
197.000000 0.001998 
198.000000 0.016983 
199.000000 0.003996 
200.000000 0.001998 
201.000000 0.004995 
202.000000 0.009990 
203.000000 0.012987 
204.000000 0.010989 
205.000000 0.015984 
206.000000 0.008991 
207.000000 0.003996 
208.000000 0.009990 
209.000000 0.011988 
210.000000 0.008991 
211.000000 0.012987 
212.000000 0.009990 
213.000000 0.009990 
214.000000 0.005994 
215.000000 0.009990 
216.000000 0.005994 
217.000000 0.002997 
218.000000 0.002997 
219.000000 0.002997 
220.000000 0.001998 
221.000000 0.001998 
222.000000 0.000000 
223.000000 0.000999 
224.000000 0.004995 
225.000000 0.000000 
226.000000 0.002997 
227.000000 0.000000 
228.000000 0.000000 
229.000000 0.000000 
230.000000 0.000000 
231.000000 0.000000 
232.000000 0.000000 
233.000000 0.000000 
234.000000 0.000000 
235.000000 0.000000 
236.000000 0.000000 
237.000000 0.000999 
238.000000 0.000000 
239.000000 0.000000 
240.000000 0.000000 
241.000000 0.000000 
242.000000 0.000000 
243.000000 0.000000 
244.000000 0.000000 
245.000000 0.000000 
246.000000 0.000000 
247.000000 0.000000 
248.000000 0.000000 
249.000000 0.000000 
250.000000 0.000000 
251.000000 0.000000 
252.000000 0.000000 
253.000000 0.000000 
254.000000 0.000000 
255.000000 0.000000 
256.000000 0.000000 
257.000000 0.000000 
258.000000 0.000000 
259.000000 0.000000 
260.000000 0.000000 
261.000000 0.000000 
262.000000 0.000000 
263.000000 0.000000 
264.000000 0.000000 
265.000000 0.000000 
266.000000 0.000000 
267.000000 0.000000 
268.000000 0.000000 
269.000000 0.000000 
270.000000 0.000000 
271.000000 0.000000 
272.000000 0.000000 
273.000000 0.000000 
274.000000 0.000999 
275.000000 0.000000 
276.000000 0.000000 
277.000000 0.000000 
278.000000 0.000000 
279.000000 0.000000 
280.000000 0.000000 
281.000000 0.000000 
282.000000 0.000000 
283.000000 0.000000 
284.000000 0.000000 
285.000000 0.000000 
286.000000 0.000000 
287.000000 0.000000 
288.000000 0.001998 
289.000000 0.000999 
290.000000 0.003996 
291.000000 0.009990 
292.000000 0.017982 
293.000000 0.015984 
294.000000 0.030969 
295.000000 0.026973 
296.000000 0.029970 
297.000000 0.017982 
298.000000 0.007992 
299.000000 0.008991 
300.000000 0.003996 
301.000000 0.004995 
302.000000 0.002997 
303.000000 0.004995 
304.000000 0.003996 
305.000000 0.003996 
306.000000 0.002997 
307.000000 0.011988 
308.000000 0.009990 
309.000000 0.007992 
310.000000 0.006993 
311.000000 0.004995 
312.000000 0.007992 
313.000000 0.000000 
314.000000 0.000000 
315.000000 0.000999 
316.000000 0.000000 
317.000000 0.000000 
318.000000 0.000000 
319.000000 0.000000 
