# Supplementary material for: Dynamic metastable long-living droplets formed by sticker-spacer proteins
Source: eLife. 2020 Jun 2;9:e56159. doi: 10.7554/eLife.56159 (PMC7360371; doi:10.7554/eLife.56159)
Supplement: Figure 2—source data 1. [file elife-56159-fig2-data1.zip › Fig2/Raw_data_diff_conc/Reversible/Sclus_histo_70uM.dat]

    0     0.000
    1     6.947
    2    15.646
    3     1.848
    4     3.773
    5     0.655
    6     1.194
    7     0.574
    8     0.967
    9     0.292
   10     0.684
   11     0.407
   12     0.276
   13     0.204
   14     0.064
   15     0.410
   16     0.242
   17     0.411
   18     0.146
   19     0.036
   20     0.286
   21     0.349
   22     0.268
   23     0.142
   24     0.001
   25     0.002
   26     0.337
   27     0.028
   28     0.127
   29     0.002
   30     0.000
   31     0.027
   32     0.006
   33     0.100
   34     0.001
   35     0.009
   36     0.000
   37     0.002
   38     0.000
   39     0.094
   40     0.151
   41     0.044
   42     0.057
   43     0.026
   44     0.033
   45     0.002
   46     0.060
   47     0.000
   48     0.031
   49     0.000
   50     0.005
   51     0.000
   52     0.000
   53     0.009
   54     0.011
   55     0.002
   56     0.006
   57     0.041
   58     0.000
   59     0.029
   60     0.003
   61     0.003
   62     0.007
   63     0.002
   64     0.013
   65     0.000
   66     0.010
   67     0.005
   68     0.004
   69     0.003
   70     0.002
   71     0.009
   72     0.001
   73     0.007
   74     0.000
   75     0.000
   76     0.001
   77     0.020
   78     0.001
   79     0.008
   80     0.008
   81     0.000
   82     0.054
   83     0.000
   84     0.038
   85     0.022
   86     0.008
   87     0.025
   88     0.011
   89     0.008
   90     0.002
   91     0.004
   92     0.000
   93     0.004
   94     0.001
   95     0.001
   96     0.020
   97     0.049
   98     0.029
   99     0.067
  100     0.014
  101     0.042
  102     0.005
  103     0.013
  104     0.000
  105     0.000
  106     0.000
  107     0.000
  108     0.000
  109     0.000
  110     0.000
  111     0.000
  112     0.001
  113     0.000
  114     0.001
  115     0.000
  116     0.002
  117     0.001
  118     0.001
  119     0.001
  120     0.000
  121     0.000
  122     0.000
  123     0.000
  124     0.000
  125     0.000
  126     0.000
  127     0.000
  128     0.000
  129     0.000
  130     0.000
  131     0.000
  132     0.000
  133     0.000
  134     0.000
  135     0.000
  136     0.000
  137     0.000
  138     0.000
  139     0.000
  140     0.000
  141     0.000
  142     0.000
  143     0.000
  144     0.000
  145     0.051
  146     0.020
  147     0.080
  148     0.028
  149     0.049
  150     0.010
  151     0.007
  152     0.003
  153     0.003
  154     0.000
  155     0.000
  156     0.000
  157     0.001
  158     0.000
  159     0.000
  160     0.001
  161     0.001
  162     0.000
  163     0.000
  164     0.000
  165     0.000
  166     0.000
  167     0.000
  168     0.000
  169     0.000
  170     0.000
  171     0.000
  172     0.000
  173     0.000
  174     0.000
  175     0.000
  176     0.000
  177     0.000
  178     0.000
  179     0.000
  180     0.000
  181     0.000
  182     0.000
  183     0.000
  184     0.000
  185     0.000
  186     0.000
  187     0.000
  188     0.000
  189     0.000
  190     0.000
  191     0.000
  192     0.008
  193     0.001
  194     0.001
  195     0.000
  196     0.035
  197     0.002
  198     0.017
  199     0.004
  200     0.002
  201     0.005
  202     0.010
  203     0.013
  204     0.011
  205     0.016
  206     0.009
  207     0.004
  208     0.010
  209     0.012
  210     0.009
  211     0.013
  212     0.010
  213     0.010
  214     0.006
  215     0.010
  216     0.006
  217     0.003
  218     0.003
  219     0.003
  220     0.002
  221     0.002
  222     0.000
  223     0.001
  224     0.005
  225     0.000
  226     0.003
  227     0.000
  228     0.000
  229     0.000
  230     0.000
  231     0.000
  232     0.000
  233     0.000
  234     0.000
  235     0.000
  236     0.000
  237     0.001
  238     0.000
  239     0.000
  240     0.000
  241     0.000
  242     0.000
  243     0.000
  244     0.000
  245     0.000
  246     0.000
  247     0.000
  248     0.000
  249     0.000
  250     0.000
  251     0.000
  252     0.000
  253     0.000
  254     0.000
  255     0.000
  256     0.000
  257     0.000
  258     0.000
  259     0.000
  260     0.000
  261     0.000
  262     0.000
  263     0.000
  264     0.000
  265     0.000
  266     0.000
  267     0.000
  268     0.000
  269     0.000
  270     0.000
  271     0.000
  272     0.000
  273     0.000
  274     0.001
  275     0.000
  276     0.000
  277     0.000
  278     0.000
  279     0.000
  280     0.000
  281     0.000
  282     0.000
  283     0.000
  284     0.000
  285     0.000
  286     0.000
  287     0.000
  288     0.002
  289     0.001
  290     0.004
  291     0.010
  292     0.018
  293     0.016
  294     0.031
  295     0.027
  296     0.030
  297     0.018
  298     0.008
  299     0.009
  300     0.004
  301     0.005
  302     0.003
  303     0.005
  304     0.004
  305     0.004
  306     0.003
  307     0.012
  308     0.010
  309     0.008
  310     0.007
  311     0.005
  312     0.008
  313     0.000
  314     0.000
  315     0.001
  316     0.000
