# Supplementary material for: Dynamic metastable long-living droplets formed by sticker-spacer proteins
Source: eLife. 2020 Jun 2;9:e56159. doi: 10.7554/eLife.56159 (PMC7360371; doi:10.7554/eLife.56159)
Supplement: Figure 2—source data 1. [file elife-56159-fig2-data1.zip › Fig2/Raw_data_diff_conc/Reversible/Lclus_distri_100uM.dat]

117.000000 0.000999 
118.000000 0.000999 
119.000000 0.002997 
120.000000 0.000999 
121.000000 0.002997 
122.000000 0.001998 
123.000000 0.002997 
124.000000 0.000999 
125.000000 0.001998 
126.000000 0.000000 
127.000000 0.000999 
128.000000 0.000000 
129.000000 0.000999 
130.000000 0.000999 
131.000000 0.002997 
132.000000 0.000000 
133.000000 0.000999 
134.000000 0.000000 
135.000000 0.000000 
136.000000 0.000000 
137.000000 0.000000 
138.000000 0.004995 
139.000000 0.002997 
140.000000 0.001998 
141.000000 0.000000 
142.000000 0.000000 
143.000000 0.000000 
144.000000 0.010989 
145.000000 0.000000 
146.000000 0.026973 
147.000000 0.001998 
148.000000 0.052947 
149.000000 0.004995 
150.000000 0.037962 
151.000000 0.042957 
152.000000 0.007992 
153.000000 0.020979 
154.000000 0.004995 
155.000000 0.000999 
156.000000 0.003996 
157.000000 0.000000 
158.000000 0.001998 
159.000000 0.004995 
160.000000 0.001998 
161.000000 0.002997 
162.000000 0.001998 
163.000000 0.000999 
164.000000 0.000999 
165.000000 0.000000 
166.000000 0.000000 
167.000000 0.000000 
168.000000 0.000000 
169.000000 0.000000 
170.000000 0.000000 
171.000000 0.000999 
172.000000 0.000000 
173.000000 0.001998 
174.000000 0.000000 
175.000000 0.000999 
176.000000 0.000999 
177.000000 0.000999 
178.000000 0.000999 
179.000000 0.000000 
180.000000 0.003996 
181.000000 0.000000 
182.000000 0.000000 
183.000000 0.000000 
184.000000 0.000000 
185.000000 0.000000 
186.000000 0.000000 
187.000000 0.000000 
188.000000 0.000000 
189.000000 0.000000 
190.000000 0.000000 
191.000000 0.000000 
192.000000 0.000999 
193.000000 0.000000 
194.000000 0.000000 
195.000000 0.000999 
196.000000 0.000000 
197.000000 0.000000 
198.000000 0.000000 
199.000000 0.000000 
200.000000 0.000000 
201.000000 0.000000 
202.000000 0.000000 
203.000000 0.000000 
204.000000 0.000000 
205.000000 0.000000 
206.000000 0.000000 
207.000000 0.000000 
208.000000 0.000000 
209.000000 0.000000 
210.000000 0.000000 
211.000000 0.000000 
212.000000 0.000000 
213.000000 0.000000 
214.000000 0.000000 
215.000000 0.000000 
216.000000 0.000000 
217.000000 0.000000 
218.000000 0.000000 
219.000000 0.000000 
220.000000 0.000000 
221.000000 0.000000 
222.000000 0.000000 
223.000000 0.000000 
224.000000 0.000000 
225.000000 0.000000 
226.000000 0.000000 
227.000000 0.000000 
228.000000 0.000000 
229.000000 0.000000 
230.000000 0.000000 
231.000000 0.006993 
232.000000 0.005994 
233.000000 0.007992 
234.000000 0.010989 
235.000000 0.011988 
236.000000 0.016983 
237.000000 0.002997 
238.000000 0.008991 
239.000000 0.020979 
240.000000 0.005994 
241.000000 0.007992 
242.000000 0.005994 
243.000000 0.009990 
244.000000 0.019980 
245.000000 0.003996 
246.000000 0.009990 
247.000000 0.000000 
248.000000 0.005994 
249.000000 0.000000 
250.000000 0.003996 
251.000000 0.000999 
252.000000 0.004995 
253.000000 0.003996 
254.000000 0.002997 
255.000000 0.001998 
256.000000 0.000999 
257.000000 0.000000 
258.000000 0.002997 
259.000000 0.000999 
260.000000 0.001998 
261.000000 0.001998 
262.000000 0.001998 
263.000000 0.000000 
264.000000 0.001998 
265.000000 0.000999 
266.000000 0.000999 
267.000000 0.000000 
268.000000 0.000000 
269.000000 0.000000 
270.000000 0.000000 
271.000000 0.000999 
272.000000 0.000999 
273.000000 0.000999 
274.000000 0.000000 
275.000000 0.001998 
276.000000 0.000999 
277.000000 0.001998 
278.000000 0.000000 
279.000000 0.001998 
280.000000 0.003996 
281.000000 0.000999 
282.000000 0.008991 
283.000000 0.000000 
284.000000 0.001998 
285.000000 0.000999 
286.000000 0.000999 
287.000000 0.000000 
288.000000 0.000000 
289.000000 0.001998 
290.000000 0.000000 
291.000000 0.000999 
292.000000 0.000999 
293.000000 0.000999 
294.000000 0.000000 
295.000000 0.000000 
296.000000 0.000999 
297.000000 0.000000 
298.000000 0.000999 
299.000000 0.000000 
300.000000 0.000000 
301.000000 0.000000 
302.000000 0.000000 
303.000000 0.000000 
304.000000 0.000000 
305.000000 0.000000 
306.000000 0.000000 
307.000000 0.000000 
308.000000 0.000000 
309.000000 0.000000 
310.000000 0.000999 
311.000000 0.000000 
312.000000 0.000999 
313.000000 0.000000 
314.000000 0.000000 
315.000000 0.000999 
316.000000 0.000000 
317.000000 0.002997 
318.000000 0.002997 
319.000000 0.009990 
320.000000 0.000999 
321.000000 0.002997 
322.000000 0.007992 
323.000000 0.011988 
324.000000 0.012987 
325.000000 0.016983 
326.000000 0.013986 
327.000000 0.002997 
328.000000 0.008991 
329.000000 0.004995 
330.000000 0.013986 
331.000000 0.011988 
332.000000 0.002997 
333.000000 0.008991 
334.000000 0.007992 
335.000000 0.009990 
336.000000 0.005994 
337.000000 0.013986 
338.000000 0.005994 
339.000000 0.002997 
340.000000 0.013986 
341.000000 0.001998 
342.000000 0.007992 
343.000000 0.009990 
344.000000 0.001998 
345.000000 0.003996 
346.000000 0.003996 
347.000000 0.004995 
348.000000 0.002997 
349.000000 0.000999 
350.000000 0.003996 
351.000000 0.006993 
352.000000 0.008991 
353.000000 0.013986 
354.000000 0.010989 
355.000000 0.009990 
356.000000 0.012987 
357.000000 0.024975 
358.000000 0.024975 
359.000000 0.016983 
360.000000 0.024975 
361.000000 0.012987 
362.000000 0.017982 
363.000000 0.013986 
364.000000 0.009990 
365.000000 0.010989 
366.000000 0.009990 
367.000000 0.001998 
368.000000 0.005994 
369.000000 0.000000 
370.000000 0.000999 
371.000000 0.000000 
372.000000 0.000000 
373.000000 0.000000 
374.000000 0.000000 
