# Supplementary material for: Dynamic metastable long-living droplets formed by sticker-spacer proteins
Source: eLife. 2020 Jun 2;9:e56159. doi: 10.7554/eLife.56159 (PMC7360371; doi:10.7554/eLife.56159)
Supplement: Figure 2—source data 1. [file elife-56159-fig2-data1.zip › Fig2/Raw_data_diff_conc/Reversible/Sclus_histo_100uM.dat]

    0     0.000
    1     2.079
    2     8.759
    3     1.248
    4     2.721
    5     0.574
    6     1.157
    7     0.857
    8     0.729
    9     0.185
   10     0.156
   11     0.038
   12     0.208
   13     0.045
   14     0.068
   15     0.073
   16     0.093
   17     0.138
   18     0.018
   19     0.050
   20     0.189
   21     0.005
   22     0.038
   23     0.004
   24     0.002
   25     0.001
   26     0.003
   27     0.279
   28     0.003
   29     0.027
   30     0.000
   31     0.008
   32     0.001
   33     0.006
   34     0.000
   35     0.087
   36     0.000
   37     0.074
   38     0.000
   39     0.003
   40     0.000
   41     0.121
   42     0.014
   43     0.009
   44     0.021
   45     0.000
   46     0.002
   47     0.000
   48     0.000
   49     0.000
   50     0.000
   51     0.000
   52     0.000
   53     0.000
   54     0.000
   55     0.000
   56     0.000
   57     0.000
   58     0.000
   59     0.000
   60     0.000
   61     0.000
   62     0.000
   63     0.000
   64     0.000
   65     0.000
   66     0.000
   67     0.000
   68     0.000
   69     0.000
   70     0.000
   71     0.000
   72     0.000
   73     0.000
   74     0.000
   75     0.000
   76     0.000
   77     0.000
   78     0.000
   79     0.000
   80     0.000
   81     0.000
   82     0.000
   83     0.000
   84     0.000
   85     0.000
   86     0.000
   87     0.000
   88     0.000
   89     0.000
   90     0.000
   91     0.000
   92     0.000
   93     0.000
   94     0.000
   95     0.000
   96     0.001
   97     0.008
   98     0.003
   99     0.007
  100     0.000
  101     0.002
  102     0.001
  103     0.006
  104     0.002
  105     0.003
  106     0.002
  107     0.003
  108     0.002
  109     0.008
  110     0.016
  111     0.001
  112     0.008
  113     0.011
  114     0.007
  115     0.007
  116     0.012
  117     0.020
  118     0.009
  119     0.020
  120     0.007
  121     0.015
  122     0.008
  123     0.017
  124     0.008
  125     0.011
  126     0.009
  127     0.011
  128     0.003
  129     0.002
  130     0.004
  131     0.003
  132     0.000
  133     0.003
  134     0.000
  135     0.000
  136     0.001
  137     0.000
  138     0.010
  139     0.006
  140     0.008
  141     0.006
  142     0.006
  143     0.002
  144     0.014
  145     0.002
  146     0.030
  147     0.004
  148     0.067
  149     0.006
  150     0.040
  151     0.048
  152     0.008
  153     0.021
  154     0.005
  155     0.001
  156     0.004
  157     0.000
  158     0.002
  159     0.005
  160     0.002
  161     0.003
  162     0.002
  163     0.001
  164     0.001
  165     0.000
  166     0.000
  167     0.000
  168     0.000
  169     0.000
  170     0.000
  171     0.001
  172     0.000
  173     0.002
  174     0.000
  175     0.001
  176     0.001
  177     0.001
  178     0.001
  179     0.000
  180     0.004
  181     0.000
  182     0.000
  183     0.000
  184     0.000
  185     0.000
  186     0.000
  187     0.000
  188     0.000
  189     0.000
  190     0.000
  191     0.000
  192     0.001
  193     0.000
  194     0.000
  195     0.001
  196     0.000
  197     0.000
  198     0.000
  199     0.000
  200     0.000
  201     0.000
  202     0.000
  203     0.000
  204     0.000
  205     0.000
  206     0.000
  207     0.000
  208     0.000
  209     0.000
  210     0.000
  211     0.000
  212     0.000
  213     0.000
  214     0.000
  215     0.000
  216     0.000
  217     0.000
  218     0.000
  219     0.000
  220     0.000
  221     0.000
  222     0.000
  223     0.000
  224     0.000
  225     0.000
  226     0.000
  227     0.000
  228     0.000
  229     0.000
  230     0.000
  231     0.007
  232     0.006
  233     0.008
  234     0.011
  235     0.012
  236     0.017
  237     0.003
  238     0.009
  239     0.021
  240     0.006
  241     0.008
  242     0.006
  243     0.010
  244     0.020
  245     0.004
  246     0.010
  247     0.000
  248     0.006
  249     0.000
  250     0.004
  251     0.001
  252     0.005
  253     0.004
  254     0.003
  255     0.002
  256     0.001
  257     0.000
  258     0.003
  259     0.001
  260     0.002
  261     0.002
  262     0.002
  263     0.000
  264     0.002
  265     0.001
  266     0.001
  267     0.000
  268     0.000
  269     0.000
  270     0.000
  271     0.001
  272     0.001
  273     0.001
  274     0.000
  275     0.002
  276     0.001
  277     0.002
  278     0.000
  279     0.002
  280     0.004
  281     0.001
  282     0.009
  283     0.000
  284     0.002
  285     0.001
  286     0.001
  287     0.000
  288     0.000
  289     0.002
  290     0.000
  291     0.001
  292     0.001
  293     0.001
  294     0.000
  295     0.000
  296     0.001
  297     0.000
  298     0.001
  299     0.000
  300     0.000
  301     0.000
  302     0.000
  303     0.000
  304     0.000
  305     0.000
  306     0.000
  307     0.000
  308     0.000
  309     0.000
  310     0.001
  311     0.000
  312     0.001
  313     0.000
  314     0.000
  315     0.001
  316     0.000
  317     0.003
  318     0.003
  319     0.010
  320     0.001
  321     0.003
  322     0.008
  323     0.012
  324     0.013
  325     0.017
  326     0.014
  327     0.003
  328     0.009
  329     0.005
  330     0.014
  331     0.012
  332     0.003
  333     0.009
  334     0.008
  335     0.010
  336     0.006
  337     0.014
  338     0.006
  339     0.003
  340     0.014
  341     0.002
  342     0.008
  343     0.010
  344     0.002
  345     0.004
  346     0.004
  347     0.005
  348     0.003
  349     0.001
  350     0.004
  351     0.007
  352     0.009
  353     0.014
  354     0.011
  355     0.010
  356     0.013
  357     0.025
  358     0.025
  359     0.017
  360     0.025
  361     0.013
  362     0.018
  363     0.014
  364     0.010
  365     0.011
  366     0.010
  367     0.002
  368     0.006
  369     0.000
  370     0.001
  371     0.000
