# Supplementary material for: Dynamic metastable long-living droplets formed by sticker-spacer proteins
Source: eLife. 2020 Jun 2;9:e56159. doi: 10.7554/eLife.56159 (PMC7360371; doi:10.7554/eLife.56159)
Supplement: Figure 2—source data 1. [file elife-56159-fig2-data1.zip › Fig2/Raw_data_diff_conc/Irreversible/Sclus_histo_10uM.dat]

    0     0.000
    1    79.065
    2    86.068
    3    14.159
    4    13.130
    5     3.712
    6     2.657
    7     0.856
    8     0.836
    9     0.254
   10     0.026
   11     0.090
   12     0.005
   13     0.227
   14     0.000
   15     0.005
   16     0.000
