# Supplementary material for: Dynamic metastable long-living droplets formed by sticker-spacer proteins
Source: eLife. 2020 Jun 2;9:e56159. doi: 10.7554/eLife.56159 (PMC7360371; doi:10.7554/eLife.56159)
Supplement: Figure 2—source data 1. [file elife-56159-fig2-data1.zip › Fig2/Raw_data_diff_conc/Irreversible/Lclus_10uM_distri.dat]

6.000000 0.000999 
7.000000 0.012987 
8.000000 0.409590 
9.000000 0.239760 
10.000000 0.009990 
11.000000 0.089910 
12.000000 0.004995 
13.000000 0.226773 
14.000000 0.000000 
15.000000 0.004995 
16.000000 0.000000 
17.000000 0.000000 
18.000000 0.000000 
19.000000 0.000000 
