# Supplementary material for: Dynamic metastable long-living droplets formed by sticker-spacer proteins
Source: eLife. 2020 Jun 2;9:e56159. doi: 10.7554/eLife.56159 (PMC7360371; doi:10.7554/eLife.56159)
Supplement: Figure 2—source data 1. [file elife-56159-fig2-data1.zip › Fig2/Raw_data_diff_conc/Irreversible/Lclus_distri_200uM.dat]

388.000000 0.000999 
389.000000 0.000000 
390.000000 0.018981 
391.000000 0.000000 
392.000000 0.109890 
393.000000 0.000999 
394.000000 0.147852 
395.000000 0.000000 
396.000000 0.124875 
397.000000 0.012987 
398.000000 0.444555 
399.000000 0.000000 
400.000000 0.138861 
401.000000 0.000000 
402.000000 0.000000 
403.000000 0.000000 
404.000000 0.000000 
