# Supplementary material for: Dynamic metastable long-living droplets formed by sticker-spacer proteins
Source: eLife. 2020 Jun 2;9:e56159. doi: 10.7554/eLife.56159 (PMC7360371; doi:10.7554/eLife.56159)
Supplement: Figure 2—source data 1. [file elife-56159-fig2-data1.zip › Fig2/Raw_data_diff_conc/Irreversible/Lclus_distri_30uM.dat]

19.000000 0.009990 
20.000000 0.002997 
21.000000 0.092907 
22.000000 0.000999 
23.000000 0.147852 
24.000000 0.110889 
25.000000 0.043956 
26.000000 0.097902 
27.000000 0.069930 
28.000000 0.059940 
29.000000 0.168831 
30.000000 0.037962 
31.000000 0.038961 
32.000000 0.001998 
33.000000 0.013986 
34.000000 0.076923 
35.000000 0.005994 
36.000000 0.000000 
37.000000 0.000000 
38.000000 0.000000 
39.000000 0.000999 
40.000000 0.000000 
41.000000 0.013986 
42.000000 0.000000 
43.000000 0.001998 
44.000000 0.000000 
45.000000 0.000000 
46.000000 0.000000 
47.000000 0.000000 
48.000000 0.000000 
49.000000 0.000000 
50.000000 0.000000 
51.000000 0.000999 
52.000000 0.000000 
53.000000 0.000000 
54.000000 0.000000 
55.000000 0.000000 
