# Supplementary material for: Dynamic metastable long-living droplets formed by sticker-spacer proteins
Source: eLife. 2020 Jun 2;9:e56159. doi: 10.7554/eLife.56159 (PMC7360371; doi:10.7554/eLife.56159)
Supplement: Figure 2—source data 1. [file elife-56159-fig2-data1.zip › Fig2/Raw_data_diff_conc/Irreversible/Sclus_histo_30uM.dat]

    0     0.000
    1    18.774
    2    39.823
    3     9.732
    4     8.976
    5     2.417
    6     3.635
    7     1.521
    8     2.641
    9     1.639
   10     1.053
   11     1.534
   12     1.567
   13     1.279
   14     0.445
   15     0.279
   16     0.431
   17     0.089
   18     0.097
   19     0.455
   20     0.160
   21     0.413
   22     0.245
   23     0.578
   24     0.133
   25     0.149
   26     0.181
   27     0.124
   28     0.249
   29     0.173
   30     0.040
   31     0.039
   32     0.003
   33     0.014
   34     0.077
   35     0.006
   36     0.000
   37     0.000
   38     0.000
   39     0.001
   40     0.000
   41     0.014
   42     0.000
   43     0.002
   44     0.000
   45     0.000
   46     0.000
   47     0.000
   48     0.000
   49     0.000
   50     0.000
   51     0.001
   52     0.000
