# Supplementary material for: Dynamic metastable long-living droplets formed by sticker-spacer proteins
Source: eLife. 2020 Jun 2;9:e56159. doi: 10.7554/eLife.56159 (PMC7360371; doi:10.7554/eLife.56159)
Supplement: Figure 2—source data 1. [file elife-56159-fig2-data1.zip › Fig2/Raw_data_diff_conc/Irreversible/Lclus_distri_120uM.dat]

360.000000 0.000999 
361.000000 0.000000 
362.000000 0.000000 
363.000000 0.000000 
364.000000 0.000000 
365.000000 0.000000 
366.000000 0.000000 
367.000000 0.000000 
368.000000 0.000000 
369.000000 0.004995 
370.000000 0.004995 
371.000000 0.026973 
372.000000 0.004995 
373.000000 0.060939 
374.000000 0.021978 
375.000000 0.028971 
376.000000 0.029970 
377.000000 0.014985 
378.000000 0.019980 
379.000000 0.016983 
380.000000 0.019980 
381.000000 0.058941 
382.000000 0.026973 
383.000000 0.053946 
384.000000 0.039960 
385.000000 0.058941 
386.000000 0.029970 
387.000000 0.033966 
388.000000 0.022977 
389.000000 0.035964 
390.000000 0.132867 
391.000000 0.013986 
392.000000 0.088911 
393.000000 0.027972 
394.000000 0.046953 
395.000000 0.042957 
396.000000 0.015984 
397.000000 0.004995 
398.000000 0.006993 
399.000000 0.000000 
400.000000 0.000000 
401.000000 0.000000 
402.000000 0.000000 
