# Supplementary material for: Dynamic metastable long-living droplets formed by sticker-spacer proteins
Source: eLife. 2020 Jun 2;9:e56159. doi: 10.7554/eLife.56159 (PMC7360371; doi:10.7554/eLife.56159)
Supplement: Figure 2—source data 1. [file elife-56159-fig2-data1.zip › Fig2/Raw_data_diff_conc/Irreversible/Lclus_distri_100uM.dat]

330.000000 0.000993 
331.000000 0.000000 
332.000000 0.000993 
333.000000 0.002979 
334.000000 0.000993 
335.000000 0.003972 
336.000000 0.010924 
337.000000 0.001986 
338.000000 0.021847 
339.000000 0.002979 
340.000000 0.026812 
341.000000 0.008937 
342.000000 0.037736 
343.000000 0.007944 
344.000000 0.039722 
345.000000 0.003972 
346.000000 0.023833 
347.000000 0.002979 
348.000000 0.019861 
349.000000 0.004965 
350.000000 0.005958 
351.000000 0.003972 
352.000000 0.004965 
353.000000 0.003972 
354.000000 0.003972 
355.000000 0.004965 
356.000000 0.002979 
357.000000 0.004965 
358.000000 0.039722 
359.000000 0.005958 
360.000000 0.050645 
361.000000 0.004965 
362.000000 0.021847 
363.000000 0.025819 
364.000000 0.063555 
365.000000 0.027805 
366.000000 0.046673 
367.000000 0.008937 
368.000000 0.046673 
369.000000 0.016882 
370.000000 0.028798 
371.000000 0.014896 
372.000000 0.023833 
373.000000 0.018868 
374.000000 0.045680 
375.000000 0.014896 
376.000000 0.084409 
377.000000 0.011917 
378.000000 0.062562 
379.000000 0.001986 
380.000000 0.035750 
381.000000 0.005958 
382.000000 0.014896 
383.000000 0.002979 
384.000000 0.001986 
385.000000 0.003972 
386.000000 0.000000 
387.000000 0.006951 
388.000000 0.000000 
389.000000 0.000000 
390.000000 0.000000 
391.000000 0.000000 
