# Supplementary material for: Dynamic metastable long-living droplets formed by sticker-spacer proteins
Source: eLife. 2020 Jun 2;9:e56159. doi: 10.7554/eLife.56159 (PMC7360371; doi:10.7554/eLife.56159)
Supplement: Figure 2—source data 1. [file elife-56159-fig2-data1.zip › Fig2/Raw_data_diff_conc/Irreversible/Lclus_distri_50uM.dat]

39.000000 0.000999 
40.000000 0.000000 
41.000000 0.000000 
42.000000 0.000999 
43.000000 0.000000 
44.000000 0.000000 
45.000000 0.001998 
46.000000 0.024975 
47.000000 0.076923 
48.000000 0.009990 
49.000000 0.006993 
50.000000 0.003996 
51.000000 0.000000 
52.000000 0.008991 
53.000000 0.004995 
54.000000 0.013986 
55.000000 0.017982 
56.000000 0.029970 
57.000000 0.081918 
58.000000 0.024975 
59.000000 0.062937 
60.000000 0.002997 
61.000000 0.000999 
62.000000 0.003996 
63.000000 0.000000 
64.000000 0.012987 
65.000000 0.002997 
66.000000 0.004995 
67.000000 0.000000 
68.000000 0.000999 
69.000000 0.000999 
70.000000 0.010989 
71.000000 0.000000 
72.000000 0.004995 
73.000000 0.005994 
74.000000 0.005994 
75.000000 0.000999 
76.000000 0.006993 
77.000000 0.003996 
78.000000 0.003996 
79.000000 0.003996 
80.000000 0.009990 
81.000000 0.003996 
82.000000 0.007992 
83.000000 0.004995 
84.000000 0.009990 
85.000000 0.000999 
86.000000 0.023976 
87.000000 0.004995 
88.000000 0.008991 
89.000000 0.006993 
90.000000 0.003996 
91.000000 0.009990 
92.000000 0.005994 
93.000000 0.009990 
94.000000 0.010989 
95.000000 0.007992 
96.000000 0.002997 
97.000000 0.007992 
98.000000 0.022977 
99.000000 0.011988 
100.000000 0.015984 
101.000000 0.015984 
102.000000 0.012987 
103.000000 0.013986 
104.000000 0.011988 
105.000000 0.032967 
106.000000 0.015984 
107.000000 0.042957 
108.000000 0.021978 
109.000000 0.030969 
110.000000 0.014985 
111.000000 0.016983 
112.000000 0.008991 
113.000000 0.002997 
114.000000 0.003996 
115.000000 0.000999 
116.000000 0.007992 
117.000000 0.005994 
118.000000 0.005994 
119.000000 0.003996 
120.000000 0.016983 
121.000000 0.003996 
122.000000 0.008991 
123.000000 0.002997 
124.000000 0.014985 
125.000000 0.001998 
126.000000 0.007992 
127.000000 0.000999 
128.000000 0.000000 
129.000000 0.001998 
130.000000 0.000999 
131.000000 0.000999 
132.000000 0.002997 
133.000000 0.000999 
134.000000 0.000000 
135.000000 0.003996 
136.000000 0.000999 
137.000000 0.005994 
138.000000 0.000000 
139.000000 0.003996 
140.000000 0.000000 
141.000000 0.000000 
142.000000 0.000000 
143.000000 0.000000 
