# Supplementary material for: Dynamic metastable long-living droplets formed by sticker-spacer proteins
Source: eLife. 2020 Jun 2;9:e56159. doi: 10.7554/eLife.56159 (PMC7360371; doi:10.7554/eLife.56159)
Supplement: Figure 2—source data 1. [file elife-56159-fig2-data1.zip › Fig2/Raw_data_diff_conc/Irreversible/Sclus_histo_50uM.dat]

    0     0.000
    1     5.643
    2    19.879
    3     1.751
    4     3.083
    5     2.508
    6     2.275
    7     0.791
    8     2.229
    9     0.274
   10     0.362
   11     0.371
   12     0.545
   13     0.625
   14     0.339
   15     0.696
   16     0.298
   17     0.162
   18     0.327
   19     0.639
   20     0.256
   21     0.037
   22     0.028
   23     0.372
   24     0.029
   25     0.141
   26     0.005
   27     0.058
   28     0.205
   29     0.130
   30     0.034
   31     0.037
   32     0.419
   33     0.061
   34     0.023
   35     0.075
   36     0.007
   37     0.025
   38     0.025
   39     0.233
   40     0.221
   41     0.074
   42     0.160
   43     0.046
   44     0.016
   45     0.058
   46     0.216
   47     0.172
   48     0.026
   49     0.030
   50     0.014
   51     0.000
   52     0.024
   53     0.064
   54     0.085
   55     0.150
   56     0.160
   57     0.209
   58     0.026
   59     0.116
   60     0.005
   61     0.025
   62     0.015
   63     0.000
   64     0.041
   65     0.006
   66     0.005
   67     0.000
   68     0.001
   69     0.001
   70     0.011
   71     0.001
   72     0.005
   73     0.006
   74     0.006
   75     0.001
   76     0.007
   77     0.005
   78     0.004
   79     0.004
   80     0.010
   81     0.004
   82     0.008
   83     0.005
   84     0.010
   85     0.001
   86     0.024
   87     0.005
   88     0.009
   89     0.007
   90     0.004
   91     0.010
   92     0.006
   93     0.010
   94     0.011
   95     0.008
   96     0.003
   97     0.008
   98     0.023
   99     0.012
  100     0.016
  101     0.016
  102     0.013
  103     0.014
  104     0.012
  105     0.033
  106     0.016
  107     0.043
  108     0.022
  109     0.031
  110     0.015
  111     0.017
  112     0.009
  113     0.003
  114     0.004
  115     0.001
  116     0.008
  117     0.006
  118     0.006
  119     0.004
  120     0.017
  121     0.004
  122     0.009
  123     0.003
  124     0.015
  125     0.002
  126     0.008
  127     0.001
  128     0.000
  129     0.002
  130     0.001
  131     0.001
  132     0.003
  133     0.001
  134     0.000
  135     0.004
  136     0.001
  137     0.006
  138     0.000
  139     0.004
  140     0.000
