# Supplementary material for: Dynamic metastable long-living droplets formed by sticker-spacer proteins
Source: eLife. 2020 Jun 2;9:e56159. doi: 10.7554/eLife.56159 (PMC7360371; doi:10.7554/eLife.56159)
Supplement: Figure 2—source data 1. [file elife-56159-fig2-data1.zip › Fig2/Raw_data_diff_conc/Irreversible/Lclus_distri_70uM.dat]

116.000000 0.001998 
117.000000 0.000000 
118.000000 0.000000 
119.000000 0.000000 
120.000000 0.000000 
121.000000 0.000000 
122.000000 0.000000 
123.000000 0.000000 
124.000000 0.001998 
125.000000 0.000000 
126.000000 0.000000 
127.000000 0.000000 
128.000000 0.000999 
129.000000 0.000000 
130.000000 0.000000 
131.000000 0.000000 
132.000000 0.000000 
133.000000 0.000000 
134.000000 0.000000 
135.000000 0.000000 
136.000000 0.000999 
137.000000 0.000000 
138.000000 0.000000 
139.000000 0.000000 
140.000000 0.000000 
141.000000 0.000000 
142.000000 0.000000 
143.000000 0.000000 
144.000000 0.000000 
145.000000 0.000000 
146.000000 0.000000 
147.000000 0.000000 
148.000000 0.000000 
149.000000 0.000000 
150.000000 0.000000 
151.000000 0.000000 
152.000000 0.000000 
153.000000 0.000000 
154.000000 0.000000 
155.000000 0.000000 
156.000000 0.000000 
157.000000 0.000000 
158.000000 0.000000 
159.000000 0.000999 
160.000000 0.000999 
161.000000 0.000999 
162.000000 0.003996 
163.000000 0.000000 
164.000000 0.001998 
165.000000 0.000000 
166.000000 0.006993 
167.000000 0.000000 
168.000000 0.001998 
169.000000 0.000999 
170.000000 0.000000 
171.000000 0.000999 
172.000000 0.000999 
173.000000 0.000999 
174.000000 0.000000 
175.000000 0.001998 
176.000000 0.000000 
177.000000 0.000000 
178.000000 0.000000 
179.000000 0.000999 
180.000000 0.000000 
181.000000 0.000000 
182.000000 0.000000 
183.000000 0.000000 
184.000000 0.000000 
185.000000 0.000000 
186.000000 0.000000 
187.000000 0.000000 
188.000000 0.000000 
189.000000 0.000000 
190.000000 0.000000 
191.000000 0.000000 
192.000000 0.000000 
193.000000 0.000000 
194.000000 0.000000 
195.000000 0.000000 
196.000000 0.000000 
197.000000 0.000000 
198.000000 0.000000 
199.000000 0.000000 
200.000000 0.000000 
201.000000 0.000000 
202.000000 0.000000 
203.000000 0.000000 
204.000000 0.000999 
205.000000 0.000000 
206.000000 0.000000 
207.000000 0.000000 
208.000000 0.000000 
209.000000 0.000000 
210.000000 0.000000 
211.000000 0.000000 
212.000000 0.000000 
213.000000 0.000999 
214.000000 0.000000 
215.000000 0.004995 
216.000000 0.000999 
217.000000 0.004995 
218.000000 0.008991 
219.000000 0.025974 
220.000000 0.010989 
221.000000 0.012987 
222.000000 0.044955 
223.000000 0.006993 
224.000000 0.033966 
225.000000 0.002997 
226.000000 0.007992 
227.000000 0.010989 
228.000000 0.003996 
229.000000 0.003996 
230.000000 0.022977 
231.000000 0.001998 
232.000000 0.003996 
233.000000 0.000000 
234.000000 0.000000 
235.000000 0.000000 
236.000000 0.000000 
237.000000 0.000000 
238.000000 0.000000 
239.000000 0.000999 
240.000000 0.000000 
241.000000 0.000999 
242.000000 0.000000 
243.000000 0.000000 
244.000000 0.000000 
245.000000 0.000000 
246.000000 0.000000 
247.000000 0.000000 
248.000000 0.000999 
249.000000 0.001998 
250.000000 0.000000 
251.000000 0.000000 
252.000000 0.000000 
253.000000 0.000000 
254.000000 0.000000 
255.000000 0.000000 
256.000000 0.001998 
257.000000 0.002997 
258.000000 0.000000 
259.000000 0.001998 
260.000000 0.000999 
261.000000 0.001998 
262.000000 0.000000 
263.000000 0.000999 
264.000000 0.000000 
265.000000 0.000000 
266.000000 0.000999 
267.000000 0.000000 
268.000000 0.001998 
269.000000 0.002997 
270.000000 0.000000 
271.000000 0.002997 
272.000000 0.003996 
273.000000 0.002997 
274.000000 0.008991 
275.000000 0.002997 
276.000000 0.000999 
277.000000 0.000999 
278.000000 0.000999 
279.000000 0.002997 
280.000000 0.002997 
281.000000 0.000000 
282.000000 0.001998 
283.000000 0.003996 
284.000000 0.001998 
285.000000 0.002997 
286.000000 0.001998 
287.000000 0.005994 
288.000000 0.002997 
289.000000 0.004995 
290.000000 0.007992 
291.000000 0.008991 
292.000000 0.009990 
293.000000 0.007992 
294.000000 0.012987 
295.000000 0.031968 
296.000000 0.013986 
297.000000 0.022977 
298.000000 0.015984 
299.000000 0.014985 
300.000000 0.008991 
301.000000 0.008991 
302.000000 0.003996 
303.000000 0.002997 
304.000000 0.004995 
305.000000 0.008991 
306.000000 0.007992 
307.000000 0.003996 
308.000000 0.001998 
309.000000 0.002997 
310.000000 0.006993 
311.000000 0.005994 
312.000000 0.007992 
313.000000 0.005994 
314.000000 0.007992 
315.000000 0.009990 
316.000000 0.011988 
317.000000 0.015984 
318.000000 0.013986 
319.000000 0.010989 
320.000000 0.011988 
321.000000 0.016983 
322.000000 0.023976 
323.000000 0.017982 
324.000000 0.018981 
325.000000 0.010989 
326.000000 0.017982 
327.000000 0.010989 
328.000000 0.013986 
329.000000 0.006993 
330.000000 0.006993 
331.000000 0.008991 
332.000000 0.008991 
333.000000 0.004995 
334.000000 0.002997 
335.000000 0.002997 
336.000000 0.002997 
337.000000 0.007992 
338.000000 0.002997 
339.000000 0.003996 
340.000000 0.000000 
341.000000 0.002997 
342.000000 0.005994 
343.000000 0.001998 
344.000000 0.008991 
345.000000 0.006993 
346.000000 0.016983 
347.000000 0.013986 
348.000000 0.023976 
349.000000 0.015984 
350.000000 0.020979 
351.000000 0.012987 
352.000000 0.009990 
353.000000 0.005994 
354.000000 0.001998 
355.000000 0.000000 
356.000000 0.000999 
357.000000 0.001998 
358.000000 0.001998 
359.000000 0.005994 
360.000000 0.000999 
361.000000 0.000999 
362.000000 0.000999 
363.000000 0.000999 
364.000000 0.000999 
365.000000 0.000000 
366.000000 0.000000 
367.000000 0.000000 
368.000000 0.000000 
