# Supplementary material for: Dynamic metastable long-living droplets formed by sticker-spacer proteins
Source: eLife. 2020 Jun 2;9:e56159. doi: 10.7554/eLife.56159 (PMC7360371; doi:10.7554/eLife.56159)
Supplement: Figure 2—source data 1. [file elife-56159-fig2-data1.zip › Fig2/Raw_data_diff_conc/Irreversible/Sclus_histo_70uMdat]

    0     0.000
    1     2.793
    2    10.987
    3     1.999
    4     2.549
    5     0.373
    6     0.523
    7     0.527
    8     0.513
    9     0.303
   10     0.359
   11     0.012
   12     0.470
   13     0.001
   14     0.106
   15     0.097
   16     0.002
   17     0.202
   18     0.002
   19     0.044
   20     0.000
   21     0.010
   22     0.001
   23     0.016
   24     0.016
   25     0.218
   26     0.002
   27     0.000
   28     0.028
   29     0.000
   30     0.007
   31     0.008
   32     0.016
   33     0.009
   34     0.011
   35     0.102
   36     0.006
   37     0.073
   38     0.004
   39     0.030
   40     0.001
   41     0.011
   42     0.000
   43     0.000
   44     0.000
   45     0.002
   46     0.000
   47     0.001
   48     0.000
   49     0.008
   50     0.004
   51     0.008
   52     0.004
   53     0.203
   54     0.003
   55     0.004
   56     0.002
   57     0.003
   58     0.000
   59     0.000
   60     0.000
   61     0.000
   62     0.000
   63     0.005
   64     0.000
   65     0.000
   66     0.000
   67     0.000
   68     0.000
   69     0.000
   70     0.000
   71     0.000
   72     0.000
   73     0.000
   74     0.000
   75     0.000
   76     0.000
   77     0.005
   78     0.000
   79     0.003
   80     0.000
   81     0.000
   82     0.000
   83     0.000
   84     0.000
   85     0.000
   86     0.000
   87     0.000
   88     0.000
   89     0.000
   90     0.000
   91     0.000
   92     0.000
   93     0.000
   94     0.001
   95     0.000
   96     0.001
   97     0.000
   98     0.000
   99     0.000
  100     0.000
  101     0.000
  102     0.000
  103     0.000
  104     0.000
  105     0.000
  106     0.003
  107     0.000
  108     0.001
  109     0.000
  110     0.000
  111     0.000
  112     0.000
  113     0.000
  114     0.000
  115     0.000
  116     0.002
  117     0.000
  118     0.000
  119     0.000
  120     0.000
  121     0.000
  122     0.000
  123     0.000
  124     0.002
  125     0.000
  126     0.000
  127     0.000
  128     0.001
  129     0.000
  130     0.000
  131     0.000
  132     0.000
  133     0.000
  134     0.000
  135     0.000
  136     0.001
  137     0.000
  138     0.000
  139     0.000
  140     0.000
  141     0.000
  142     0.001
  143     0.000
  144     0.000
  145     0.001
  146     0.001
  147     0.000
  148     0.000
  149     0.001
  150     0.000
  151     0.000
  152     0.001
  153     0.001
  154     0.001
  155     0.001
  156     0.001
  157     0.001
  158     0.002
  159     0.003
  160     0.003
  161     0.004
  162     0.007
  163     0.001
  164     0.002
  165     0.000
  166     0.009
  167     0.000
  168     0.002
  169     0.001
  170     0.000
  171     0.001
  172     0.001
  173     0.001
  174     0.000
  175     0.002
  176     0.000
  177     0.000
  178     0.000
  179     0.001
  180     0.000
  181     0.000
  182     0.000
  183     0.000
  184     0.000
  185     0.000
  186     0.000
  187     0.000
  188     0.000
  189     0.000
  190     0.000
  191     0.000
  192     0.000
  193     0.000
  194     0.000
  195     0.000
  196     0.000
  197     0.000
  198     0.000
  199     0.000
  200     0.000
  201     0.000
  202     0.000
  203     0.000
  204     0.001
  205     0.000
  206     0.000
  207     0.000
  208     0.000
  209     0.000
  210     0.000
  211     0.000
  212     0.000
  213     0.001
  214     0.000
  215     0.005
  216     0.001
  217     0.005
  218     0.009
  219     0.026
  220     0.011
  221     0.013
  222     0.045
  223     0.007
  224     0.034
  225     0.003
  226     0.008
  227     0.011
  228     0.004
  229     0.004
  230     0.023
  231     0.002
  232     0.004
  233     0.000
  234     0.000
  235     0.000
  236     0.000
  237     0.000
  238     0.000
  239     0.001
  240     0.000
  241     0.001
  242     0.000
  243     0.000
  244     0.000
  245     0.000
  246     0.000
  247     0.000
  248     0.001
  249     0.002
  250     0.000
  251     0.000
  252     0.000
  253     0.000
  254     0.000
  255     0.000
  256     0.002
  257     0.003
  258     0.000
  259     0.002
  260     0.001
  261     0.002
  262     0.000
  263     0.001
  264     0.000
  265     0.000
  266     0.001
  267     0.000
  268     0.002
  269     0.003
  270     0.000
  271     0.003
  272     0.004
  273     0.003
  274     0.009
  275     0.003
  276     0.001
  277     0.001
  278     0.001
  279     0.003
  280     0.003
  281     0.000
  282     0.002
  283     0.004
  284     0.002
  285     0.003
  286     0.002
  287     0.006
  288     0.003
  289     0.005
  290     0.008
  291     0.009
  292     0.010
  293     0.008
  294     0.013
  295     0.032
  296     0.014
  297     0.023
  298     0.016
  299     0.015
  300     0.009
  301     0.009
  302     0.004
  303     0.003
  304     0.005
  305     0.009
  306     0.008
  307     0.004
  308     0.002
  309     0.003
  310     0.007
  311     0.006
  312     0.008
  313     0.006
  314     0.008
  315     0.010
  316     0.012
  317     0.016
  318     0.014
  319     0.011
  320     0.012
  321     0.017
  322     0.024
  323     0.018
  324     0.019
  325     0.011
  326     0.018
  327     0.011
  328     0.014
  329     0.007
  330     0.007
  331     0.009
  332     0.009
  333     0.005
  334     0.003
  335     0.003
  336     0.003
  337     0.008
  338     0.003
  339     0.004
  340     0.000
  341     0.003
  342     0.006
  343     0.002
  344     0.009
  345     0.007
  346     0.017
  347     0.014
  348     0.024
  349     0.016
  350     0.021
  351     0.013
  352     0.010
  353     0.006
  354     0.002
  355     0.000
  356     0.001
  357     0.002
  358     0.002
  359     0.006
  360     0.001
  361     0.001
  362     0.001
  363     0.001
  364     0.001
  365     0.000
