# Supplementary material for: Dynamic metastable long-living droplets formed by sticker-spacer proteins
Source: eLife. 2020 Jun 2;9:e56159. doi: 10.7554/eLife.56159 (PMC7360371; doi:10.7554/eLife.56159)
Supplement: Figure 2—source data 1. [file elife-56159-fig2-data1.zip › Fig2/Raw_data_diff_conc/Irreversible/Lclus_200uM.dat]

  0.000000e+00         392
  4.000000e-01         392
  8.000000e-01         394
  1.200000e+00         394
  1.600000e+00         394
  2.000000e+00         394
  2.400000e+00         394
  2.800000e+00         394
  3.200000e+00         398
  3.600000e+00         392
  4.000000e+00         394
  4.400000e+00         394
  4.800000e+00         394
  5.200000e+00         392
  5.600000e+00         394
  6.000000e+00         396
  6.400000e+00         394
  6.800000e+00         394
  7.200000e+00         394
  7.600000e+00         396
  8.000000e+00         394
  8.400000e+00         394
  8.800000e+00         400
  9.200000e+00         392
  9.600000e+00         394
  1.000000e+01         392
  1.040000e+01         392
  1.080000e+01         392
  1.120000e+01         396
  1.160000e+01         394
  1.200000e+01         394
  1.240000e+01         396
  1.280000e+01         392
  1.320000e+01         394
  1.360000e+01         396
  1.400000e+01         398
  1.440000e+01         398
  1.480000e+01         390
  1.520000e+01         398
  1.560000e+01         394
  1.600000e+01         396
  1.640000e+01         392
  1.680000e+01         390
  1.720000e+01         394
  1.760000e+01         394
  1.800000e+01         390
  1.840000e+01         394
  1.880000e+01         392
  1.920000e+01         390
  1.960000e+01         392
  2.000000e+01         392
  2.040000e+01         392
  2.080000e+01         394
  2.120000e+01         392
  2.160000e+01         392
  2.200000e+01         396
  2.240000e+01         396
  2.280000e+01         398
  2.320000e+01         398
  2.360000e+01         398
  2.400000e+01         398
  2.440000e+01         394
  2.480000e+01         398
  2.520000e+01         396
  2.560000e+01         394
  2.600000e+01         398
  2.640000e+01         394
  2.680000e+01         394
  2.720000e+01         392
  2.760000e+01         398
  2.800000e+01         394
  2.840000e+01         390
  2.880000e+01         392
  2.920000e+01         392
  2.960000e+01         394
  3.000000e+01         398
  3.040000e+01         392
  3.080000e+01         396
  3.120000e+01         394
  3.160000e+01         400
  3.200000e+01         398
  3.240000e+01         398
  3.280000e+01         394
  3.320000e+01         398
  3.360000e+01         394
  3.400000e+01         394
  3.440000e+01         394
  3.480000e+01         400
  3.520000e+01         400
  3.560000e+01         398
  3.600000e+01         396
  3.640000e+01         394
  3.680000e+01         396
  3.720000e+01         396
  3.760000e+01         394
  3.800000e+01         396
  3.840000e+01         396
  3.880000e+01         394
  3.920000e+01         400
  3.960000e+01         394
  4.000000e+01         394
  4.040000e+01         394
  4.080000e+01         396
  4.120000e+01         394
  4.160000e+01         394
  4.200000e+01         396
  4.240000e+01         396
  4.280000e+01         394
  4.320000e+01         396
  4.360000e+01         396
  4.400000e+01         396
  4.440000e+01         394
  4.480000e+01         394
  4.520000e+01         396
  4.560000e+01         396
  4.600000e+01         392
  4.640000e+01         396
  4.680000e+01         392
  4.720000e+01         394
  4.760000e+01         394
  4.800000e+01         396
  4.840000e+01         398
  4.880000e+01         396
  4.920000e+01         398
  4.960000e+01         398
  5.000000e+01         394
  5.040000e+01         390
  5.080000e+01         394
  5.120000e+01         394
  5.160000e+01         392
  5.200000e+01         393
  5.240000e+01         398
  5.280000e+01         392
  5.320000e+01         392
  5.360000e+01         392
  5.400000e+01         394
  5.440000e+01         396
  5.480000e+01         396
  5.520000e+01         398
  5.560000e+01         392
  5.600000e+01         394
  5.640000e+01         396
  5.680000e+01         392
  5.720000e+01         396
  5.760000e+01         394
  5.800000e+01         392
  5.840000e+01         394
  5.880000e+01         392
  5.920000e+01         394
  5.960000e+01         392
  6.000000e+01         398
  6.040000e+01         396
  6.080000e+01         396
  6.120000e+01         396
  6.160000e+01         396
  6.200000e+01         392
  6.240000e+01         394
  6.280000e+01         396
  6.320000e+01         394
  6.360000e+01         396
  6.400000e+01         394
  6.440000e+01         394
  6.480000e+01         396
  6.520000e+01         394
  6.560000e+01         396
  6.600000e+01         396
  6.640000e+01         394
  6.680000e+01         394
  6.720000e+01         396
  6.760000e+01         396
  6.800000e+01         396
  6.840000e+01         392
  6.880000e+01         396
  6.920000e+01         394
  6.960000e+01         394
  7.000000e+01         396
  7.040000e+01         396
  7.080000e+01         396
  7.120000e+01         396
  7.160000e+01         398
  7.200000e+01         400
  7.240000e+01         396
  7.280000e+01         394
  7.320000e+01         394
  7.360000e+01         392
  7.400000e+01         392
  7.440000e+01         394
  7.480000e+01         392
  7.520000e+01         392
  7.560000e+01         396
  7.600000e+01         394
  7.640000e+01         394
  7.680000e+01         392
  7.720000e+01         394
  7.760000e+01         392
  7.800000e+01         398
  7.840000e+01         392
  7.880000e+01         396
  7.920000e+01         398
  7.960000e+01         396
  8.000000e+01         394
  8.040000e+01         390
  8.080000e+01         394
  8.120000e+01         396
  8.160000e+01         392
  8.200000e+01         396
  8.240000e+01         394
  8.280000e+01         396
  8.320000e+01         398
  8.360000e+01         396
  8.400000e+01         398
  8.440000e+01         394
  8.480000e+01         390
  8.520000e+01         392
  8.560000e+01         394
  8.600000e+01         396
  8.640000e+01         398
  8.680000e+01         390
  8.720000e+01         392
  8.760000e+01         392
  8.800000e+01         392
  8.840000e+01         392
  8.880000e+01         394
  8.920000e+01         394
  8.960000e+01         390
  9.000000e+01         394
  9.040000e+01         394
  9.080000e+01         392
  9.120000e+01         394
  9.160000e+01         394
  9.200000e+01         392
  9.240000e+01         394
  9.280000e+01         392
  9.320000e+01         394
  9.360000e+01         392
  9.400000e+01         394
  9.440000e+01         396
  9.480000e+01         394
  9.520000e+01         392
  9.560000e+01         394
  9.600000e+01         392
  9.640000e+01         392
  9.680000e+01         394
  9.720000e+01         394
  9.760000e+01         400
  9.800000e+01         398
  9.840000e+01         396
  9.880000e+01         396
  9.920000e+01         394
  9.960000e+01         394
  1.000000e+02         398
  1.004000e+02         398
  1.008000e+02         398
  1.012000e+02         398
  1.016000e+02         398
  1.020000e+02         398
  1.024000e+02         398
  1.028000e+02         398
  1.032000e+02         398
  1.036000e+02         397
  1.040000e+02         398
  1.044000e+02         398
  1.048000e+02         398
  1.052000e+02         396
  1.056000e+02         398
  1.060000e+02         398
  1.064000e+02         398
  1.068000e+02         397
  1.072000e+02         398
  1.076000e+02         398
  1.080000e+02         397
  1.084000e+02         398
  1.088000e+02         394
  1.092000e+02         398
  1.096000e+02         398
  1.100000e+02         398
  1.104000e+02         398
  1.108000e+02         398
  1.112000e+02         398
  1.116000e+02         398
  1.120000e+02         398
  1.124000e+02         398
  1.128000e+02         398
  1.132000e+02         398
  1.136000e+02         398
  1.140000e+02         398
  1.144000e+02         398
  1.148000e+02         398
  1.152000e+02         398
  1.156000e+02         398
  1.160000e+02         398
  1.164000e+02         398
  1.168000e+02         398
  1.172000e+02         398
  1.176000e+02         398
  1.180000e+02         398
  1.184000e+02         398
  1.188000e+02         397
  1.192000e+02         398
  1.196000e+02         396
  1.200000e+02         398
  1.204000e+02         398
  1.208000e+02         398
  1.212000e+02         398
  1.216000e+02         398
  1.220000e+02         398
  1.224000e+02         398
  1.228000e+02         398
  1.232000e+02         398
  1.236000e+02         398
  1.240000e+02         398
  1.244000e+02         397
  1.248000e+02         398
  1.252000e+02         394
  1.256000e+02         398
  1.260000e+02         398
  1.264000e+02         398
  1.268000e+02         398
  1.272000e+02         398
  1.276000e+02         398
  1.280000e+02         398
  1.284000e+02         398
  1.288000e+02         397
  1.292000e+02         398
  1.296000e+02         398
  1.300000e+02         398
  1.304000e+02         398
  1.308000e+02         397
  1.312000e+02         398
  1.316000e+02         398
  1.320000e+02         398
  1.324000e+02         398
  1.328000e+02         398
  1.332000e+02         398
  1.336000e+02         398
  1.340000e+02         398
  1.344000e+02         398
  1.348000e+02         398
  1.352000e+02         398
  1.356000e+02         398
  1.360000e+02         398
  1.364000e+02         398
  1.368000e+02         396
  1.372000e+02         398
  1.376000e+02         398
  1.380000e+02         398
  1.384000e+02         398
  1.388000e+02         398
  1.392000e+02         398
  1.396000e+02         398
  1.400000e+02         398
  1.404000e+02         397
  1.408000e+02         398
  1.412000e+02         398
  1.416000e+02         398
  1.420000e+02         398
  1.424000e+02         398
  1.428000e+02         398
  1.432000e+02         396
  1.436000e+02         398
  1.440000e+02         398
  1.444000e+02         398
  1.448000e+02         398
  1.452000e+02         398
  1.456000e+02         398
  1.460000e+02         398
  1.464000e+02         398
  1.468000e+02         397
  1.472000e+02         398
  1.476000e+02         398
  1.480000e+02         398
  1.484000e+02         398
  1.488000e+02         398
  1.492000e+02         398
  1.496000e+02         398
  1.500000e+02         398
  1.504000e+02         398
  1.508000e+02         398
  1.512000e+02         398
  1.516000e+02         398
  1.520000e+02         398
  1.524000e+02         398
  1.528000e+02         398
  1.532000e+02         398
  1.536000e+02         398
  1.540000e+02         398
  1.544000e+02         398
  1.548000e+02         397
  1.552000e+02         398
  1.556000e+02         398
  1.560000e+02         398
  1.564000e+02         398
  1.568000e+02         398
  1.572000e+02         398
  1.576000e+02         398
  1.580000e+02         398
  1.584000e+02         398
  1.588000e+02         398
  1.592000e+02         398
  1.596000e+02         398
  1.600000e+02         398
  1.604000e+02         398
  1.608000e+02         398
  1.612000e+02         398
  1.616000e+02         398
  1.620000e+02         394
  1.624000e+02         398
  1.628000e+02         398
  1.632000e+02         398
  1.636000e+02         398
  1.640000e+02         398
  1.644000e+02         398
  1.648000e+02         398
  1.652000e+02         398
  1.656000e+02         398
  1.660000e+02         398
  1.664000e+02         398
  1.668000e+02         398
  1.672000e+02         398
  1.676000e+02         398
  1.680000e+02         398
  1.684000e+02         398
  1.688000e+02         398
  1.692000e+02         398
  1.696000e+02         398
  1.700000e+02         398
  1.704000e+02         398
  1.708000e+02         398
  1.712000e+02         398
  1.716000e+02         398
  1.720000e+02         398
  1.724000e+02         398
  1.728000e+02         398
  1.732000e+02         398
  1.736000e+02         398
  1.740000e+02         398
  1.744000e+02         398
  1.748000e+02         398
  1.752000e+02         398
  1.756000e+02         398
  1.760000e+02         398
  1.764000e+02         398
  1.768000e+02         398
  1.772000e+02         398
  1.776000e+02         398
  1.780000e+02         398
  1.784000e+02         398
  1.788000e+02         398
  1.792000e+02         398
  1.796000e+02         398
  1.800000e+02         398
  1.804000e+02         398
  1.808000e+02         398
  1.812000e+02         398
  1.816000e+02         398
  1.820000e+02         398
  1.824000e+02         398
  1.828000e+02         398
  1.832000e+02         394
  1.836000e+02         398
  1.840000e+02         398
  1.844000e+02         397
  1.848000e+02         398
  1.852000e+02         398
  1.856000e+02         398
  1.860000e+02         398
  1.864000e+02         398
  1.868000e+02         398
  1.872000e+02         398
  1.876000e+02         398
  1.880000e+02         398
  1.884000e+02         398
  1.888000e+02         398
  1.892000e+02         398
  1.896000e+02         398
  1.900000e+02         394
  1.904000e+02         398
  1.908000e+02         398
  1.912000e+02         398
  1.916000e+02         398
  1.920000e+02         398
  1.924000e+02         398
  1.928000e+02         398
  1.932000e+02         398
  1.936000e+02         398
  1.940000e+02         397
  1.944000e+02         398
  1.948000e+02         398
  1.952000e+02         398
  1.956000e+02         397
  1.960000e+02         398
  1.964000e+02         398
  1.968000e+02         398
  1.972000e+02         398
  1.976000e+02         398
  1.980000e+02         398
  1.984000e+02         398
  1.988000e+02         398
  1.992000e+02         398
  1.996000e+02         398
  2.000000e+02         398
  2.004000e+02         400
  2.008000e+02         400
  2.012000e+02         400
  2.016000e+02         398
  2.020000e+02         400
  2.024000e+02         400
  2.028000e+02         400
  2.032000e+02         398
  2.036000e+02         398
  2.040000e+02         400
  2.044000e+02         400
  2.048000e+02         400
  2.052000e+02         398
  2.056000e+02         398
  2.060000e+02         400
  2.064000e+02         400
  2.068000e+02         400
  2.072000e+02         398
  2.076000e+02         400
  2.080000e+02         400
  2.084000e+02         400
  2.088000e+02         400
  2.092000e+02         398
  2.096000e+02         398
  2.100000e+02         400
  2.104000e+02         400
  2.108000e+02         400
  2.112000e+02         398
  2.116000e+02         398
  2.120000e+02         398
  2.124000e+02         400
  2.128000e+02         398
  2.132000e+02         400
  2.136000e+02         398
  2.140000e+02         398
  2.144000e+02         398
  2.148000e+02         398
  2.152000e+02         400
  2.156000e+02         400
  2.160000e+02         400
  2.164000e+02         398
  2.168000e+02         400
  2.172000e+02         398
  2.176000e+02         398
  2.180000e+02         398
  2.184000e+02         400
  2.188000e+02         398
  2.192000e+02         398
  2.196000e+02         400
  2.200000e+02         400
  2.204000e+02         400
  2.208000e+02         400
  2.212000e+02         396
  2.216000e+02         398
  2.220000e+02         398
  2.224000e+02         398
  2.228000e+02         400
  2.232000e+02         398
  2.236000e+02         400
  2.240000e+02         398
  2.244000e+02         398
  2.248000e+02         400
  2.252000e+02         398
  2.256000e+02         400
  2.260000e+02         398
  2.264000e+02         400
  2.268000e+02         398
  2.272000e+02         398
  2.276000e+02         400
  2.280000e+02         398
  2.284000e+02         398
  2.288000e+02         398
  2.292000e+02         398
  2.296000e+02         398
  2.300000e+02         398
  2.304000e+02         400
  2.308000e+02         400
  2.312000e+02         398
  2.316000e+02         398
  2.320000e+02         398
  2.324000e+02         400
  2.328000e+02         400
  2.332000e+02         400
  2.336000e+02         398
  2.340000e+02         400
  2.344000e+02         400
  2.348000e+02         398
  2.352000e+02         398
  2.356000e+02         398
  2.360000e+02         398
  2.364000e+02         398
  2.368000e+02         398
  2.372000e+02         398
  2.376000e+02         390
  2.380000e+02         398
  2.384000e+02         398
  2.388000e+02         398
  2.392000e+02         398
  2.396000e+02         398
  2.400000e+02         398
  2.404000e+02         398
  2.408000e+02         398
  2.412000e+02         398
  2.416000e+02         398
  2.420000e+02         398
  2.424000e+02         398
  2.428000e+02         398
  2.432000e+02         398
  2.436000e+02         398
  2.440000e+02         398
  2.444000e+02         398
  2.448000e+02         398
  2.452000e+02         398
  2.456000e+02         398
  2.460000e+02         398
  2.464000e+02         398
  2.468000e+02         398
  2.472000e+02         398
  2.476000e+02         398
  2.480000e+02         398
  2.484000e+02         398
  2.488000e+02         398
  2.492000e+02         398
  2.496000e+02         398
  2.500000e+02         398
  2.504000e+02         398
  2.508000e+02         400
  2.512000e+02         400
  2.516000e+02         398
  2.520000e+02         400
  2.524000e+02         400
  2.528000e+02         400
  2.532000e+02         400
  2.536000e+02         398
  2.540000e+02         400
  2.544000e+02         400
  2.548000e+02         398
  2.552000e+02         400
  2.556000e+02         398
  2.560000e+02         400
  2.564000e+02         400
  2.568000e+02         400
  2.572000e+02         398
  2.576000e+02         400
  2.580000e+02         398
  2.584000e+02         398
  2.588000e+02         398
  2.592000e+02         400
  2.596000e+02         398
  2.600000e+02         398
  2.604000e+02         398
  2.608000e+02         400
  2.612000e+02         398
  2.616000e+02         398
  2.620000e+02         398
  2.624000e+02         398
  2.628000e+02         400
  2.632000e+02         398
  2.636000e+02         398
  2.640000e+02         398
  2.644000e+02         398
  2.648000e+02         398
  2.652000e+02         398
  2.656000e+02         398
  2.660000e+02         398
  2.664000e+02         398
  2.668000e+02         400
  2.672000e+02         398
  2.676000e+02         398
  2.680000e+02         400
  2.684000e+02         398
  2.688000e+02         400
  2.692000e+02         400
  2.696000e+02         400
  2.700000e+02         398
  2.704000e+02         398
  2.708000e+02         398
  2.712000e+02         398
  2.716000e+02         398
  2.720000e+02         398
  2.724000e+02         400
  2.728000e+02         398
  2.732000e+02         398
  2.736000e+02         400
  2.740000e+02         400
  2.744000e+02         400
  2.748000e+02         400
  2.752000e+02         400
  2.756000e+02         400
  2.760000e+02         400
  2.764000e+02         400
  2.768000e+02         398
  2.772000e+02         392
  2.776000e+02         400
  2.780000e+02         400
  2.784000e+02         400
  2.788000e+02         400
  2.792000e+02         400
  2.796000e+02         400
  2.800000e+02         400
  2.804000e+02         400
  2.808000e+02         400
  2.812000e+02         400
  2.816000e+02         400
  2.820000e+02         398
  2.824000e+02         400
  2.828000e+02         400
  2.832000e+02         400
  2.836000e+02         400
  2.840000e+02         400
  2.844000e+02         400
  2.848000e+02         400
  2.852000e+02         400
  2.856000e+02         398
  2.860000e+02         400
  2.864000e+02         400
  2.868000e+02         398
  2.872000e+02         400
  2.876000e+02         398
  2.880000e+02         400
  2.884000e+02         400
  2.888000e+02         400
  2.892000e+02         398
  2.896000e+02         400
  2.900000e+02         400
  2.904000e+02         400
  2.908000e+02         400
  2.912000e+02         400
  2.916000e+02         400
  2.920000e+02         400
  2.924000e+02         400
  2.928000e+02         398
  2.932000e+02         398
  2.936000e+02         398
  2.940000e+02         398
  2.944000e+02         398
  2.948000e+02         400
  2.952000e+02         398
  2.956000e+02         398
  2.960000e+02         400
  2.964000e+02         398
  2.968000e+02         400
  2.972000e+02         398
  2.976000e+02         400
  2.980000e+02         400
  2.984000e+02         398
  2.988000e+02         398
  2.992000e+02         398
  2.996000e+02         398
  3.000000e+02         398
  3.004000e+02         394
  3.008000e+02         392
  3.012000e+02         398
  3.016000e+02         394
  3.020000e+02         394
  3.024000e+02         390
  3.028000e+02         394
  3.032000e+02         396
  3.036000e+02         396
  3.040000e+02         400
  3.044000e+02         396
  3.048000e+02         396
  3.052000e+02         398
  3.056000e+02         394
  3.060000e+02         398
  3.064000e+02         398
  3.068000e+02         398
  3.072000e+02         398
  3.076000e+02         400
  3.080000e+02         400
  3.084000e+02         398
  3.088000e+02         396
  3.092000e+02         398
  3.096000e+02         396
  3.100000e+02         396
  3.104000e+02         394
  3.108000e+02         394
  3.112000e+02         396
  3.116000e+02         396
  3.120000e+02         392
  3.124000e+02         388
  3.128000e+02         394
  3.132000e+02         394
  3.136000e+02         392
  3.140000e+02         396
  3.144000e+02         398
  3.148000e+02         396
  3.152000e+02         392
  3.156000e+02         396
  3.160000e+02         396
  3.164000e+02         396
  3.168000e+02         396
  3.172000e+02         396
  3.176000e+02         396
  3.180000e+02         394
  3.184000e+02         396
  3.188000e+02         398
  3.192000e+02         398
  3.196000e+02         400
  3.200000e+02         400
  3.204000e+02         390
  3.208000e+02         392
  3.212000e+02         392
  3.216000e+02         398
  3.220000e+02         400
  3.224000e+02         400
  3.228000e+02         392
  3.232000e+02         398
  3.236000e+02         392
  3.240000e+02         392
  3.244000e+02         398
  3.248000e+02         392
  3.252000e+02         394
  3.256000e+02         398
  3.260000e+02         392
  3.264000e+02         392
  3.268000e+02         394
  3.272000e+02         396
  3.276000e+02         394
  3.280000e+02         398
  3.284000e+02         392
  3.288000e+02         392
  3.292000e+02         394
  3.296000e+02         396
  3.300000e+02         400
  3.304000e+02         398
  3.308000e+02         396
  3.312000e+02         398
  3.316000e+02         400
  3.320000e+02         394
  3.324000e+02         398
  3.328000e+02         392
  3.332000e+02         394
  3.336000e+02         392
  3.340000e+02         396
  3.344000e+02         394
  3.348000e+02         394
  3.352000e+02         392
  3.356000e+02         396
  3.360000e+02         394
  3.364000e+02         394
  3.368000e+02         392
  3.372000e+02         392
  3.376000e+02         398
  3.380000e+02         396
  3.384000e+02         392
  3.388000e+02         396
  3.392000e+02         398
  3.396000e+02         396
  3.400000e+02         398
  3.404000e+02         392
  3.408000e+02         392
  3.412000e+02         392
  3.416000e+02         396
  3.420000e+02         398
  3.424000e+02         392
  3.428000e+02         396
  3.432000e+02         394
  3.436000e+02         392
  3.440000e+02         390
  3.444000e+02         398
  3.448000e+02         392
  3.452000e+02         396
  3.456000e+02         396
  3.460000e+02         392
  3.464000e+02         392
  3.468000e+02         396
  3.472000e+02         398
  3.476000e+02         392
  3.480000e+02         394
  3.484000e+02         392
  3.488000e+02         392
  3.492000e+02         396
  3.496000e+02         394
  3.500000e+02         392
  3.504000e+02         392
  3.508000e+02         394
  3.512000e+02         394
  3.516000e+02         392
  3.520000e+02         398
  3.524000e+02         392
  3.528000e+02         392
  3.532000e+02         394
  3.536000e+02         392
  3.540000e+02         396
  3.544000e+02         398
  3.548000e+02         392
  3.552000e+02         394
  3.556000e+02         392
  3.560000e+02         392
  3.564000e+02         394
  3.568000e+02         396
  3.572000e+02         394
  3.576000e+02         392
  3.580000e+02         390
  3.584000e+02         396
  3.588000e+02         394
  3.592000e+02         400
  3.596000e+02         394
  3.600000e+02         398
  3.604000e+02         396
  3.608000e+02         398
  3.612000e+02         398
  3.616000e+02         400
  3.620000e+02         398
  3.624000e+02         398
  3.628000e+02         400
  3.632000e+02         396
  3.636000e+02         400
  3.640000e+02         398
  3.644000e+02         398
  3.648000e+02         398
  3.652000e+02         396
  3.656000e+02         400
  3.660000e+02         398
  3.664000e+02         398
  3.668000e+02         392
  3.672000e+02         392
  3.676000e+02         396
  3.680000e+02         396
  3.684000e+02         394
  3.688000e+02         396
  3.692000e+02         396
  3.696000e+02         396
  3.700000e+02         394
  3.704000e+02         394
  3.708000e+02         398
  3.712000e+02         400
  3.716000e+02         398
  3.720000e+02         398
  3.724000e+02         392
  3.728000e+02         398
  3.732000e+02         400
  3.736000e+02         396
  3.740000e+02         394
  3.744000e+02         396
  3.748000e+02         392
  3.752000e+02         392
  3.756000e+02         394
  3.760000e+02         398
  3.764000e+02         398
  3.768000e+02         398
  3.772000e+02         398
  3.776000e+02         394
  3.780000e+02         392
  3.784000e+02         396
  3.788000e+02         396
  3.792000e+02         390
  3.796000e+02         394
  3.800000e+02         392
  3.804000e+02         392
  3.808000e+02         394
  3.812000e+02         396
  3.816000e+02         394
  3.820000e+02         396
  3.824000e+02         394
  3.828000e+02         390
  3.832000e+02         392
  3.836000e+02         396
  3.840000e+02         396
  3.844000e+02         394
  3.848000e+02         398
  3.852000e+02         396
  3.856000e+02         398
  3.860000e+02         394
  3.864000e+02         392
  3.868000e+02         396
  3.872000e+02         392
  3.876000e+02         392
  3.880000e+02         394
  3.884000e+02         400
  3.888000e+02         400
  3.892000e+02         400
  3.896000e+02         398
  3.900000e+02         396
  3.904000e+02         396
  3.908000e+02         396
  3.912000e+02         398
  3.916000e+02         400
  3.920000e+02         396
  3.924000e+02         400
  3.928000e+02         390
  3.932000e+02         394
  3.936000e+02         392
  3.940000e+02         390
  3.944000e+02         398
  3.948000e+02         394
  3.952000e+02         398
  3.956000e+02         394
  3.960000e+02         392
  3.964000e+02         394
  3.968000e+02         394
  3.972000e+02         394
  3.976000e+02         394
  3.980000e+02         394
  3.984000e+02         396
  3.988000e+02         396
  3.992000e+02         396
  3.996000e+02         396
  4.000000e+02         392
