# Supplementary material for: Dynamic metastable long-living droplets formed by sticker-spacer proteins
Source: eLife. 2020 Jun 2;9:e56159. doi: 10.7554/eLife.56159 (PMC7360371; doi:10.7554/eLife.56159)
Supplement: Figure 3—source data 1. [file elife-56159-fig3-data1.zip]

Archive with 15 entries (11 files):
- Fig3/
- Fig3/README.txt
- Fig3/Fig3b_50uM/
- Fig3/Fig3b_50uM/dimer_v_time.txt
- Fig3/Fig3b_50uM/monomer_v_time.txt
- Fig3/Fig3b_50uM/trimer_v_time.txt
- Fig3/Fig3b_50uM/10mer_v_time.txt
- Fig3/fig3c/
- Fig3/fig3c/contact_sp_others.txt
- Fig3/fig3c/contact_sp_max.txt
- Fig3/Fig3a_10uM/
- Fig3/Fig3a_10uM/dimer_v_time.txt
- Fig3/Fig3a_10uM/monomer_frac_v_time.txt
- Fig3/Fig3a_10uM/trimer_v_time.txt
- Fig3/Fig3a_10uM/10mer_frac_v_time.txt
