# Supplementary material for: Dynamic metastable long-living droplets formed by sticker-spacer proteins
Source: eLife. 2020 Jun 2;9:e56159. doi: 10.7554/eLife.56159 (PMC7360371; doi:10.7554/eLife.56159)
Supplement: Figure 3—source data 1. [file elife-56159-fig3-data1.zip › Fig3/README.txt]

1.) Fig3c/contact_sp_max.txt has the raw data for the temporal evolution of specific interactions within the single largest cluster. Fig3c/contact_sp_other.txt has the raw data for the temporal evolution of specific interactions outside the single largest cluster.

2.) Fig3a_*/monomer_frac_v_time.txt contains the raw data for temporal evolution of monomer fraction. Similarly, the folder also contains dimer, 10mer,trimer fraction data.
