# Supplementary material for: Dynamic metastable long-living droplets formed by sticker-spacer proteins
Source: eLife. 2020 Jun 2;9:e56159. doi: 10.7554/eLife.56159 (PMC7360371; doi:10.7554/eLife.56159)
Supplement: Figure 3—source data 1. [file elife-56159-fig3-data1.zip › Fig3/Fig3b_50uM/dimer_v_time.txt]

1 0.145522 
2 0.202952 
3 0.151515 
4 0.193676 
5 0.159533 
6 0.189076 
7 0.180723 
8 0.139831 
9 0.197479 
10 0.205882 
11 0.178571 
12 0.180995 
13 0.165138 
14 0.209821 
15 0.191111 
16 0.190698 
17 0.230000 
18 0.222222 
19 0.218750 
20 0.201031 
21 0.212871 
22 0.210000 
23 0.231959 
24 0.216931 
25 0.221053 
26 0.229508 
27 0.216216 
28 0.250000 
29 0.222826 
30 0.204420 
31 0.218579 
32 0.274854 
33 0.246988 
34 0.244318 
35 0.282353 
36 0.295181 
37 0.274854 
38 0.303571 
39 0.266272 
40 0.265060 
41 0.291139 
42 0.302632 
43 0.307692 
44 0.287582 
45 0.287582 
46 0.300654 
47 0.251656 
48 0.293333 
49 0.304636 
50 0.352518 
51 0.284768 
52 0.294118 
53 0.267606 
54 0.304054 
55 0.277778 
56 0.266187 
57 0.297297 
58 0.258741 
59 0.268116 
60 0.295775 
61 0.255172 
62 0.277372 
63 0.227941 
64 0.288732 
65 0.255319 
66 0.305344 
67 0.263158 
68 0.253731 
69 0.280303 
70 0.302326 
71 0.276119 
72 0.268293 
73 0.279070 
74 0.284615 
75 0.248062 
76 0.286765 
77 0.292683 
78 0.265625 
79 0.278689 
80 0.284553 
81 0.283465 
82 0.287879 
83 0.243902 
84 0.294118 
85 0.258333 
86 0.269231 
87 0.283333 
88 0.289474 
89 0.324561 
90 0.295082 
91 0.322034 
92 0.310924 
93 0.338462 
94 0.347107 
95 0.305785 
96 0.330508 
97 0.328000 
98 0.312500 
99 0.283186 
100 0.305085 
101 0.330508 
102 0.336283 
103 0.336364 
104 0.351351 
105 0.333333 
106 0.339130 
107 0.330357 
108 0.302752 
109 0.324324 
110 0.333333 
111 0.299065 
112 0.276190 
113 0.297297 
114 0.341880 
115 0.368932 
116 0.333333 
117 0.370370 
118 0.375000 
119 0.323810 
120 0.333333 
121 0.295238 
122 0.333333 
123 0.294737 
124 0.330189 
125 0.349057 
126 0.366972 
127 0.323529 
128 0.336449 
129 0.300971 
130 0.326923 
131 0.351852 
132 0.324324 
133 0.324324 
134 0.342593 
135 0.311321 
136 0.353982 
137 0.361345 
138 0.324324 
139 0.345455 
140 0.284404 
141 0.378378 
142 0.324561 
143 0.301887 
144 0.297030 
145 0.297030 
146 0.323529 
147 0.304762 
148 0.281553 
149 0.279570 
150 0.310680 
151 0.333333 
152 0.294118 
153 0.262626 
154 0.316327 
155 0.326923 
156 0.388350 
157 0.394231 
158 0.402062 
159 0.326087 
160 0.367347 
161 0.363636 
162 0.390476 
163 0.357143 
164 0.360000 
165 0.378641 
166 0.366337 
167 0.343750 
168 0.290323 
169 0.392157 
170 0.365385 
171 0.396040 
172 0.368421 
173 0.367347 
174 0.372340 
175 0.357143 
176 0.373626 
177 0.368421 
178 0.417582 
179 0.365591 
180 0.318681 
181 0.368932 
182 0.318182 
183 0.372340 
184 0.340909 
185 0.326316 
186 0.343750 
187 0.337079 
188 0.351064 
189 0.329670 
190 0.307692 
191 0.288889 
192 0.300000 
193 0.303371 
194 0.307692 
195 0.305882 
196 0.306818 
197 0.333333 
198 0.329670 
199 0.326087 
200 0.333333 
201 0.348837 
202 0.292135 
203 0.292683 
204 0.370787 
205 0.326316 
206 0.340659 
207 0.372340 
208 0.343750 
209 0.336634 
210 0.337209 
211 0.347368 
212 0.351648 
213 0.354839 
214 0.354839 
215 0.325843 
216 0.373737 
217 0.337209 
218 0.352273 
219 0.336634 
220 0.393258 
221 0.329545 
222 0.393258 
223 0.333333 
224 0.340909 
225 0.329670 
226 0.393258 
227 0.382022 
228 0.391304 
229 0.341176 
230 0.366667 
231 0.337349 
232 0.333333 
233 0.367816 
234 0.369565 
235 0.320988 
236 0.373333 
237 0.402439 
238 0.359551 
239 0.367816 
240 0.341772 
241 0.316456 
242 0.360465 
243 0.423077 
244 0.358025 
245 0.378049 
246 0.362500 
247 0.370370 
248 0.333333 
249 0.337349 
250 0.329268 
251 0.390244 
252 0.392857 
253 0.397590 
254 0.414634 
255 0.364706 
256 0.333333 
257 0.390244 
258 0.379747 
259 0.341176 
260 0.365854 
261 0.379310 
262 0.376344 
263 0.356322 
264 0.361446 
265 0.373494 
266 0.329268 
267 0.380952 
268 0.329412 
269 0.321839 
270 0.325000 
271 0.310345 
272 0.348837 
273 0.358025 
274 0.333333 
275 0.384615 
276 0.388889 
277 0.418605 
278 0.440476 
279 0.423913 
280 0.430233 
281 0.430233 
282 0.460674 
283 0.400000 
284 0.373494 
285 0.404762 
286 0.419753 
287 0.367089 
288 0.358974 
289 0.407407 
290 0.329114 
291 0.368421 
292 0.402299 
293 0.301205 
294 0.337500 
295 0.337500 
296 0.402439 
297 0.397590 
298 0.354430 
299 0.341463 
300 0.333333 
301 0.316456 
302 0.333333 
303 0.333333 
304 0.324675 
305 0.358025 
306 0.329114 
307 0.369048 
308 0.371795 
309 0.373494 
310 0.367089 
311 0.352941 
312 0.379747 
313 0.324675 
314 0.400000 
315 0.360000 
316 0.371795 
317 0.407895 
318 0.371795 
319 0.389610 
320 0.373333 
321 0.412500 
322 0.400000 
323 0.370370 
324 0.419753 
325 0.441558 
326 0.417722 
327 0.375000 
328 0.416667 
329 0.385542 
330 0.392857 
331 0.397590 
332 0.411765 
333 0.448718 
334 0.376623 
335 0.390805 
336 0.365854 
337 0.393258 
338 0.358025 
339 0.379747 
340 0.373494 
341 0.402439 
342 0.376471 
343 0.353659 
344 0.355263 
345 0.352273 
346 0.407895 
347 0.354430 
348 0.353659 
349 0.387500 
350 0.381579 
351 0.346667 
352 0.458333 
353 0.397436 
354 0.445946 
355 0.352113 
356 0.362319 
357 0.389610 
358 0.337662 
359 0.407895 
360 0.435897 
361 0.373333 
362 0.400000 
363 0.361111 
364 0.423077 
365 0.400000 
366 0.394737 
367 0.376623 
368 0.352113 
369 0.400000 
370 0.388889 
371 0.350649 
372 0.385714 
373 0.408451 
374 0.379747 
375 0.376623 
376 0.463415 
377 0.394737 
378 0.441558 
379 0.408451 
380 0.382716 
381 0.364865 
382 0.375000 
383 0.306667 
384 0.308642 
385 0.342105 
386 0.360000 
387 0.294872 
388 0.316456 
389 0.304348 
390 0.346667 
391 0.351351 
392 0.300000 
393 0.355263 
394 0.376623 
395 0.362500 
396 0.357143 
397 0.364865 
398 0.395062 
399 0.329114 
400 0.305556 
401 0.324324 
402 0.333333 
403 0.329114 
404 0.320000 
405 0.368421 
406 0.400000 
407 0.375000 
408 0.337838 
409 0.389610 
410 0.342466 
411 0.366197 
412 0.356164 
413 0.342857 
414 0.369863 
415 0.347222 
416 0.368421 
417 0.310811 
418 0.328767 
419 0.346154 
420 0.366197 
421 0.397436 
422 0.343750 
423 0.341772 
424 0.306667 
425 0.348485 
426 0.386667 
427 0.366197 
428 0.371795 
429 0.369863 
430 0.413333 
431 0.397436 
432 0.386667 
433 0.364865 
434 0.346154 
435 0.371795 
436 0.387500 
437 0.360000 
438 0.342857 
439 0.424658 
440 0.400000 
441 0.355263 
442 0.373333 
443 0.333333 
444 0.407895 
445 0.315789 
446 0.320513 
447 0.302632 
448 0.365854 
449 0.376623 
450 0.425000 
451 0.373333 
452 0.376623 
453 0.391892 
454 0.361111 
455 0.328947 
456 0.333333 
457 0.347222 
458 0.313433 
459 0.347222 
460 0.364865 
461 0.405405 
462 0.379747 
463 0.418919 
464 0.395062 
465 0.346667 
466 0.371429 
467 0.355263 
468 0.394737 
469 0.337662 
470 0.352113 
471 0.402597 
472 0.445946 
473 0.343284 
474 0.400000 
475 0.407895 
476 0.346667 
477 0.323944 
478 0.388889 
479 0.328947 
480 0.253521 
481 0.309859 
482 0.298507 
483 0.283582 
484 0.364865 
485 0.275362 
486 0.357143 
487 0.356164 
488 0.328947 
489 0.303797 
490 0.271429 
491 0.388889 
492 0.368421 
493 0.415584 
494 0.352113 
495 0.389610 
496 0.397260 
497 0.378788 
498 0.414286 
499 0.397260 
500 0.356164 
501 0.337838 
502 0.380282 
503 0.367647 
504 0.378378 
505 0.347222 
506 0.386667 
507 0.342857 
508 0.413333 
509 0.388889 
510 0.417722 
511 0.351351 
512 0.378378 
513 0.333333 
514 0.333333 
515 0.309859 
516 0.338028 
517 0.308824 
518 0.292308 
519 0.333333 
520 0.333333 
521 0.313433 
522 0.319444 
523 0.373134 
524 0.342857 
525 0.369863 
526 0.342466 
527 0.346154 
528 0.376623 
529 0.383562 
530 0.381579 
531 0.347222 
532 0.323944 
533 0.342466 
534 0.323077 
535 0.333333 
536 0.342857 
537 0.323529 
538 0.347222 
539 0.357143 
540 0.392405 
541 0.400000 
542 0.378378 
543 0.389610 
544 0.394737 
545 0.407407 
546 0.382716 
547 0.362500 
548 0.397436 
549 0.395062 
550 0.410256 
551 0.394737 
552 0.430380 
553 0.386667 
554 0.435897 
555 0.432432 
556 0.407407 
557 0.405405 
558 0.392405 
559 0.351351 
560 0.407895 
561 0.467532 
562 0.416667 
563 0.397436 
564 0.392405 
565 0.472222 
566 0.466667 
567 0.380282 
568 0.430556 
569 0.450704 
570 0.447368 
571 0.410959 
572 0.410256 
573 0.422535 
574 0.366197 
575 0.364865 
576 0.376812 
577 0.380282 
578 0.380282 
579 0.405405 
580 0.413333 
581 0.366197 
582 0.369863 
583 0.386667 
584 0.385714 
585 0.400000 
586 0.410959 
587 0.381579 
588 0.376623 
589 0.392405 
590 0.397260 
591 0.397260 
592 0.342466 
593 0.387500 
594 0.418919 
595 0.455696 
596 0.437500 
597 0.415584 
598 0.394737 
599 0.375000 
600 0.417722 
601 0.416667 
602 0.358974 
603 0.413333 
604 0.405405 
605 0.428571 
606 0.400000 
607 0.405405 
608 0.367089 
609 0.346667 
610 0.397260 
611 0.324324 
612 0.346667 
613 0.417910 
614 0.400000 
615 0.342105 
616 0.421053 
617 0.361111 
618 0.394737 
619 0.397436 
620 0.375000 
621 0.356164 
622 0.323529 
623 0.410959 
624 0.375000 
625 0.394737 
626 0.352941 
627 0.342857 
628 0.405797 
629 0.435897 
630 0.387500 
631 0.417910 
632 0.461538 
633 0.363636 
634 0.376812 
635 0.450704 
636 0.400000 
637 0.452381 
638 0.434211 
639 0.413333 
640 0.405405 
641 0.371429 
642 0.384615 
643 0.397436 
644 0.411765 
645 0.394366 
646 0.422535 
647 0.356164 
648 0.447368 
649 0.436620 
650 0.430556 
651 0.424658 
652 0.394366 
653 0.428571 
654 0.422535 
655 0.400000 
656 0.388060 
657 0.402778 
658 0.410959 
659 0.363636 
660 0.388060 
661 0.412698 
662 0.405405 
663 0.348485 
664 0.444444 
665 0.380282 
666 0.408451 
667 0.371429 
668 0.382353 
669 0.442857 
670 0.378378 
671 0.453333 
672 0.432432 
673 0.420290 
674 0.393939 
675 0.371795 
676 0.441558 
677 0.357143 
678 0.412698 
679 0.366197 
680 0.420290 
681 0.379310 
682 0.409091 
683 0.391304 
684 0.377049 
685 0.430769 
686 0.338462 
687 0.373134 
688 0.428571 
689 0.359375 
690 0.422535 
691 0.435484 
692 0.455882 
693 0.426471 
694 0.394366 
695 0.406250 
696 0.478873 
697 0.470588 
698 0.478261 
699 0.447761 
700 0.459459 
701 0.418919 
702 0.391304 
703 0.416667 
704 0.378788 
705 0.449275 
706 0.447761 
707 0.420290 
708 0.473684 
709 0.415385 
710 0.426667 
711 0.415385 
712 0.400000 
713 0.432836 
714 0.411765 
715 0.447761 
716 0.417910 
717 0.417910 
718 0.402985 
719 0.434783 
720 0.449275 
721 0.338983 
722 0.354839 
723 0.333333 
724 0.323077 
725 0.333333 
726 0.328125 
727 0.348485 
728 0.385714 
729 0.400000 
730 0.393939 
731 0.409836 
732 0.373134 
733 0.365079 
734 0.360656 
735 0.366667 
736 0.382353 
737 0.423729 
738 0.460317 
739 0.439394 
740 0.483871 
741 0.439394 
742 0.400000 
743 0.428571 
744 0.388060 
745 0.422535 
746 0.455882 
747 0.420290 
748 0.507463 
749 0.464789 
750 0.446154 
751 0.491803 
752 0.397059 
753 0.484848 
754 0.457627 
755 0.425926 
756 0.451613 
757 0.419355 
758 0.460317 
759 0.459016 
760 0.433333 
761 0.428571 
762 0.485294 
763 0.468750 
764 0.403226 
765 0.437500 
766 0.421875 
767 0.413793 
768 0.382353 
769 0.416667 
770 0.463768 
771 0.426471 
772 0.434783 
773 0.432836 
774 0.400000 
775 0.419355 
776 0.441176 
777 0.464789 
778 0.472222 
779 0.476923 
780 0.406780 
781 0.433333 
782 0.438596 
783 0.426230 
784 0.409836 
785 0.451613 
786 0.396825 
787 0.437500 
788 0.440678 
789 0.421875 
790 0.420290 
791 0.438596 
792 0.451613 
793 0.419355 
794 0.424242 
795 0.433333 
796 0.431034 
797 0.419355 
798 0.507937 
799 0.433333 
800 0.433333 
801 0.433333 
802 0.482143 
803 0.433333 
804 0.444444 
805 0.446429 
806 0.410714 
807 0.436364 
808 0.428571 
809 0.440678 
810 0.413793 
811 0.423729 
812 0.421053 
813 0.484375 
814 0.482759 
815 0.375000 
816 0.362069 
817 0.396825 
818 0.349206 
819 0.351852 
820 0.453125 
821 0.379310 
822 0.421875 
823 0.413793 
824 0.435484 
825 0.372881 
826 0.426230 
827 0.409836 
828 0.440678 
829 0.362069 
830 0.411765 
831 0.403509 
832 0.467742 
833 0.454545 
834 0.385965 
835 0.396552 
836 0.403226 
837 0.440678 
838 0.473684 
839 0.428571 
840 0.491803 
841 0.416667 
842 0.442623 
843 0.421875 
844 0.476190 
845 0.516667 
846 0.448276 
847 0.423729 
848 0.409836 
849 0.421053 
850 0.400000 
851 0.435484 
852 0.400000 
853 0.467742 
854 0.415385 
855 0.403226 
856 0.372881 
857 0.425926 
858 0.387097 
859 0.444444 
860 0.393939 
861 0.390625 
862 0.421875 
863 0.428571 
864 0.375000 
865 0.433333 
866 0.469697 
867 0.421875 
868 0.442623 
869 0.388060 
870 0.437500 
871 0.375000 
872 0.459016 
873 0.388060 
874 0.448276 
875 0.376812 
876 0.467742 
877 0.403509 
878 0.383333 
879 0.444444 
880 0.419355 
881 0.483333 
882 0.500000 
883 0.476923 
884 0.459016 
885 0.467742 
886 0.388060 
887 0.396825 
888 0.406780 
889 0.390625 
890 0.370968 
891 0.400000 
892 0.453125 
893 0.393939 
894 0.431034 
895 0.407407 
896 0.385965 
897 0.446429 
898 0.426230 
899 0.430769 
900 0.380952 
901 0.384615 
902 0.412698 
903 0.403226 
904 0.409836 
905 0.400000 
906 0.450000 
907 0.426230 
908 0.421053 
909 0.451613 
910 0.416667 
911 0.393939 
912 0.447761 
913 0.426230 
914 0.423729 
915 0.444444 
916 0.492063 
917 0.482759 
918 0.465517 
919 0.387097 
920 0.403226 
921 0.400000 
922 0.444444 
923 0.515625 
924 0.477612 
925 0.467742 
926 0.450000 
927 0.435484 
928 0.465517 
929 0.385965 
930 0.474576 
931 0.474576 
932 0.467742 
933 0.508772 
934 0.482143 
935 0.490909 
936 0.526316 
937 0.475410 
938 0.491228 
939 0.508475 
940 0.483333 
941 0.500000 
942 0.571429 
943 0.500000 
944 0.483333 
945 0.460317 
946 0.500000 
947 0.539683 
948 0.539683 
949 0.500000 
950 0.491525 
951 0.484375 
952 0.540984 
953 0.508475 
954 0.473684 
955 0.523077 
956 0.515152 
957 0.507937 
958 0.500000 
959 0.475410 
960 0.475410 
961 0.500000 
962 0.490909 
963 0.516667 
964 0.491803 
965 0.525424 
966 0.509434 
967 0.418182 
968 0.454545 
969 0.535714 
970 0.518519 
971 0.517857 
972 0.440678 
973 0.472727 
974 0.500000 
975 0.471698 
976 0.528302 
977 0.454545 
978 0.516667 
979 0.475410 
980 0.516667 
981 0.457627 
982 0.532258 
983 0.476190 
984 0.476923 
985 0.483333 
986 0.466667 
987 0.516667 
988 0.500000 
989 0.482759 
990 0.466667 
991 0.423729 
992 0.438596 
993 0.500000 
994 0.475410 
995 0.538462 
996 0.523077 
997 0.444444 
998 0.517241 
999 0.523077 
1000 0.516129 
1001 0.534483 
1002 0.465517 
1003 0.442623 
1004 0.442623 
1005 0.460317 
1006 0.537037 
1007 0.500000 
1008 0.471698 
1009 0.517241 
1010 0.482143 
1011 0.473684 
1012 0.476190 
1013 0.509091 
1014 0.457627 
1015 0.459016 
1016 0.516129 
1017 0.457627 
1018 0.372881 
1019 0.435484 
1020 0.450000 
1021 0.425926 
1022 0.451613 
1023 0.500000 
1024 0.406780 
1025 0.385965 
1026 0.459016 
1027 0.448276 
1028 0.424242 
1029 0.476923 
1030 0.392157 
1031 0.454545 
1032 0.448276 
1033 0.410714 
1034 0.442623 
1035 0.450000 
1036 0.442623 
1037 0.423077 
1038 0.358491 
1039 0.415094 
1040 0.418182 
1041 0.457627 
1042 0.428571 
1043 0.423729 
1044 0.464286 
1045 0.437500 
1046 0.440678 
1047 0.409836 
1048 0.416667 
1049 0.454545 
1050 0.438596 
1051 0.406250 
1052 0.400000 
1053 0.446154 
1054 0.457627 
1055 0.468750 
1056 0.459016 
1057 0.423729 
1058 0.467742 
1059 0.475410 
1060 0.500000 
1061 0.444444 
1062 0.463768 
1063 0.457143 
1064 0.463768 
1065 0.455882 
1066 0.485294 
1067 0.462687 
1068 0.450000 
1069 0.428571 
1070 0.415385 
1071 0.444444 
1072 0.514706 
1073 0.515152 
1074 0.468750 
1075 0.478261 
1076 0.451613 
1077 0.437500 
1078 0.421875 
1079 0.423729 
1080 0.423729 
1081 0.432836 
1082 0.453125 
1083 0.492308 
1084 0.491803 
1085 0.500000 
1086 0.462687 
1087 0.500000 
1088 0.518519 
1089 0.483871 
1090 0.476190 
1091 0.483333 
1092 0.484375 
