# Supplementary material for: Dynamic metastable long-living droplets formed by sticker-spacer proteins
Source: eLife. 2020 Jun 2;9:e56159. doi: 10.7554/eLife.56159 (PMC7360371; doi:10.7554/eLife.56159)
Supplement: Figure 3—source data 1. [file elife-56159-fig3-data1.zip › Fig3/Fig3b_50uM/monomer_v_time.txt]

1 0.727612 
2 0.682657 
3 0.723485 
4 0.671937 
5 0.680934 
6 0.647059 
7 0.674699 
8 0.682203 
9 0.651260 
10 0.626050 
11 0.638393 
12 0.633484 
13 0.637615 
14 0.633929 
15 0.635556 
16 0.609302 
17 0.545000 
18 0.583333 
19 0.557292 
20 0.582474 
21 0.569307 
22 0.585000 
23 0.561856 
24 0.566138 
25 0.547368 
26 0.530055 
27 0.556757 
28 0.522222 
29 0.521739 
30 0.530387 
31 0.530055 
32 0.491228 
33 0.481928 
34 0.477273 
35 0.447059 
36 0.445783 
37 0.497076 
38 0.470238 
39 0.443787 
40 0.451807 
41 0.424051 
42 0.414474 
43 0.423077 
44 0.431373 
45 0.457516 
46 0.431373 
47 0.410596 
48 0.426667 
49 0.390728 
50 0.352518 
51 0.397351 
52 0.405229 
53 0.408451 
54 0.405405 
55 0.402778 
56 0.395683 
57 0.418919 
58 0.440559 
59 0.391304 
60 0.380282 
61 0.393103 
62 0.401460 
63 0.419118 
64 0.387324 
65 0.425532 
66 0.351145 
67 0.406015 
68 0.380597 
69 0.393939 
70 0.379845 
71 0.410448 
72 0.365854 
73 0.348837 
74 0.353846 
75 0.395349 
76 0.352941 
77 0.373984 
78 0.367188 
79 0.377049 
80 0.382114 
81 0.346457 
82 0.371212 
83 0.390244 
84 0.361345 
85 0.391667 
86 0.315385 
87 0.366667 
88 0.368421 
89 0.315789 
90 0.319672 
91 0.322034 
92 0.336134 
93 0.330769 
94 0.305785 
95 0.280992 
96 0.296610 
97 0.312000 
98 0.258929 
99 0.283186 
100 0.296610 
101 0.305085 
102 0.274336 
103 0.272727 
104 0.252252 
105 0.298246 
106 0.286957 
107 0.276786 
108 0.266055 
109 0.297297 
110 0.270270 
111 0.289720 
112 0.295238 
113 0.279279 
114 0.273504 
115 0.223301 
116 0.263158 
117 0.268519 
118 0.229167 
119 0.238095 
120 0.240741 
121 0.247619 
122 0.219048 
123 0.252632 
124 0.264151 
125 0.254717 
126 0.211009 
127 0.264706 
128 0.233645 
129 0.262136 
130 0.250000 
131 0.240741 
132 0.279279 
133 0.261261 
134 0.259259 
135 0.235849 
136 0.230089 
137 0.252101 
138 0.261261 
139 0.281818 
140 0.256881 
141 0.216216 
142 0.254386 
143 0.235849 
144 0.227723 
145 0.277228 
146 0.225490 
147 0.238095 
148 0.223301 
149 0.204301 
150 0.213592 
151 0.205882 
152 0.225490 
153 0.232323 
154 0.224490 
155 0.201923 
156 0.203883 
157 0.230769 
158 0.216495 
159 0.195652 
160 0.224490 
161 0.222222 
162 0.219048 
163 0.204082 
164 0.170000 
165 0.184466 
166 0.158416 
167 0.239583 
168 0.182796 
169 0.186275 
170 0.173077 
171 0.188119 
172 0.210526 
173 0.193878 
174 0.212766 
175 0.193878 
176 0.208791 
177 0.168421 
178 0.142857 
179 0.172043 
180 0.175824 
181 0.213592 
182 0.193182 
183 0.170213 
184 0.170455 
185 0.189474 
186 0.187500 
187 0.168539 
188 0.170213 
189 0.164835 
190 0.175824 
191 0.177778 
192 0.188889 
193 0.191011 
194 0.186813 
195 0.164706 
196 0.227273 
197 0.182796 
198 0.175824 
199 0.173913 
200 0.177778 
201 0.162791 
202 0.179775 
203 0.182927 
204 0.168539 
205 0.178947 
206 0.186813 
207 0.138298 
208 0.197917 
209 0.158416 
210 0.174419 
211 0.178947 
212 0.175824 
213 0.161290 
214 0.172043 
215 0.168539 
216 0.141414 
217 0.174419 
218 0.193182 
219 0.188119 
220 0.157303 
221 0.181818 
222 0.146067 
223 0.149425 
224 0.147727 
225 0.164835 
226 0.146067 
227 0.146067 
228 0.130435 
229 0.176471 
230 0.177778 
231 0.156627 
232 0.172414 
233 0.126437 
234 0.184783 
235 0.197531 
236 0.173333 
237 0.182927 
238 0.146067 
239 0.183908 
240 0.139241 
241 0.151899 
242 0.139535 
243 0.141026 
244 0.123457 
245 0.097561 
246 0.100000 
247 0.098765 
248 0.160494 
249 0.144578 
250 0.158537 
251 0.121951 
252 0.190476 
253 0.120482 
254 0.097561 
255 0.117647 
256 0.114943 
257 0.073171 
258 0.088608 
259 0.141176 
260 0.121951 
261 0.103448 
262 0.129032 
263 0.114943 
264 0.156627 
265 0.132530 
266 0.134146 
267 0.083333 
268 0.164706 
269 0.183908 
270 0.125000 
271 0.126437 
272 0.139535 
273 0.111111 
274 0.135802 
275 0.064103 
276 0.122222 
277 0.104651 
278 0.071429 
279 0.119565 
280 0.093023 
281 0.069767 
282 0.112360 
283 0.122222 
284 0.120482 
285 0.119048 
286 0.061728 
287 0.088608 
288 0.076923 
289 0.061728 
290 0.101266 
291 0.126316 
292 0.114943 
293 0.120482 
294 0.087500 
295 0.062500 
296 0.085366 
297 0.084337 
298 0.088608 
299 0.097561 
300 0.119048 
301 0.113924 
302 0.146667 
303 0.123457 
304 0.103896 
305 0.111111 
306 0.101266 
307 0.119048 
308 0.076923 
309 0.120482 
310 0.075949 
311 0.117647 
312 0.075949 
313 0.116883 
314 0.117647 
315 0.133333 
316 0.115385 
317 0.092105 
318 0.115385 
319 0.116883 
320 0.093333 
321 0.075000 
322 0.066667 
323 0.111111 
324 0.111111 
325 0.103896 
326 0.113924 
327 0.159091 
328 0.119048 
329 0.084337 
330 0.119048 
331 0.120482 
332 0.129412 
333 0.115385 
334 0.129870 
335 0.160920 
336 0.170732 
337 0.146067 
338 0.135802 
339 0.151899 
340 0.132530 
341 0.158537 
342 0.141176 
343 0.146341 
344 0.131579 
345 0.113636 
346 0.118421 
347 0.126582 
348 0.134146 
349 0.150000 
350 0.118421 
351 0.160000 
352 0.152778 
353 0.153846 
354 0.135135 
355 0.126761 
356 0.130435 
357 0.129870 
358 0.129870 
359 0.131579 
360 0.128205 
361 0.120000 
362 0.142857 
363 0.097222 
364 0.141026 
365 0.114286 
366 0.118421 
367 0.142857 
368 0.112676 
369 0.133333 
370 0.125000 
371 0.155844 
372 0.085714 
373 0.126761 
374 0.139241 
375 0.142857 
376 0.121951 
377 0.118421 
378 0.116883 
379 0.126761 
380 0.135802 
381 0.121622 
382 0.111111 
383 0.146667 
384 0.160494 
385 0.157895 
386 0.120000 
387 0.153846 
388 0.151899 
389 0.159420 
390 0.160000 
391 0.135135 
392 0.112500 
393 0.144737 
394 0.142857 
395 0.137500 
396 0.128571 
397 0.162162 
398 0.135802 
399 0.101266 
400 0.083333 
401 0.135135 
402 0.120000 
403 0.126582 
404 0.120000 
405 0.131579 
406 0.120000 
407 0.125000 
408 0.148649 
409 0.116883 
410 0.123288 
411 0.112676 
412 0.123288 
413 0.128571 
414 0.123288 
415 0.111111 
416 0.118421 
417 0.121622 
418 0.123288 
419 0.102564 
420 0.098592 
421 0.089744 
422 0.093750 
423 0.126582 
424 0.133333 
425 0.136364 
426 0.133333 
427 0.126761 
428 0.128205 
429 0.123288 
430 0.133333 
431 0.128205 
432 0.120000 
433 0.121622 
434 0.115385 
435 0.141026 
436 0.137500 
437 0.186667 
438 0.157143 
439 0.150685 
440 0.133333 
441 0.131579 
442 0.146667 
443 0.160000 
444 0.144737 
445 0.144737 
446 0.153846 
447 0.157895 
448 0.170732 
449 0.155844 
450 0.150000 
451 0.160000 
452 0.194805 
453 0.148649 
454 0.166667 
455 0.157895 
456 0.152778 
457 0.138889 
458 0.164179 
459 0.180556 
460 0.135135 
461 0.135135 
462 0.126582 
463 0.135135 
464 0.123457 
465 0.120000 
466 0.128571 
467 0.131579 
468 0.144737 
469 0.129870 
470 0.154930 
471 0.142857 
472 0.121622 
473 0.119403 
474 0.100000 
475 0.144737 
476 0.146667 
477 0.112676 
478 0.125000 
479 0.105263 
480 0.112676 
481 0.126761 
482 0.119403 
483 0.104478 
484 0.121622 
485 0.144928 
486 0.128571 
487 0.136986 
488 0.131579 
489 0.139241 
490 0.142857 
491 0.152778 
492 0.131579 
493 0.142857 
494 0.154930 
495 0.142857 
496 0.123288 
497 0.136364 
498 0.128571 
499 0.123288 
500 0.150685 
501 0.148649 
502 0.126761 
503 0.117647 
504 0.162162 
505 0.111111 
506 0.146667 
507 0.142857 
508 0.133333 
509 0.111111 
510 0.151899 
511 0.175676 
512 0.135135 
513 0.125000 
514 0.138889 
515 0.154930 
516 0.154930 
517 0.147059 
518 0.153846 
519 0.188406 
520 0.166667 
521 0.119403 
522 0.152778 
523 0.134328 
524 0.128571 
525 0.150685 
526 0.164384 
527 0.128205 
528 0.116883 
529 0.136986 
530 0.131579 
531 0.166667 
532 0.126761 
533 0.150685 
534 0.153846 
535 0.144928 
536 0.142857 
537 0.147059 
538 0.180556 
539 0.142857 
540 0.139241 
541 0.133333 
542 0.135135 
543 0.168831 
544 0.131579 
545 0.148148 
546 0.160494 
547 0.137500 
548 0.115385 
549 0.123457 
550 0.102564 
551 0.105263 
552 0.101266 
553 0.133333 
554 0.141026 
555 0.135135 
556 0.148148 
557 0.094595 
558 0.113924 
559 0.094595 
560 0.144737 
561 0.116883 
562 0.125000 
563 0.141026 
564 0.139241 
565 0.125000 
566 0.093333 
567 0.126761 
568 0.125000 
569 0.126761 
570 0.105263 
571 0.123288 
572 0.115385 
573 0.098592 
574 0.112676 
575 0.094595 
576 0.144928 
577 0.140845 
578 0.084507 
579 0.094595 
580 0.120000 
581 0.140845 
582 0.136986 
583 0.133333 
584 0.142857 
585 0.142857 
586 0.136986 
587 0.118421 
588 0.103896 
589 0.113924 
590 0.123288 
591 0.150685 
592 0.136986 
593 0.137500 
594 0.162162 
595 0.126582 
596 0.137500 
597 0.129870 
598 0.118421 
599 0.162500 
600 0.151899 
601 0.152778 
602 0.166667 
603 0.146667 
604 0.162162 
605 0.154762 
606 0.160000 
607 0.148649 
608 0.189873 
609 0.146667 
610 0.164384 
611 0.148649 
612 0.160000 
613 0.089552 
614 0.100000 
615 0.118421 
616 0.092105 
617 0.097222 
618 0.118421 
619 0.141026 
620 0.111111 
621 0.123288 
622 0.088235 
623 0.123288 
624 0.138889 
625 0.118421 
626 0.147059 
627 0.100000 
628 0.101449 
629 0.115385 
630 0.112500 
631 0.089552 
632 0.089744 
633 0.116883 
634 0.101449 
635 0.126761 
636 0.133333 
637 0.119048 
638 0.144737 
639 0.133333 
640 0.121622 
641 0.100000 
642 0.102564 
643 0.102564 
644 0.058824 
645 0.084507 
646 0.070423 
647 0.082192 
648 0.092105 
649 0.084507 
650 0.083333 
651 0.109589 
652 0.112676 
653 0.116883 
654 0.098592 
655 0.114286 
656 0.104478 
657 0.097222 
658 0.095890 
659 0.121212 
660 0.134328 
661 0.111111 
662 0.108108 
663 0.121212 
664 0.097222 
665 0.112676 
666 0.070423 
667 0.085714 
668 0.088235 
669 0.085714 
670 0.081081 
671 0.106667 
672 0.148649 
673 0.086957 
674 0.106061 
675 0.115385 
676 0.116883 
677 0.100000 
678 0.126984 
679 0.154930 
680 0.130435 
681 0.120690 
682 0.136364 
683 0.144928 
684 0.114754 
685 0.123077 
686 0.107692 
687 0.119403 
688 0.111111 
689 0.109375 
690 0.098592 
691 0.129032 
692 0.102941 
693 0.117647 
694 0.112676 
695 0.109375 
696 0.112676 
697 0.102941 
698 0.115942 
699 0.104478 
700 0.121622 
701 0.121622 
702 0.115942 
703 0.111111 
704 0.121212 
705 0.101449 
706 0.089552 
707 0.115942 
708 0.118421 
709 0.138462 
710 0.133333 
711 0.153846 
712 0.138462 
713 0.134328 
714 0.102941 
715 0.134328 
716 0.089552 
717 0.149254 
718 0.089552 
719 0.115942 
720 0.130435 
721 0.135593 
722 0.112903 
723 0.126984 
724 0.138462 
725 0.158730 
726 0.109375 
727 0.106061 
728 0.142857 
729 0.107692 
730 0.121212 
731 0.098361 
732 0.089552 
733 0.111111 
734 0.114754 
735 0.083333 
736 0.073529 
737 0.118644 
738 0.063492 
739 0.060606 
740 0.048387 
741 0.045455 
742 0.076923 
743 0.114286 
744 0.074627 
745 0.112676 
746 0.073529 
747 0.043478 
748 0.074627 
749 0.070423 
750 0.107692 
751 0.081967 
752 0.073529 
753 0.075758 
754 0.084746 
755 0.074074 
756 0.048387 
757 0.048387 
758 0.063492 
759 0.065574 
760 0.083333 
761 0.063492 
762 0.058824 
763 0.109375 
764 0.080645 
765 0.078125 
766 0.062500 
767 0.103448 
768 0.073529 
769 0.066667 
770 0.072464 
771 0.102941 
772 0.086957 
773 0.089552 
774 0.085714 
775 0.080645 
776 0.102941 
777 0.070423 
778 0.083333 
779 0.076923 
780 0.101695 
781 0.083333 
782 0.070175 
783 0.065574 
784 0.098361 
785 0.080645 
786 0.095238 
787 0.078125 
788 0.067797 
789 0.078125 
790 0.101449 
791 0.140351 
792 0.080645 
793 0.080645 
794 0.075758 
795 0.083333 
796 0.086207 
797 0.080645 
798 0.063492 
799 0.066667 
800 0.116667 
801 0.116667 
802 0.107143 
803 0.083333 
804 0.111111 
805 0.089286 
806 0.089286 
807 0.090909 
808 0.107143 
809 0.084746 
810 0.086207 
811 0.101695 
812 0.087719 
813 0.062500 
814 0.068966 
815 0.089286 
816 0.086207 
817 0.095238 
818 0.095238 
819 0.092593 
820 0.078125 
821 0.103448 
822 0.109375 
823 0.086207 
824 0.080645 
825 0.067797 
826 0.081967 
827 0.081967 
828 0.084746 
829 0.103448 
830 0.073529 
831 0.087719 
832 0.080645 
833 0.109091 
834 0.087719 
835 0.103448 
836 0.080645 
837 0.101695 
838 0.087719 
839 0.079365 
840 0.065574 
841 0.083333 
842 0.081967 
843 0.062500 
844 0.079365 
845 0.066667 
846 0.068966 
847 0.084746 
848 0.081967 
849 0.070175 
850 0.116667 
851 0.112903 
852 0.128571 
853 0.129032 
854 0.123077 
855 0.112903 
856 0.101695 
857 0.092593 
858 0.096774 
859 0.111111 
860 0.106061 
861 0.109375 
862 0.093750 
863 0.063492 
864 0.062500 
865 0.066667 
866 0.060606 
867 0.046875 
868 0.065574 
869 0.074627 
870 0.062500 
871 0.062500 
872 0.081967 
873 0.074627 
874 0.103448 
875 0.086957 
876 0.096774 
877 0.087719 
878 0.100000 
879 0.079365 
880 0.080645 
881 0.100000 
882 0.096774 
883 0.092308 
884 0.081967 
885 0.096774 
886 0.074627 
887 0.079365 
888 0.101695 
889 0.093750 
890 0.096774 
891 0.083333 
892 0.109375 
893 0.075758 
894 0.068966 
895 0.074074 
896 0.070175 
897 0.089286 
898 0.081967 
899 0.076923 
900 0.095238 
901 0.092308 
902 0.095238 
903 0.096774 
904 0.114754 
905 0.107692 
906 0.083333 
907 0.081967 
908 0.035088 
909 0.048387 
910 0.050000 
911 0.106061 
912 0.074627 
913 0.081967 
914 0.084746 
915 0.063492 
916 0.079365 
917 0.068966 
918 0.051724 
919 0.064516 
920 0.048387 
921 0.066667 
922 0.063492 
923 0.046875 
924 0.059701 
925 0.048387 
926 0.050000 
927 0.064516 
928 0.068966 
929 0.052632 
930 0.084746 
931 0.050847 
932 0.048387 
933 0.052632 
934 0.053571 
935 0.018182 
936 0.035088 
937 0.081967 
938 0.035088 
939 0.050847 
940 0.033333 
941 0.078125 
942 0.031746 
943 0.062500 
944 0.050000 
945 0.063492 
946 0.064516 
947 0.047619 
948 0.063492 
949 0.046875 
950 0.050847 
951 0.046875 
952 0.049180 
953 0.033898 
954 0.017544 
955 0.061538 
956 0.060606 
957 0.063492 
958 0.080645 
959 0.081967 
960 0.081967 
961 0.055556 
962 0.054545 
963 0.050000 
964 0.049180 
965 0.033898 
966 0.018868 
967 0.054545 
968 0.036364 
969 0.053571 
970 0.037037 
971 0.017857 
972 0.050847 
973 0.072727 
974 0.048387 
975 0.075472 
976 0.056604 
977 0.072727 
978 0.050000 
979 0.049180 
980 0.066667 
981 0.067797 
982 0.064516 
983 0.063492 
984 0.046154 
985 0.066667 
986 0.066667 
987 0.066667 
988 0.090909 
989 0.086207 
990 0.083333 
991 0.084746 
992 0.052632 
993 0.073529 
994 0.065574 
995 0.046154 
996 0.061538 
997 0.079365 
998 0.068966 
999 0.061538 
1000 0.064516 
1001 0.051724 
1002 0.103448 
1003 0.081967 
1004 0.049180 
1005 0.063492 
1006 0.074074 
1007 0.080645 
1008 0.075472 
1009 0.068966 
1010 0.071429 
1011 0.052632 
1012 0.063492 
1013 0.054545 
1014 0.050847 
1015 0.065574 
1016 0.080645 
1017 0.101695 
1018 0.084746 
1019 0.064516 
1020 0.050000 
1021 0.074074 
1022 0.048387 
1023 0.066667 
1024 0.101695 
1025 0.105263 
1026 0.098361 
1027 0.068966 
1028 0.106061 
1029 0.061538 
1030 0.039216 
1031 0.072727 
1032 0.068966 
1033 0.071429 
1034 0.081967 
1035 0.066667 
1036 0.098361 
1037 0.076923 
1038 0.075472 
1039 0.075472 
1040 0.090909 
1041 0.101695 
1042 0.081633 
1043 0.101695 
1044 0.089286 
1045 0.078125 
1046 0.067797 
1047 0.049180 
1048 0.083333 
1049 0.075758 
1050 0.087719 
1051 0.078125 
1052 0.076923 
1053 0.061538 
1054 0.050847 
1055 0.046875 
1056 0.049180 
1057 0.033898 
1058 0.064516 
1059 0.032787 
1060 0.051724 
1061 0.047619 
1062 0.072464 
1063 0.071429 
1064 0.057971 
1065 0.073529 
1066 0.073529 
1067 0.059701 
1068 0.066667 
1069 0.079365 
1070 0.061538 
1071 0.047619 
1072 0.058824 
1073 0.060606 
1074 0.062500 
1075 0.072464 
1076 0.064516 
1077 0.062500 
1078 0.062500 
1079 0.050847 
1080 0.067797 
1081 0.059701 
1082 0.078125 
1083 0.061538 
1084 0.081967 
1085 0.064516 
1086 0.074627 
1087 0.064516 
1088 0.074074 
1089 0.064516 
1090 0.047619 
1091 0.066667 
1092 0.062500 
