# Supplementary material for: Dynamic metastable long-living droplets formed by sticker-spacer proteins
Source: eLife. 2020 Jun 2;9:e56159. doi: 10.7554/eLife.56159 (PMC7360371; doi:10.7554/eLife.56159)
Supplement: Figure 3—source data 1. [file elife-56159-fig3-data1.zip › Fig3/Fig3b_50uM/trimer_v_time.txt]

1 0.074627 
2 0.081181 
3 0.071970 
4 0.067194 
5 0.105058 
6 0.084034 
7 0.076305 
8 0.084746 
9 0.063025 
10 0.084034 
11 0.075893 
12 0.063348 
13 0.087156 
14 0.053571 
15 0.080000 
16 0.088372 
17 0.100000 
18 0.097222 
19 0.088542 
20 0.087629 
21 0.094059 
22 0.090000 
23 0.072165 
24 0.074074 
25 0.105263 
26 0.098361 
27 0.075676 
28 0.061111 
29 0.103261 
30 0.093923 
31 0.092896 
32 0.070175 
33 0.090361 
34 0.113636 
35 0.111765 
36 0.078313 
37 0.046784 
38 0.047619 
39 0.112426 
40 0.090361 
41 0.101266 
42 0.078947 
43 0.083333 
44 0.078431 
45 0.078431 
46 0.078431 
47 0.112583 
48 0.066667 
49 0.092715 
50 0.071942 
51 0.112583 
52 0.111111 
53 0.126761 
54 0.087838 
55 0.111111 
56 0.129496 
57 0.081081 
58 0.083916 
59 0.094203 
60 0.105634 
61 0.110345 
62 0.087591 
63 0.095588 
64 0.084507 
65 0.092199 
66 0.106870 
67 0.067669 
68 0.126866 
69 0.083333 
70 0.093023 
71 0.082090 
72 0.089431 
73 0.131783 
74 0.123077 
75 0.100775 
76 0.125000 
77 0.073171 
78 0.109375 
79 0.106557 
80 0.105691 
81 0.070866 
82 0.090909 
83 0.113821 
84 0.084034 
85 0.033333 
86 0.115385 
87 0.075000 
88 0.078947 
89 0.078947 
90 0.098361 
91 0.101695 
92 0.058824 
93 0.076923 
94 0.107438 
95 0.123967 
96 0.093220 
97 0.096000 
98 0.125000 
99 0.115044 
100 0.101695 
101 0.084746 
102 0.070796 
103 0.081818 
104 0.117117 
105 0.061404 
106 0.052174 
107 0.098214 
108 0.064220 
109 0.063063 
110 0.090090 
111 0.102804 
112 0.095238 
113 0.126126 
114 0.094017 
115 0.087379 
116 0.096491 
117 0.101852 
118 0.093750 
119 0.095238 
120 0.111111 
121 0.123810 
122 0.152381 
123 0.115789 
124 0.084906 
125 0.094340 
126 0.128440 
127 0.088235 
128 0.130841 
129 0.097087 
130 0.115385 
131 0.083333 
132 0.072072 
133 0.090090 
134 0.083333 
135 0.113208 
136 0.123894 
137 0.109244 
138 0.099099 
139 0.090909 
140 0.110092 
141 0.126126 
142 0.096491 
143 0.122642 
144 0.089109 
145 0.079208 
146 0.098039 
147 0.114286 
148 0.116505 
149 0.118280 
150 0.126214 
151 0.107843 
152 0.127451 
153 0.111111 
154 0.081633 
155 0.134615 
156 0.087379 
157 0.096154 
158 0.061856 
159 0.076087 
160 0.091837 
161 0.101010 
162 0.104762 
163 0.102041 
164 0.100000 
165 0.106796 
166 0.118812 
167 0.062500 
168 0.118280 
169 0.098039 
170 0.096154 
171 0.089109 
172 0.084211 
173 0.081633 
174 0.074468 
175 0.091837 
176 0.065934 
177 0.115789 
178 0.120879 
179 0.107527 
180 0.109890 
181 0.067961 
182 0.079545 
183 0.074468 
184 0.102273 
185 0.115789 
186 0.104167 
187 0.112360 
188 0.106383 
189 0.098901 
190 0.109890 
191 0.111111 
192 0.111111 
193 0.101124 
194 0.131868 
195 0.129412 
196 0.090909 
197 0.107527 
198 0.109890 
199 0.108696 
200 0.122222 
201 0.104651 
202 0.134831 
203 0.121951 
204 0.089888 
205 0.126316 
206 0.109890 
207 0.127660 
208 0.093750 
209 0.128713 
210 0.081395 
211 0.094737 
212 0.098901 
213 0.086022 
214 0.086022 
215 0.112360 
216 0.121212 
217 0.093023 
218 0.079545 
219 0.089109 
220 0.078652 
221 0.068182 
222 0.101124 
223 0.103448 
224 0.125000 
225 0.087912 
226 0.078652 
227 0.067416 
228 0.097826 
229 0.070588 
230 0.088889 
231 0.072289 
232 0.057471 
233 0.068966 
234 0.065217 
235 0.024691 
236 0.040000 
237 0.036585 
238 0.089888 
239 0.034483 
240 0.063291 
241 0.075949 
242 0.104651 
243 0.038462 
244 0.098765 
245 0.109756 
246 0.100000 
247 0.111111 
248 0.061728 
249 0.060241 
250 0.097561 
251 0.060976 
252 0.047619 
253 0.072289 
254 0.085366 
255 0.105882 
256 0.080460 
257 0.109756 
258 0.101266 
259 0.082353 
260 0.109756 
261 0.080460 
262 0.086022 
263 0.103448 
264 0.072289 
265 0.084337 
266 0.073171 
267 0.071429 
268 0.047059 
269 0.068966 
270 0.125000 
271 0.091954 
272 0.081395 
273 0.098765 
274 0.074074 
275 0.115385 
276 0.044444 
277 0.093023 
278 0.083333 
279 0.086957 
280 0.081395 
281 0.081395 
282 0.067416 
283 0.077778 
284 0.048193 
285 0.071429 
286 0.086420 
287 0.088608 
288 0.076923 
289 0.074074 
290 0.088608 
291 0.063158 
292 0.080460 
293 0.096386 
294 0.100000 
295 0.125000 
296 0.060976 
297 0.072289 
298 0.063291 
299 0.073171 
300 0.059524 
301 0.075949 
302 0.053333 
303 0.074074 
304 0.090909 
305 0.061728 
306 0.101266 
307 0.095238 
308 0.115385 
309 0.048193 
310 0.113924 
311 0.105882 
312 0.088608 
313 0.064935 
314 0.058824 
315 0.040000 
316 0.051282 
317 0.078947 
318 0.064103 
319 0.077922 
320 0.093333 
321 0.100000 
322 0.080000 
323 0.074074 
324 0.049383 
325 0.064935 
326 0.075949 
327 0.079545 
328 0.083333 
329 0.108434 
330 0.095238 
331 0.048193 
332 0.070588 
333 0.064103 
334 0.064935 
335 0.034483 
336 0.060976 
337 0.067416 
338 0.074074 
339 0.063291 
340 0.072289 
341 0.073171 
342 0.070588 
343 0.060976 
344 0.065789 
345 0.090909 
346 0.039474 
347 0.075949 
348 0.073171 
349 0.075000 
350 0.078947 
351 0.066667 
352 0.041667 
353 0.051282 
354 0.054054 
355 0.112676 
356 0.057971 
357 0.077922 
358 0.051948 
359 0.052632 
360 0.051282 
361 0.093333 
362 0.085714 
363 0.125000 
364 0.064103 
365 0.057143 
366 0.052632 
367 0.051948 
368 0.056338 
369 0.053333 
370 0.069444 
371 0.064935 
372 0.085714 
373 0.098592 
374 0.075949 
375 0.051948 
376 0.073171 
377 0.092105 
378 0.051948 
379 0.056338 
380 0.049383 
381 0.054054 
382 0.055556 
383 0.080000 
384 0.123457 
385 0.092105 
386 0.080000 
387 0.089744 
388 0.088608 
389 0.072464 
390 0.066667 
391 0.108108 
392 0.087500 
393 0.052632 
394 0.077922 
395 0.062500 
396 0.071429 
397 0.081081 
398 0.074074 
399 0.088608 
400 0.125000 
401 0.094595 
402 0.093333 
403 0.113924 
404 0.106667 
405 0.078947 
406 0.066667 
407 0.087500 
408 0.081081 
409 0.064935 
410 0.082192 
411 0.056338 
412 0.082192 
413 0.071429 
414 0.082192 
415 0.083333 
416 0.065789 
417 0.067568 
418 0.068493 
419 0.076923 
420 0.098592 
421 0.089744 
422 0.078125 
423 0.050633 
424 0.053333 
425 0.045455 
426 0.040000 
427 0.056338 
428 0.051282 
429 0.054795 
430 0.040000 
431 0.064103 
432 0.066667 
433 0.054054 
434 0.064103 
435 0.051282 
436 0.062500 
437 0.040000 
438 0.057143 
439 0.041096 
440 0.053333 
441 0.052632 
442 0.040000 
443 0.053333 
444 0.039474 
445 0.052632 
446 0.064103 
447 0.039474 
448 0.048780 
449 0.038961 
450 0.062500 
451 0.053333 
452 0.038961 
453 0.040541 
454 0.055556 
455 0.078947 
456 0.069444 
457 0.055556 
458 0.059701 
459 0.027778 
460 0.040541 
461 0.040541 
462 0.050633 
463 0.013514 
464 0.061728 
465 0.080000 
466 0.057143 
467 0.065789 
468 0.039474 
469 0.064935 
470 0.028169 
471 0.038961 
472 0.040541 
473 0.044776 
474 0.075000 
475 0.065789 
476 0.053333 
477 0.070423 
478 0.041667 
479 0.092105 
480 0.098592 
481 0.070423 
482 0.074627 
483 0.074627 
484 0.040541 
485 0.072464 
486 0.042857 
487 0.068493 
488 0.065789 
489 0.075949 
490 0.071429 
491 0.055556 
492 0.078947 
493 0.064935 
494 0.056338 
495 0.051948 
496 0.068493 
497 0.075758 
498 0.057143 
499 0.054795 
500 0.068493 
501 0.067568 
502 0.056338 
503 0.044118 
504 0.054054 
505 0.083333 
506 0.053333 
507 0.042857 
508 0.026667 
509 0.069444 
510 0.050633 
511 0.040541 
512 0.067568 
513 0.055556 
514 0.041667 
515 0.070423 
516 0.042254 
517 0.044118 
518 0.030769 
519 0.028986 
520 0.030303 
521 0.059701 
522 0.055556 
523 0.044776 
524 0.042857 
525 0.027397 
526 0.041096 
527 0.064103 
528 0.077922 
529 0.054795 
530 0.065789 
531 0.055556 
532 0.084507 
533 0.068493 
534 0.076923 
535 0.043478 
536 0.057143 
537 0.058824 
538 0.055556 
539 0.057143 
540 0.075949 
541 0.066667 
542 0.054054 
543 0.038961 
544 0.052632 
545 0.024691 
546 0.049383 
547 0.037500 
548 0.051282 
549 0.061728 
550 0.064103 
551 0.052632 
552 0.063291 
553 0.080000 
554 0.038462 
555 0.081081 
556 0.061728 
557 0.067568 
558 0.050633 
559 0.067568 
560 0.052632 
561 0.038961 
562 0.041667 
563 0.025641 
564 0.050633 
565 0.027778 
566 0.040000 
567 0.042254 
568 0.055556 
569 0.042254 
570 0.026316 
571 0.041096 
572 0.064103 
573 0.042254 
574 0.042254 
575 0.040541 
576 0.028986 
577 0.042254 
578 0.070423 
579 0.054054 
580 0.053333 
581 0.042254 
582 0.041096 
583 0.040000 
584 0.028571 
585 0.028571 
586 0.054795 
587 0.052632 
588 0.025974 
589 0.025316 
590 0.041096 
591 0.027397 
592 0.027397 
593 0.037500 
594 0.040541 
595 0.012658 
596 0.012500 
597 0.025974 
598 0.065789 
599 0.062500 
600 0.050633 
601 0.041667 
602 0.038462 
603 0.066667 
604 0.027027 
605 0.035714 
606 0.026667 
607 0.027027 
608 0.037975 
609 0.066667 
610 0.027397 
611 0.040541 
612 0.053333 
613 0.074627 
614 0.057143 
615 0.039474 
616 0.039474 
617 0.027778 
618 0.039474 
619 0.051282 
620 0.055556 
621 0.054795 
622 0.058824 
623 0.068493 
624 0.097222 
625 0.026316 
626 0.014706 
627 0.042857 
628 0.086957 
629 0.051282 
630 0.075000 
631 0.074627 
632 0.051282 
633 0.064935 
634 0.057971 
635 0.042254 
636 0.026667 
637 0.035714 
638 0.039474 
639 0.040000 
640 0.054054 
641 0.042857 
642 0.051282 
643 0.051282 
644 0.058824 
645 0.070423 
646 0.070423 
647 0.082192 
648 0.052632 
649 0.056338 
650 0.069444 
651 0.068493 
652 0.028169 
653 0.038961 
654 0.056338 
655 0.071429 
656 0.059701 
657 0.055556 
658 0.054795 
659 0.060606 
660 0.044776 
661 0.015873 
662 0.040541 
663 0.060606 
664 0.041667 
665 0.056338 
666 0.070423 
667 0.057143 
668 0.088235 
669 0.071429 
670 0.081081 
671 0.026667 
672 0.027027 
673 0.057971 
674 0.045455 
675 0.038462 
676 0.051948 
677 0.028571 
678 0.047619 
679 0.028169 
680 0.014493 
681 0.017241 
682 0.045455 
683 0.028986 
684 0.049180 
685 0.030769 
686 0.061538 
687 0.014925 
688 0.031746 
689 0.062500 
690 0.042254 
691 0.032258 
692 0.029412 
693 0.029412 
694 0.028169 
695 0.031250 
696 0.042254 
697 0.014706 
698 0.028986 
699 0.014925 
700 0.040541 
701 0.040541 
702 0.043478 
703 0.041667 
704 0.030303 
705 0.000000 
706 0.029851 
707 0.028986 
708 0.013158 
709 0.030769 
710 0.026667 
711 0.000000 
712 0.030769 
713 0.000000 
714 0.073529 
715 0.044776 
716 0.059701 
717 0.014925 
718 0.029851 
719 0.014493 
720 0.028986 
721 0.000000 
722 0.032258 
723 0.047619 
724 0.015385 
725 0.063492 
726 0.093750 
727 0.075758 
728 0.014286 
729 0.046154 
730 0.045455 
731 0.016393 
732 0.029851 
733 0.031746 
734 0.016393 
735 0.033333 
736 0.029412 
737 0.033898 
738 0.015873 
739 0.045455 
740 0.048387 
741 0.015152 
742 0.046154 
743 0.028571 
744 0.044776 
745 0.042254 
746 0.014706 
747 0.057971 
748 0.029851 
749 0.000000 
750 0.015385 
751 0.016393 
752 0.014706 
753 0.000000 
754 0.000000 
755 0.018519 
756 0.032258 
757 0.032258 
758 0.047619 
759 0.049180 
760 0.016667 
761 0.063492 
762 0.044118 
763 0.015625 
764 0.064516 
765 0.031250 
766 0.031250 
767 0.017241 
768 0.014706 
769 0.016667 
770 0.028986 
771 0.014706 
772 0.014493 
773 0.014925 
774 0.042857 
775 0.016129 
776 0.029412 
777 0.028169 
778 0.027778 
779 0.046154 
780 0.033898 
781 0.033333 
782 0.017544 
783 0.032787 
784 0.032787 
785 0.016129 
786 0.015873 
787 0.015625 
788 0.016949 
789 0.031250 
790 0.014493 
791 0.000000 
792 0.016129 
793 0.032258 
794 0.015152 
795 0.016667 
796 0.034483 
797 0.016129 
798 0.000000 
799 0.033333 
800 0.033333 
801 0.033333 
802 0.017857 
803 0.050000 
804 0.018519 
805 0.035714 
806 0.017857 
807 0.036364 
808 0.017857 
809 0.016949 
810 0.034483 
811 0.016949 
812 0.017544 
813 0.015625 
814 0.000000 
815 0.053571 
816 0.034483 
817 0.031746 
818 0.031746 
819 0.000000 
820 0.031250 
821 0.017241 
822 0.031250 
823 0.017241 
824 0.016129 
825 0.000000 
826 0.000000 
827 0.032787 
828 0.016949 
829 0.017241 
830 0.029412 
831 0.017544 
832 0.016129 
833 0.018182 
834 0.017544 
835 0.017241 
836 0.016129 
837 0.000000 
838 0.017544 
839 0.031746 
840 0.032787 
841 0.000000 
842 0.016393 
843 0.046875 
844 0.031746 
845 0.000000 
846 0.017241 
847 0.016949 
848 0.032787 
849 0.070175 
850 0.033333 
851 0.016129 
852 0.042857 
853 0.016129 
854 0.015385 
855 0.016129 
856 0.033898 
857 0.018519 
858 0.016129 
859 0.015873 
860 0.045455 
861 0.015625 
862 0.000000 
863 0.015873 
864 0.031250 
865 0.033333 
866 0.045455 
867 0.046875 
868 0.032787 
869 0.044776 
870 0.015625 
871 0.046875 
872 0.049180 
873 0.044776 
874 0.017241 
875 0.043478 
876 0.000000 
877 0.052632 
878 0.033333 
879 0.031746 
880 0.032258 
881 0.016667 
882 0.000000 
883 0.030769 
884 0.032787 
885 0.032258 
886 0.029851 
887 0.031746 
888 0.033898 
889 0.000000 
890 0.016129 
891 0.033333 
892 0.015625 
893 0.015152 
894 0.000000 
895 0.037037 
896 0.017544 
897 0.017857 
898 0.016393 
899 0.015385 
900 0.015873 
901 0.015385 
902 0.031746 
903 0.016129 
904 0.000000 
905 0.000000 
906 0.016667 
907 0.032787 
908 0.017544 
909 0.016129 
910 0.033333 
911 0.045455 
912 0.074627 
913 0.032787 
914 0.016949 
915 0.047619 
916 0.031746 
917 0.017241 
918 0.034483 
919 0.000000 
920 0.048387 
921 0.033333 
922 0.031746 
923 0.015625 
924 0.014925 
925 0.032258 
926 0.050000 
927 0.016129 
928 0.051724 
929 0.052632 
930 0.016949 
931 0.050847 
932 0.032258 
933 0.035088 
934 0.017857 
935 0.036364 
936 0.035088 
937 0.016393 
938 0.017544 
939 0.000000 
940 0.016667 
941 0.000000 
942 0.000000 
943 0.031250 
944 0.016667 
945 0.031746 
946 0.032258 
947 0.031746 
948 0.031746 
949 0.031250 
950 0.016949 
951 0.015625 
952 0.000000 
953 0.033898 
954 0.052632 
955 0.015385 
956 0.015152 
957 0.031746 
958 0.032258 
959 0.016393 
960 0.049180 
961 0.055556 
962 0.036364 
963 0.050000 
964 0.032787 
965 0.050847 
966 0.018868 
967 0.018182 
968 0.054545 
969 0.035714 
970 0.018519 
971 0.035714 
972 0.050847 
973 0.018182 
974 0.016129 
975 0.018868 
976 0.018868 
977 0.000000 
978 0.016667 
979 0.016393 
980 0.000000 
981 0.033898 
982 0.016129 
983 0.047619 
984 0.046154 
985 0.066667 
986 0.033333 
987 0.016667 
988 0.015152 
989 0.034483 
990 0.016667 
991 0.050847 
992 0.035088 
993 0.029412 
994 0.032787 
995 0.061538 
996 0.015385 
997 0.031746 
998 0.017241 
999 0.015385 
1000 0.032258 
1001 0.017241 
1002 0.017241 
1003 0.032787 
1004 0.032787 
1005 0.047619 
1006 0.000000 
1007 0.000000 
1008 0.056604 
1009 0.034483 
1010 0.017857 
1011 0.035088 
1012 0.047619 
1013 0.018182 
1014 0.033898 
1015 0.032787 
1016 0.000000 
1017 0.016949 
1018 0.050847 
1019 0.032258 
1020 0.033333 
1021 0.018519 
1022 0.032258 
1023 0.016667 
1024 0.016949 
1025 0.017544 
1026 0.000000 
1027 0.017241 
1028 0.030303 
1029 0.076923 
1030 0.058824 
1031 0.036364 
1032 0.051724 
1033 0.000000 
1034 0.016393 
1035 0.016667 
1036 0.000000 
1037 0.000000 
1038 0.000000 
1039 0.018868 
1040 0.036364 
1041 0.016949 
1042 0.020408 
1043 0.016949 
1044 0.017857 
1045 0.046875 
1046 0.033898 
1047 0.032787 
1048 0.016667 
1049 0.045455 
1050 0.000000 
1051 0.046875 
1052 0.030769 
1053 0.015385 
1054 0.000000 
1055 0.015625 
1056 0.032787 
1057 0.033898 
1058 0.016129 
1059 0.016393 
1060 0.017241 
1061 0.047619 
1062 0.014493 
1063 0.028571 
1064 0.014493 
1065 0.044118 
1066 0.044118 
1067 0.044776 
1068 0.016667 
1069 0.015873 
1070 0.030769 
1071 0.015873 
1072 0.029412 
1073 0.015152 
1074 0.031250 
1075 0.028986 
1076 0.016129 
1077 0.031250 
1078 0.031250 
1079 0.016949 
1080 0.016949 
1081 0.029851 
1082 0.031250 
1083 0.015385 
1084 0.016393 
1085 0.064516 
1086 0.044776 
1087 0.032258 
1088 0.018519 
1089 0.016129 
1090 0.015873 
1091 0.033333 
1092 0.046875 
