# Supplementary material for: Dynamic metastable long-living droplets formed by sticker-spacer proteins
Source: eLife. 2020 Jun 2;9:e56159. doi: 10.7554/eLife.56159 (PMC7360371; doi:10.7554/eLife.56159)
Supplement: Figure 3—source data 1. [file elife-56159-fig3-data1.zip › Fig3/Fig3b_50uM/10mer_v_time.txt]

1 0.000000 
2 0.000000 
3 0.000000 
4 0.000000 
5 0.000000 
6 0.000000 
7 0.000000 
8 0.000000 
9 0.000000 
10 0.000000 
11 0.000000 
12 0.004525 
13 0.004587 
14 0.008929 
15 0.000000 
16 0.004651 
17 0.005000 
18 0.000000 
19 0.005208 
20 0.015464 
21 0.009901 
22 0.005000 
23 0.010309 
24 0.015873 
25 0.010526 
26 0.016393 
27 0.016216 
28 0.005556 
29 0.016304 
30 0.005525 
31 0.016393 
32 0.017544 
33 0.012048 
34 0.011364 
35 0.017647 
36 0.018072 
37 0.011696 
38 0.017857 
39 0.017751 
40 0.012048 
41 0.018987 
42 0.013158 
43 0.025641 
44 0.019608 
45 0.026144 
46 0.019608 
47 0.019868 
48 0.020000 
49 0.026490 
50 0.035971 
51 0.013245 
52 0.019608 
53 0.035211 
54 0.020270 
55 0.020833 
56 0.035971 
57 0.033784 
58 0.027972 
59 0.028986 
60 0.028169 
61 0.020690 
62 0.029197 
63 0.029412 
64 0.035211 
65 0.028369 
66 0.030534 
67 0.030075 
68 0.022388 
69 0.037879 
70 0.054264 
71 0.022388 
72 0.040650 
73 0.038760 
74 0.046154 
75 0.046512 
76 0.029412 
77 0.056911 
78 0.031250 
79 0.057377 
80 0.065041 
81 0.039370 
82 0.037879 
83 0.040650 
84 0.042017 
85 0.058333 
86 0.023077 
87 0.050000 
88 0.061404 
89 0.061404 
90 0.040984 
91 0.067797 
92 0.058824 
93 0.038462 
94 0.049587 
95 0.049587 
96 0.059322 
97 0.056000 
98 0.053571 
99 0.044248 
100 0.059322 
101 0.050847 
102 0.061947 
103 0.063636 
104 0.054054 
105 0.070175 
106 0.069565 
107 0.053571 
108 0.055046 
109 0.072072 
110 0.081081 
111 0.074766 
112 0.076190 
113 0.063063 
114 0.059829 
115 0.077670 
116 0.061404 
117 0.074074 
118 0.104167 
119 0.057143 
120 0.074074 
121 0.057143 
122 0.076190 
123 0.126316 
124 0.075472 
125 0.056604 
126 0.073394 
127 0.088235 
128 0.074766 
129 0.058252 
130 0.076923 
131 0.055556 
132 0.063063 
133 0.036036 
134 0.046296 
135 0.047170 
136 0.044248 
137 0.050420 
138 0.063063 
139 0.072727 
140 0.064220 
141 0.054054 
142 0.035088 
143 0.066038 
144 0.069307 
145 0.089109 
146 0.088235 
147 0.085714 
148 0.067961 
149 0.086022 
150 0.087379 
151 0.078431 
152 0.078431 
153 0.090909 
154 0.091837 
155 0.067308 
156 0.087379 
157 0.067308 
158 0.113402 
159 0.086957 
160 0.091837 
161 0.080808 
162 0.066667 
163 0.081633 
164 0.070000 
165 0.067961 
166 0.069307 
167 0.114583 
168 0.075269 
169 0.088235 
170 0.067308 
171 0.079208 
172 0.094737 
173 0.091837 
174 0.095745 
175 0.091837 
176 0.109890 
177 0.094737 
178 0.076923 
179 0.096774 
180 0.098901 
181 0.077670 
182 0.102273 
183 0.085106 
184 0.113636 
185 0.073684 
186 0.072917 
187 0.123596 
188 0.074468 
189 0.087912 
190 0.087912 
191 0.088889 
192 0.077778 
193 0.101124 
194 0.087912 
195 0.105882 
196 0.102273 
197 0.096774 
198 0.098901 
199 0.086957 
200 0.100000 
201 0.093023 
202 0.101124 
203 0.121951 
204 0.123596 
205 0.105263 
206 0.109890 
207 0.053191 
208 0.083333 
209 0.069307 
210 0.116279 
211 0.084211 
212 0.098901 
213 0.086022 
214 0.096774 
215 0.089888 
216 0.080808 
217 0.116279 
218 0.102273 
219 0.069307 
220 0.101124 
221 0.068182 
222 0.089888 
223 0.080460 
224 0.079545 
225 0.098901 
226 0.089888 
227 0.089888 
228 0.065217 
229 0.105882 
230 0.100000 
231 0.096386 
232 0.103448 
233 0.091954 
234 0.119565 
235 0.135802 
236 0.146667 
237 0.109756 
238 0.089888 
239 0.126437 
240 0.139241 
241 0.139241 
242 0.081395 
243 0.153846 
244 0.135802 
245 0.121951 
246 0.125000 
247 0.098765 
248 0.135802 
249 0.120482 
250 0.097561 
251 0.109756 
252 0.119048 
253 0.120482 
254 0.121951 
255 0.094118 
256 0.091954 
257 0.121951 
258 0.126582 
259 0.094118 
260 0.097561 
261 0.068966 
262 0.064516 
263 0.080460 
264 0.120482 
265 0.156627 
266 0.109756 
267 0.095238 
268 0.105882 
269 0.080460 
270 0.125000 
271 0.091954 
272 0.104651 
273 0.135802 
274 0.123457 
275 0.102564 
276 0.077778 
277 0.093023 
278 0.095238 
279 0.076087 
280 0.104651 
281 0.093023 
282 0.112360 
283 0.088889 
284 0.096386 
285 0.130952 
286 0.111111 
287 0.113924 
288 0.089744 
289 0.086420 
290 0.113924 
291 0.084211 
292 0.091954 
293 0.108434 
294 0.112500 
295 0.100000 
296 0.134146 
297 0.108434 
298 0.126582 
299 0.073171 
300 0.083333 
301 0.139241 
302 0.146667 
303 0.148148 
304 0.116883 
305 0.148148 
306 0.088608 
307 0.119048 
308 0.128205 
309 0.096386 
310 0.139241 
311 0.094118 
312 0.101266 
313 0.116883 
314 0.105882 
315 0.133333 
316 0.115385 
317 0.131579 
318 0.141026 
319 0.142857 
320 0.133333 
321 0.112500 
322 0.120000 
323 0.135802 
324 0.135802 
325 0.155844 
326 0.101266 
327 0.125000 
328 0.119048 
329 0.144578 
330 0.119048 
331 0.120482 
332 0.129412 
333 0.141026 
334 0.129870 
335 0.137931 
336 0.146341 
337 0.089888 
338 0.123457 
339 0.151899 
340 0.144578 
341 0.109756 
342 0.129412 
343 0.146341 
344 0.118421 
345 0.102273 
346 0.144737 
347 0.126582 
348 0.121951 
349 0.150000 
350 0.131579 
351 0.146667 
352 0.152778 
353 0.128205 
354 0.148649 
355 0.154930 
356 0.173913 
357 0.155844 
358 0.129870 
359 0.118421 
360 0.102564 
361 0.120000 
362 0.128571 
363 0.166667 
364 0.115385 
365 0.142857 
366 0.092105 
367 0.103896 
368 0.126761 
369 0.106667 
370 0.138889 
371 0.103896 
372 0.128571 
373 0.098592 
374 0.088608 
375 0.103896 
376 0.073171 
377 0.105263 
378 0.077922 
379 0.126761 
380 0.086420 
381 0.121622 
382 0.111111 
383 0.093333 
384 0.086420 
385 0.118421 
386 0.133333 
387 0.102564 
388 0.088608 
389 0.101449 
390 0.093333 
391 0.121622 
392 0.087500 
393 0.118421 
394 0.116883 
395 0.112500 
396 0.185714 
397 0.094595 
398 0.086420 
399 0.101266 
400 0.125000 
401 0.135135 
402 0.146667 
403 0.139241 
404 0.120000 
405 0.118421 
406 0.120000 
407 0.125000 
408 0.148649 
409 0.129870 
410 0.150685 
411 0.140845 
412 0.136986 
413 0.157143 
414 0.164384 
415 0.138889 
416 0.131579 
417 0.148649 
418 0.136986 
419 0.115385 
420 0.154930 
421 0.141026 
422 0.171875 
423 0.126582 
424 0.146667 
425 0.136364 
426 0.120000 
427 0.098592 
428 0.128205 
429 0.109589 
430 0.133333 
431 0.115385 
432 0.133333 
433 0.135135 
434 0.115385 
435 0.128205 
436 0.100000 
437 0.133333 
438 0.157143 
439 0.109589 
440 0.120000 
441 0.131579 
442 0.146667 
443 0.133333 
444 0.144737 
445 0.144737 
446 0.128205 
447 0.157895 
448 0.121951 
449 0.103896 
450 0.125000 
451 0.160000 
452 0.155844 
453 0.148649 
454 0.138889 
455 0.131579 
456 0.166667 
457 0.138889 
458 0.164179 
459 0.152778 
460 0.148649 
461 0.135135 
462 0.126582 
463 0.175676 
464 0.148148 
465 0.186667 
466 0.185714 
467 0.144737 
468 0.092105 
469 0.103896 
470 0.112676 
471 0.142857 
472 0.108108 
473 0.149254 
474 0.112500 
475 0.131579 
476 0.120000 
477 0.154930 
478 0.166667 
479 0.131579 
480 0.140845 
481 0.140845 
482 0.149254 
483 0.149254 
484 0.162162 
485 0.159420 
486 0.171429 
487 0.150685 
488 0.131579 
489 0.101266 
490 0.128571 
491 0.166667 
492 0.118421 
493 0.142857 
494 0.126761 
495 0.142857 
496 0.150685 
497 0.136364 
498 0.128571 
499 0.109589 
500 0.123288 
501 0.121622 
502 0.140845 
503 0.117647 
504 0.135135 
505 0.138889 
506 0.133333 
507 0.142857 
508 0.106667 
509 0.166667 
510 0.126582 
511 0.121622 
512 0.135135 
513 0.152778 
514 0.125000 
515 0.126761 
516 0.169014 
517 0.161765 
518 0.138462 
519 0.144928 
520 0.151515 
521 0.149254 
522 0.166667 
523 0.179104 
524 0.171429 
525 0.164384 
526 0.136986 
527 0.128205 
528 0.116883 
529 0.150685 
530 0.171053 
531 0.125000 
532 0.126761 
533 0.150685 
534 0.153846 
535 0.144928 
536 0.142857 
537 0.161765 
538 0.125000 
539 0.157143 
540 0.139241 
541 0.133333 
542 0.135135 
543 0.142857 
544 0.157895 
545 0.111111 
546 0.123457 
547 0.162500 
548 0.128205 
549 0.111111 
550 0.128205 
551 0.105263 
552 0.113924 
553 0.133333 
554 0.141026 
555 0.108108 
556 0.086420 
557 0.148649 
558 0.113924 
559 0.135135 
560 0.144737 
561 0.142857 
562 0.125000 
563 0.128205 
564 0.126582 
565 0.125000 
566 0.146667 
567 0.126761 
568 0.138889 
569 0.126761 
570 0.157895 
571 0.150685 
572 0.115385 
573 0.140845 
574 0.169014 
575 0.148649 
576 0.144928 
577 0.126761 
578 0.154930 
579 0.148649 
580 0.120000 
581 0.154930 
582 0.136986 
583 0.146667 
584 0.128571 
585 0.142857 
586 0.150685 
587 0.118421 
588 0.116883 
589 0.126582 
590 0.178082 
591 0.136986 
592 0.150685 
593 0.150000 
594 0.148649 
595 0.126582 
596 0.137500 
597 0.129870 
598 0.157895 
599 0.137500 
600 0.126582 
601 0.138889 
602 0.128205 
603 0.106667 
604 0.135135 
605 0.107143 
606 0.146667 
607 0.121622 
608 0.139241 
609 0.120000 
610 0.123288 
611 0.148649 
612 0.120000 
613 0.149254 
614 0.128571 
615 0.144737 
616 0.118421 
617 0.138889 
618 0.144737 
619 0.141026 
620 0.125000 
621 0.150685 
622 0.147059 
623 0.136986 
624 0.111111 
625 0.131579 
626 0.176471 
627 0.157143 
628 0.144928 
629 0.128205 
630 0.137500 
631 0.134328 
632 0.141026 
633 0.142857 
634 0.188406 
635 0.126761 
636 0.160000 
637 0.142857 
638 0.144737 
639 0.173333 
640 0.148649 
641 0.171429 
642 0.141026 
643 0.166667 
644 0.176471 
645 0.154930 
646 0.169014 
647 0.164384 
648 0.118421 
649 0.140845 
650 0.125000 
651 0.095890 
652 0.169014 
653 0.116883 
654 0.154930 
655 0.128571 
656 0.119403 
657 0.152778 
658 0.178082 
659 0.151515 
660 0.164179 
661 0.126984 
662 0.135135 
663 0.136364 
664 0.152778 
665 0.140845 
666 0.140845 
667 0.142857 
668 0.176471 
669 0.171429 
670 0.121622 
671 0.133333 
672 0.135135 
673 0.144928 
674 0.121212 
675 0.115385 
676 0.155844 
677 0.128571 
678 0.174603 
679 0.140845 
680 0.159420 
681 0.155172 
682 0.121212 
683 0.115942 
684 0.163934 
685 0.138462 
686 0.138462 
687 0.119403 
688 0.142857 
689 0.140625 
690 0.154930 
691 0.177419 
692 0.147059 
693 0.102941 
694 0.126761 
695 0.140625 
696 0.154930 
697 0.117647 
698 0.130435 
699 0.134328 
700 0.135135 
701 0.135135 
702 0.159420 
703 0.138889 
704 0.166667 
705 0.101449 
706 0.119403 
707 0.130435 
708 0.131579 
709 0.153846 
710 0.133333 
711 0.123077 
712 0.169231 
713 0.164179 
714 0.117647 
715 0.134328 
716 0.194030 
717 0.164179 
718 0.164179 
719 0.173913 
720 0.144928 
721 0.203390 
722 0.177419 
723 0.142857 
724 0.138462 
725 0.158730 
726 0.156250 
727 0.136364 
728 0.128571 
729 0.123077 
730 0.136364 
731 0.147541 
732 0.119403 
733 0.174603 
734 0.180328 
735 0.183333 
736 0.147059 
737 0.152542 
738 0.126984 
739 0.121212 
740 0.177419 
741 0.121212 
742 0.138462 
743 0.114286 
744 0.149254 
745 0.112676 
746 0.147059 
747 0.159420 
748 0.149254 
749 0.140845 
750 0.169231 
751 0.114754 
752 0.191176 
753 0.212121 
754 0.152542 
755 0.148148 
756 0.145161 
757 0.161290 
758 0.190476 
759 0.147541 
760 0.133333 
761 0.158730 
762 0.102941 
763 0.156250 
764 0.193548 
765 0.171875 
766 0.156250 
767 0.189655 
768 0.205882 
769 0.150000 
770 0.159420 
771 0.176471 
772 0.130435 
773 0.164179 
774 0.157143 
775 0.177419 
776 0.132353 
777 0.154930 
778 0.125000 
779 0.138462 
780 0.169492 
781 0.150000 
782 0.175439 
783 0.131148 
784 0.180328 
785 0.129032 
786 0.126984 
787 0.125000 
788 0.135593 
789 0.140625 
790 0.130435 
791 0.140351 
792 0.161290 
793 0.129032 
794 0.151515 
795 0.166667 
796 0.155172 
797 0.161290 
798 0.126984 
799 0.133333 
800 0.150000 
801 0.133333 
802 0.142857 
803 0.150000 
804 0.166667 
805 0.142857 
806 0.125000 
807 0.145455 
808 0.178571 
809 0.135593 
810 0.155172 
811 0.152542 
812 0.175439 
813 0.125000 
814 0.189655 
815 0.196429 
816 0.189655 
817 0.142857 
818 0.126984 
819 0.166667 
820 0.156250 
821 0.206897 
822 0.171875 
823 0.172414 
824 0.161290 
825 0.152542 
826 0.180328 
827 0.163934 
828 0.152542 
829 0.155172 
830 0.161765 
831 0.175439 
832 0.177419 
833 0.163636 
834 0.175439 
835 0.189655 
836 0.177419 
837 0.152542 
838 0.157895 
839 0.142857 
840 0.180328 
841 0.183333 
842 0.147541 
843 0.140625 
844 0.126984 
845 0.166667 
846 0.137931 
847 0.152542 
848 0.131148 
849 0.157895 
850 0.183333 
851 0.145161 
852 0.114286 
853 0.129032 
854 0.153846 
855 0.129032 
856 0.169492 
857 0.166667 
858 0.145161 
859 0.158730 
860 0.121212 
861 0.109375 
862 0.140625 
863 0.158730 
864 0.156250 
865 0.166667 
866 0.151515 
867 0.156250 
868 0.163934 
869 0.119403 
870 0.156250 
871 0.109375 
872 0.131148 
873 0.164179 
874 0.206897 
875 0.144928 
876 0.161290 
877 0.157895 
878 0.133333 
879 0.142857 
880 0.161290 
881 0.166667 
882 0.161290 
883 0.184615 
884 0.180328 
885 0.161290 
886 0.149254 
887 0.269841 
888 0.203390 
889 0.156250 
890 0.177419 
891 0.216667 
892 0.156250 
893 0.227273 
894 0.206897 
895 0.185185 
896 0.175439 
897 0.178571 
898 0.180328 
899 0.153846 
900 0.174603 
901 0.153846 
902 0.174603 
903 0.177419 
904 0.196721 
905 0.123077 
906 0.150000 
907 0.180328 
908 0.175439 
909 0.145161 
910 0.183333 
911 0.212121 
912 0.149254 
913 0.163934 
914 0.203390 
915 0.174603 
916 0.174603 
917 0.206897 
918 0.189655 
919 0.177419 
920 0.193548 
921 0.183333 
922 0.206349 
923 0.156250 
924 0.164179 
925 0.177419 
926 0.133333 
927 0.161290 
928 0.172414 
929 0.175439 
930 0.203390 
931 0.152542 
932 0.177419 
933 0.140351 
934 0.160714 
935 0.163636 
936 0.175439 
937 0.163934 
938 0.175439 
939 0.169492 
940 0.183333 
941 0.203125 
942 0.190476 
943 0.203125 
944 0.216667 
945 0.174603 
946 0.177419 
947 0.158730 
948 0.158730 
949 0.187500 
950 0.186441 
951 0.171875 
952 0.180328 
953 0.186441 
954 0.157895 
955 0.123077 
956 0.136364 
957 0.190476 
958 0.193548 
959 0.147541 
960 0.163934 
961 0.185185 
962 0.181818 
963 0.133333 
964 0.180328 
965 0.169492 
966 0.169811 
967 0.200000 
968 0.163636 
969 0.178571 
970 0.203704 
971 0.142857 
972 0.152542 
973 0.181818 
974 0.161290 
975 0.169811 
976 0.188679 
977 0.181818 
978 0.166667 
979 0.180328 
980 0.200000 
981 0.186441 
982 0.177419 
983 0.158730 
984 0.123077 
985 0.150000 
986 0.133333 
987 0.150000 
988 0.166667 
989 0.206897 
990 0.216667 
991 0.169492 
992 0.140351 
993 0.132353 
994 0.147541 
995 0.169231 
996 0.153846 
997 0.174603 
998 0.155172 
999 0.138462 
1000 0.177419 
1001 0.155172 
1002 0.189655 
1003 0.147541 
1004 0.114754 
1005 0.126984 
1006 0.166667 
1007 0.145161 
1008 0.188679 
1009 0.120690 
1010 0.107143 
1011 0.140351 
1012 0.158730 
1013 0.181818 
1014 0.135593 
1015 0.147541 
1016 0.129032 
1017 0.135593 
1018 0.152542 
1019 0.112903 
1020 0.133333 
1021 0.129630 
1022 0.112903 
1023 0.166667 
1024 0.169492 
1025 0.140351 
1026 0.131148 
1027 0.155172 
1028 0.090909 
1029 0.123077 
1030 0.215686 
1031 0.181818 
1032 0.155172 
1033 0.196429 
1034 0.180328 
1035 0.166667 
1036 0.147541 
1037 0.250000 
1038 0.132075 
1039 0.188679 
1040 0.163636 
1041 0.169492 
1042 0.183673 
1043 0.186441 
1044 0.214286 
1045 0.125000 
1046 0.169492 
1047 0.163934 
1048 0.166667 
1049 0.151515 
1050 0.192982 
1051 0.125000 
1052 0.184615 
1053 0.153846 
1054 0.203390 
1055 0.156250 
1056 0.180328 
1057 0.220339 
1058 0.177419 
1059 0.180328 
1060 0.189655 
1061 0.190476 
1062 0.130435 
1063 0.185714 
1064 0.173913 
1065 0.132353 
1066 0.176471 
1067 0.149254 
1068 0.183333 
1069 0.190476 
1070 0.138462 
1071 0.190476 
1072 0.117647 
1073 0.121212 
1074 0.140625 
1075 0.173913 
1076 0.177419 
1077 0.140625 
1078 0.171875 
1079 0.186441 
1080 0.169492 
1081 0.164179 
1082 0.140625 
1083 0.169231 
1084 0.180328 
1085 0.129032 
1086 0.179104 
1087 0.177419 
1088 0.148148 
1089 0.129032 
1090 0.126984 
1091 0.150000 
1092 0.140625 
