# Supplementary material for: Dynamic metastable long-living droplets formed by sticker-spacer proteins
Source: eLife. 2020 Jun 2;9:e56159. doi: 10.7554/eLife.56159 (PMC7360371; doi:10.7554/eLife.56159)
Supplement: Figure 3—source data 1. [file elife-56159-fig3-data1.zip › Fig3/fig3c/contact_sp_others.txt]

0.0 24
15.0 55
30.0 70
45.0 85
60.0 103
75.0 120
90.0 142
105.0 157
120.0 167
135.0 187
150.0 200
165.0 212
180.0 225
195.0 235
210.0 252
225.0 254
240.0 265
255.0 284
270.0 286
285.0 299
300.0 309
315.0 318
330.0 321
345.0 326
360.0 342
375.0 337
390.0 354
405.0 362
420.0 370
435.0 375
450.0 392
465.0 391
480.0 398
495.0 406
510.0 410
525.0 412
540.0 416
555.0 428
570.0 418
585.0 439
600.0 450
615.0 440
630.0 445
645.0 443
660.0 453
675.0 460
690.0 460
705.0 455
720.0 467
735.0 478
750.0 492
765.0 487
780.0 486
795.0 489
810.0 491
825.0 496
840.0 502
855.0 486
870.0 501
885.0 495
900.0 502
915.0 503
930.0 498
945.0 500
960.0 503
975.0 520
990.0 505
1005.0 507
1020.0 515
1035.0 519
1050.0 521
1065.0 530
1080.0 530
1095.0 531
1110.0 534
1125.0 539
1140.0 534
1155.0 546
1170.0 530
1185.0 544
1200.0 539
1215.0 542
1230.0 547
1245.0 542
1260.0 535
1275.0 540
1290.0 557
1305.0 559
1320.0 556
1335.0 572
1350.0 563
1365.0 554
1380.0 562
1395.0 569
1410.0 565
1425.0 562
1440.0 572
1455.0 571
1470.0 569
1485.0 570
1500.0 568
1515.0 581
1530.0 577
1545.0 579
1560.0 578
1575.0 577
1590.0 580
1605.0 589
1620.0 589
1635.0 584
1650.0 582
1665.0 588
1680.0 587
1695.0 596
1710.0 594
1725.0 606
1740.0 602
1755.0 610
1770.0 600
1785.0 592
1800.0 602
1815.0 598
1830.0 605
1845.0 599
1860.0 610
1875.0 605
1890.0 608
1905.0 608
1920.0 622
1935.0 624
1950.0 628
1965.0 619
1980.0 622
1995.0 622
2010.0 632
2025.0 630
2040.0 630
2055.0 619
2070.0 628
2085.0 624
2100.0 623
2115.0 614
2130.0 625
2145.0 617
2160.0 620
2175.0 632
2190.0 624
2205.0 634
2220.0 606
2235.0 618
2250.0 636
2265.0 641
2280.0 614
2295.0 634
2310.0 620
2325.0 645
2340.0 619
2355.0 630
2370.0 629
2385.0 636
2400.0 630
2415.0 637
2430.0 615
2445.0 625
2460.0 636
2475.0 628
2490.0 624
2505.0 622
2520.0 626
2535.0 632
2550.0 637
2565.0 634
2580.0 627
2595.0 648
2610.0 642
2625.0 658
2640.0 644
2655.0 638
2670.0 631
2685.0 636
2700.0 642
2715.0 632
2730.0 638
2745.0 645
2760.0 643
2775.0 642
2790.0 646
2805.0 645
2820.0 652
2835.0 664
2850.0 642
2865.0 646
2880.0 640
2895.0 651
2910.0 643
2925.0 651
2940.0 632
2955.0 643
2970.0 637
2985.0 633
3000.0 664
3015.0 652
3030.0 653
3045.0 653
3060.0 653
3075.0 644
3090.0 655
3105.0 649
3120.0 653
3135.0 639
3150.0 650
3165.0 662
3180.0 643
3195.0 647
3210.0 653
3225.0 667
3240.0 659
3255.0 641
3270.0 647
3285.0 651
3300.0 649
3315.0 639
3330.0 664
3345.0 664
3360.0 657
3375.0 654
3390.0 655
3405.0 652
3420.0 649
3435.0 662
3450.0 653
3465.0 661
3480.0 660
3495.0 668
3510.0 648
3525.0 667
3540.0 664
3555.0 662
3570.0 667
3585.0 674
3600.0 662
3615.0 650
3630.0 662
3645.0 662
3660.0 660
3675.0 660
3690.0 664
3705.0 655
3720.0 659
3735.0 657
3750.0 658
3765.0 659
3780.0 667
3795.0 669
3810.0 657
3825.0 672
3840.0 655
3855.0 667
3870.0 653
3885.0 666
3900.0 654
3915.0 644
3930.0 652
3945.0 656
3960.0 650
3975.0 653
3990.0 654
4005.0 670
4020.0 659
4035.0 677
4050.0 668
4065.0 662
4080.0 669
4095.0 685
4110.0 658
4125.0 667
4140.0 679
4155.0 668
4170.0 672
4185.0 655
4200.0 664
4215.0 665
4230.0 661
4245.0 658
4260.0 683
4275.0 662
4290.0 667
4305.0 665
4320.0 673
4335.0 651
4350.0 660
4365.0 652
4380.0 673
4395.0 653
4410.0 662
4425.0 661
4440.0 677
4455.0 666
4470.0 668
4485.0 663
4500.0 670
4515.0 672
4530.0 669
4545.0 679
4560.0 677
4575.0 671
4590.0 662
4605.0 672
4620.0 680
4635.0 665
4650.0 675
4665.0 683
4680.0 675
4695.0 675
4710.0 673
4725.0 668
4740.0 681
4755.0 671
4770.0 686
4785.0 675
4800.0 668
4815.0 670
4830.0 679
4845.0 668
4860.0 684
4875.0 674
4890.0 684
4905.0 682
4920.0 663
4935.0 688
4950.0 681
4965.0 680
4980.0 674
4995.0 682
5010.0 678
5025.0 678
5040.0 681
5055.0 670
5070.0 681
5085.0 677
5100.0 672
5115.0 689
5130.0 677
5145.0 678
5160.0 674
5175.0 678
5190.0 682
5205.0 664
5220.0 672
5235.0 672
5250.0 657
5265.0 669
5280.0 683
5295.0 670
5310.0 663
5325.0 648
5340.0 662
5355.0 678
5370.0 662
5385.0 665
5400.0 676
5415.0 670
5430.0 674
5445.0 670
5460.0 674
5475.0 686
5490.0 673
5505.0 674
5520.0 668
5535.0 679
5550.0 671
5565.0 676
5580.0 669
5595.0 672
5610.0 673
5625.0 670
5640.0 688
5655.0 678
5670.0 669
5685.0 676
5700.0 673
5715.0 684
5730.0 688
5745.0 686
5760.0 674
5775.0 667
5790.0 669
5805.0 672
5820.0 678
5835.0 684
5850.0 687
5865.0 678
5880.0 685
5895.0 676
5910.0 676
5925.0 680
5940.0 676
5955.0 680
5970.0 700
5985.0 689
6000.0 688
6015.0 684
6030.0 689
6045.0 696
6060.0 685
6075.0 688
6090.0 699
6105.0 699
6120.0 710
6135.0 699
6150.0 704
6165.0 709
6180.0 703
6195.0 685
6210.0 695
6225.0 697
6240.0 701
6255.0 711
6270.0 698
6285.0 704
6300.0 675
6315.0 696
6330.0 685
6345.0 694
6360.0 696
6375.0 699
6390.0 699
6405.0 691
6420.0 702
6435.0 703
6450.0 703
6465.0 690
6480.0 701
6495.0 700
6510.0 705
6525.0 714
6540.0 713
6555.0 697
6570.0 701
6585.0 709
6600.0 700
6615.0 696
6630.0 696
6645.0 696
6660.0 692
6675.0 697
6690.0 708
6705.0 710
6720.0 708
6735.0 689
6750.0 694
6765.0 684
6780.0 697
6795.0 692
6810.0 694
6825.0 704
6840.0 691
6855.0 693
6870.0 692
6885.0 697
6900.0 695
6915.0 701
6930.0 700
6945.0 698
6960.0 690
6975.0 703
6990.0 688
7005.0 684
7020.0 699
7035.0 699
7050.0 694
7065.0 695
7080.0 699
7095.0 689
7110.0 703
7125.0 696
7140.0 698
7155.0 696
7170.0 681
7185.0 699
7200.0 700
7215.0 694
7230.0 705
7245.0 697
7260.0 687
7275.0 682
7290.0 697
7305.0 683
7320.0 698
7335.0 696
7350.0 699
7365.0 704
7380.0 700
7395.0 690
7410.0 692
7425.0 681
7440.0 681
7455.0 693
7470.0 697
7485.0 687
7500.0 685
7515.0 699
7530.0 697
7545.0 693
7560.0 689
7575.0 705
7590.0 700
7605.0 682
7620.0 683
7635.0 702
7650.0 704
7665.0 689
7680.0 691
7695.0 700
7710.0 688
7725.0 692
7740.0 702
7755.0 698
7770.0 692
7785.0 697
7800.0 706
7815.0 702
7830.0 667
7845.0 695
7860.0 693
7875.0 686
7890.0 695
7905.0 679
7920.0 684
7935.0 687
7950.0 679
7965.0 692
7980.0 688
7995.0 694
8010.0 695
8025.0 688
8040.0 690
8055.0 682
8070.0 691
8085.0 674
8100.0 692
8115.0 672
8130.0 682
8145.0 697
8160.0 677
8175.0 676
8190.0 671
8205.0 674
8220.0 681
8235.0 684
8250.0 675
8265.0 690
8280.0 678
8295.0 681
8310.0 691
8325.0 685
8340.0 683
8355.0 677
8370.0 668
8385.0 677
8400.0 677
8415.0 682
8430.0 681
8445.0 685
8460.0 677
8475.0 680
8490.0 686
8505.0 667
8520.0 681
8535.0 676
8550.0 694
8565.0 687
8580.0 690
8595.0 710
8610.0 690
8625.0 692
8640.0 686
8655.0 696
8670.0 680
8685.0 700
8700.0 685
8715.0 686
8730.0 702
8745.0 699
8760.0 678
8775.0 690
8790.0 674
8805.0 700
8820.0 677
8835.0 683
8850.0 692
8865.0 680
8880.0 680
8895.0 682
8910.0 698
8925.0 700
8940.0 685
8955.0 694
8970.0 714
8985.0 702
9000.0 708
9015.0 691
9030.0 701
9045.0 702
9060.0 707
9075.0 710
9090.0 710
9105.0 715
9120.0 707
9135.0 716
9150.0 690
9165.0 700
9180.0 707
9195.0 701
9210.0 696
9225.0 699
9240.0 706
9255.0 707
9270.0 698
9285.0 706
9300.0 709
9315.0 689
9330.0 707
9345.0 707
9360.0 701
9375.0 706
9390.0 688
9405.0 698
9420.0 702
9435.0 691
9450.0 676
9465.0 689
9480.0 690
9495.0 694
9510.0 687
9525.0 696
9540.0 684
9555.0 689
9570.0 703
9585.0 717
9600.0 694
9615.0 707
9630.0 710
9645.0 690
9660.0 691
9675.0 699
9690.0 685
9705.0 694
9720.0 696
9735.0 697
9750.0 713
9765.0 708
9780.0 706
9795.0 701
9810.0 701
9825.0 712
9840.0 698
9855.0 701
9870.0 702
9885.0 709
9900.0 704
9915.0 704
9930.0 687
9945.0 689
9960.0 708
9975.0 702
9990.0 709
10005.0 690
10020.0 712
10035.0 719
10050.0 717
10065.0 708
10080.0 711
10095.0 703
10110.0 705
10125.0 697
10140.0 705
10155.0 700
10170.0 701
10185.0 698
10200.0 696
10215.0 707
10230.0 721
10245.0 706
10260.0 698
10275.0 713
10290.0 695
10305.0 699
10320.0 707
10335.0 697
10350.0 703
10365.0 708
10380.0 710
10395.0 718
10410.0 713
10425.0 705
10440.0 715
10455.0 701
10470.0 697
10485.0 705
10500.0 706
10515.0 710
10530.0 707
10545.0 722
10560.0 707
10575.0 697
10590.0 720
10605.0 702
10620.0 705
10635.0 710
10650.0 694
10665.0 715
10680.0 698
10695.0 723
10710.0 696
10725.0 710
10740.0 708
10755.0 706
10770.0 711
10785.0 709
10800.0 713
10815.0 712
10830.0 716
10845.0 704
10860.0 710
10875.0 707
10890.0 703
10905.0 709
10920.0 698
10935.0 708
10950.0 718
10965.0 716
10980.0 715
10995.0 704
11010.0 705
11025.0 724
11040.0 719
11055.0 707
11070.0 714
11085.0 717
11100.0 722
11115.0 704
11130.0 690
11145.0 731
11160.0 709
11175.0 702
11190.0 709
11205.0 719
11220.0 705
11235.0 714
11250.0 726
11265.0 712
11280.0 710
11295.0 705
11310.0 706
11325.0 716
11340.0 711
11355.0 701
11370.0 707
11385.0 710
11400.0 710
11415.0 710
11430.0 703
11445.0 702
11460.0 715
11475.0 711
11490.0 687
11505.0 705
11520.0 707
11535.0 697
11550.0 710
11565.0 701
11580.0 707
11595.0 703
11610.0 720
11625.0 721
11640.0 729
11655.0 733
11670.0 701
11685.0 702
11700.0 709
11715.0 707
11730.0 716
11745.0 723
11760.0 717
11775.0 727
11790.0 706
11805.0 714
11820.0 722
11835.0 722
11850.0 725
11865.0 719
11880.0 715
11895.0 721
11910.0 721
11925.0 721
11940.0 719
11955.0 713
11970.0 718
11985.0 721
12000.0 720
12015.0 721
12030.0 720
12045.0 732
12060.0 719
12075.0 719
12090.0 725
12105.0 726
12120.0 724
12135.0 719
12150.0 714
12165.0 717
12180.0 726
12195.0 724
12210.0 714
12225.0 713
12240.0 710
12255.0 730
12270.0 720
12285.0 725
12300.0 718
12315.0 717
12330.0 721
12345.0 714
12360.0 722
12375.0 732
12390.0 732
12405.0 721
12420.0 728
12435.0 732
12450.0 719
12465.0 727
12480.0 732
12495.0 724
12510.0 731
12525.0 722
12540.0 715
12555.0 714
12570.0 720
12585.0 717
12600.0 716
12615.0 718
12630.0 723
12645.0 719
12660.0 727
12675.0 718
12690.0 703
12705.0 707
12720.0 715
12735.0 714
12750.0 719
12765.0 719
12780.0 710
12795.0 708
12810.0 719
12825.0 720
12840.0 704
12855.0 701
12870.0 709
12885.0 713
12900.0 713
12915.0 712
12930.0 710
12945.0 707
12960.0 723
12975.0 705
12990.0 719
13005.0 719
13020.0 715
13035.0 723
13050.0 688
13065.0 686
13080.0 702
13095.0 705
13110.0 709
13125.0 705
13140.0 700
13155.0 704
13170.0 714
13185.0 703
13200.0 703
13215.0 709
13230.0 710
13245.0 717
13260.0 700
13275.0 702
13290.0 722
13305.0 706
13320.0 715
13335.0 706
13350.0 725
13365.0 720
13380.0 716
13395.0 731
13410.0 733
13425.0 711
13440.0 731
13455.0 721
13470.0 712
13485.0 720
13500.0 736
13515.0 709
13530.0 725
13545.0 719
13560.0 722
13575.0 734
13590.0 723
13605.0 718
13620.0 702
13635.0 717
13650.0 711
13665.0 720
13680.0 708
13695.0 715
13710.0 710
13725.0 710
13740.0 716
13755.0 707
13770.0 710
13785.0 710
13800.0 723
13815.0 706
13830.0 714
13845.0 719
13860.0 712
13875.0 710
13890.0 708
13905.0 707
13920.0 716
13935.0 706
13950.0 717
13965.0 726
13980.0 710
13995.0 719
14010.0 717
14025.0 702
14040.0 705
14055.0 703
14070.0 714
14085.0 701
14100.0 714
14115.0 711
14130.0 689
14145.0 693
14160.0 699
14175.0 718
14190.0 693
14205.0 716
14220.0 702
14235.0 706
14250.0 711
14265.0 705
14280.0 693
14295.0 694
14310.0 687
14325.0 708
14340.0 687
14355.0 708
14370.0 698
14385.0 704
14400.0 686
14415.0 704
14430.0 697
14445.0 707
14460.0 689
14475.0 701
14490.0 691
14505.0 692
14520.0 695
14535.0 712
14550.0 701
14565.0 696
14580.0 700
14595.0 694
14610.0 694
14625.0 702
14640.0 709
14655.0 698
14670.0 698
14685.0 724
14700.0 707
14715.0 702
14730.0 713
14745.0 700
14760.0 698
14775.0 707
14790.0 706
14805.0 723
14820.0 736
14835.0 709
14850.0 718
14865.0 706
14880.0 711
14895.0 709
14910.0 707
14925.0 700
14940.0 705
14955.0 694
14970.0 691
14985.0 703
15000.0 712
15015.0 706
15030.0 700
15045.0 700
15060.0 705
15075.0 721
15090.0 720
15105.0 716
15120.0 719
15135.0 717
15150.0 708
15165.0 728
15180.0 716
15195.0 703
15210.0 715
15225.0 710
15240.0 709
15255.0 711
15270.0 701
15285.0 696
15300.0 704
15315.0 694
15330.0 684
15345.0 708
15360.0 698
15375.0 706
15390.0 694
15405.0 688
15420.0 691
15435.0 704
15450.0 691
15465.0 698
15480.0 692
15495.0 699
15510.0 698
15525.0 705
15540.0 701
15555.0 721
15570.0 723
15585.0 719
15600.0 707
15615.0 694
15630.0 692
15645.0 697
15660.0 699
15675.0 722
15690.0 692
15705.0 693
15720.0 697
15735.0 700
15750.0 680
15765.0 707
15780.0 701
15795.0 679
15810.0 704
15825.0 706
15840.0 699
15855.0 695
15870.0 687
15885.0 705
15900.0 706
15915.0 690
15930.0 702
15945.0 689
15960.0 680
15975.0 701
15990.0 702
16005.0 709
16020.0 701
16035.0 722
16050.0 696
16065.0 715
16080.0 725
16095.0 717
16110.0 693
16125.0 697
16140.0 708
16155.0 701
16170.0 714
16185.0 713
16200.0 692
16215.0 699
16230.0 708
