# Supplementary material for: Dynamic metastable long-living droplets formed by sticker-spacer proteins
Source: eLife. 2020 Jun 2;9:e56159. doi: 10.7554/eLife.56159 (PMC7360371; doi:10.7554/eLife.56159)
Supplement: Figure 3—source data 1. [file elife-56159-fig3-data1.zip › Fig3/fig3c/contact_sp_max.txt]

0.0 4
15.0 8
30.0 12
45.0 17
60.0 20
75.0 26
90.0 26
105.0 29
120.0 31
135.0 34
150.0 33
165.0 35
180.0 36
195.0 39
210.0 44
225.0 48
240.0 50
255.0 51
270.0 51
285.0 54
300.0 54
315.0 57
330.0 58
345.0 58
360.0 62
375.0 66
390.0 66
405.0 65
420.0 70
435.0 70
450.0 70
465.0 71
480.0 72
495.0 73
510.0 75
525.0 73
540.0 72
555.0 73
570.0 75
585.0 76
600.0 72
615.0 72
630.0 75
645.0 75
660.0 75
675.0 74
690.0 74
705.0 76
720.0 76
735.0 76
750.0 78
765.0 79
780.0 78
795.0 77
810.0 79
825.0 78
840.0 78
855.0 78
870.0 79
885.0 82
900.0 80
915.0 79
930.0 80
945.0 83
960.0 81
975.0 84
990.0 82
1005.0 79
1020.0 85
1035.0 82
1050.0 82
1065.0 85
1080.0 83
1095.0 83
1110.0 83
1125.0 82
1140.0 84
1155.0 82
1170.0 86
1185.0 85
1200.0 85
1215.0 85
1230.0 85
1245.0 89
1260.0 85
1275.0 87
1290.0 90
1305.0 91
1320.0 90
1335.0 89
1350.0 94
1365.0 92
1380.0 90
1395.0 92
1410.0 92
1425.0 95
1440.0 93
1455.0 93
1470.0 90
1485.0 89
1500.0 90
1515.0 92
1530.0 93
1545.0 95
1560.0 91
1575.0 91
1590.0 90
1605.0 90
1620.0 91
1635.0 90
1650.0 90
1665.0 91
1680.0 94
1695.0 91
1710.0 94
1725.0 90
1740.0 92
1755.0 93
1770.0 94
1785.0 95
1800.0 93
1815.0 95
1830.0 95
1845.0 97
1860.0 96
1875.0 98
1890.0 96
1905.0 94
1920.0 97
1935.0 95
1950.0 96
1965.0 95
1980.0 96
1995.0 100
2010.0 96
2025.0 97
2040.0 101
2055.0 96
2070.0 94
2085.0 97
2100.0 94
2115.0 100
2130.0 96
2145.0 97
2160.0 96
2175.0 97
2190.0 94
2205.0 97
2220.0 96
2235.0 96
2250.0 97
2265.0 96
2280.0 96
2295.0 99
2310.0 96
2325.0 97
2340.0 100
2355.0 99
2370.0 96
2385.0 96
2400.0 97
2415.0 101
2430.0 99
2445.0 97
2460.0 99
2475.0 101
2490.0 98
2505.0 95
2520.0 97
2535.0 95
2550.0 98
2565.0 98
2580.0 101
2595.0 98
2610.0 98
2625.0 98
2640.0 99
2655.0 97
2670.0 98
2685.0 99
2700.0 97
2715.0 99
2730.0 100
2745.0 101
2760.0 97
2775.0 101
2790.0 97
2805.0 100
2820.0 97
2835.0 97
2850.0 98
2865.0 98
2880.0 99
2895.0 99
2910.0 98
2925.0 101
2940.0 101
2955.0 98
2970.0 105
2985.0 99
3000.0 97
3015.0 100
3030.0 96
3045.0 97
3060.0 101
3075.0 97
3090.0 98
3105.0 100
3120.0 99
3135.0 98
3150.0 98
3165.0 101
3180.0 98
3195.0 100
3210.0 101
3225.0 96
3240.0 100
3255.0 99
3270.0 97
3285.0 98
3300.0 95
3315.0 99
3330.0 100
3345.0 103
3360.0 99
3375.0 98
3390.0 95
3405.0 97
3420.0 99
3435.0 97
3450.0 103
3465.0 98
3480.0 98
3495.0 96
3510.0 99
3525.0 99
3540.0 98
3555.0 102
3570.0 101
3585.0 96
3600.0 100
3615.0 100
3630.0 101
3645.0 103
3660.0 101
3675.0 98
3690.0 102
3705.0 104
3720.0 102
3735.0 102
3750.0 102
3765.0 105
3780.0 103
3795.0 103
3810.0 105
3825.0 109
3840.0 108
3855.0 104
3870.0 105
3885.0 105
3900.0 105
3915.0 102
3930.0 108
3945.0 110
3960.0 107
3975.0 105
3990.0 110
4005.0 105
4020.0 109
4035.0 105
4050.0 109
4065.0 109
4080.0 106
4095.0 104
4110.0 105
4125.0 105
4140.0 108
4155.0 107
4170.0 105
4185.0 107
4200.0 107
4215.0 106
4230.0 108
4245.0 109
4260.0 106
4275.0 106
4290.0 107
4305.0 106
4320.0 110
4335.0 109
4350.0 106
4365.0 106
4380.0 111
4395.0 109
4410.0 105
4425.0 109
4440.0 106
4455.0 105
4470.0 105
4485.0 104
4500.0 108
4515.0 107
4530.0 105
4545.0 108
4560.0 106
4575.0 103
4590.0 103
4605.0 107
4620.0 101
4635.0 103
4650.0 105
4665.0 105
4680.0 105
4695.0 107
4710.0 105
4725.0 108
4740.0 107
4755.0 106
4770.0 108
4785.0 103
4800.0 106
4815.0 105
4830.0 106
4845.0 102
4860.0 109
4875.0 107
4890.0 112
4905.0 103
4920.0 108
4935.0 108
4950.0 106
4965.0 109
4980.0 109
4995.0 108
5010.0 106
5025.0 108
5040.0 110
5055.0 108
5070.0 109
5085.0 107
5100.0 105
5115.0 106
5130.0 108
5145.0 106
5160.0 108
5175.0 107
5190.0 106
5205.0 107
5220.0 108
5235.0 111
5250.0 108
5265.0 109
5280.0 111
5295.0 110
5310.0 111
5325.0 115
5340.0 114
5355.0 115
5370.0 109
5385.0 111
5400.0 113
5415.0 110
5430.0 112
5445.0 113
5460.0 113
5475.0 108
5490.0 113
5505.0 113
5520.0 112
5535.0 110
5550.0 113
5565.0 112
5580.0 112
5595.0 107
5610.0 111
5625.0 113
5640.0 111
5655.0 110
5670.0 109
5685.0 109
5700.0 117
5715.0 113
5730.0 112
5745.0 113
5760.0 110
5775.0 111
5790.0 111
5805.0 113
5820.0 113
5835.0 109
5850.0 111
5865.0 114
5880.0 111
5895.0 117
5910.0 110
5925.0 113
5940.0 111
5955.0 112
5970.0 108
5985.0 115
6000.0 115
6015.0 109
6030.0 119
6045.0 115
6060.0 111
6075.0 112
6090.0 115
6105.0 113
6120.0 111
6135.0 112
6150.0 113
6165.0 113
6180.0 112
6195.0 113
6210.0 114
6225.0 111
6240.0 110
6255.0 112
6270.0 113
6285.0 113
6300.0 113
6315.0 114
6330.0 113
6345.0 120
6360.0 116
6375.0 115
6390.0 115
6405.0 112
6420.0 114
6435.0 111
6450.0 115
6465.0 113
6480.0 113
6495.0 110
6510.0 112
6525.0 113
6540.0 114
6555.0 114
6570.0 112
6585.0 110
6600.0 115
6615.0 113
6630.0 111
6645.0 111
6660.0 115
6675.0 109
6690.0 114
6705.0 111
6720.0 110
6735.0 116
6750.0 114
6765.0 111
6780.0 109
6795.0 113
6810.0 108
6825.0 109
6840.0 113
6855.0 113
6870.0 113
6885.0 111
6900.0 111
6915.0 112
6930.0 111
6945.0 115
6960.0 112
6975.0 112
6990.0 111
7005.0 112
7020.0 112
7035.0 112
7050.0 115
7065.0 115
7080.0 112
7095.0 115
7110.0 109
7125.0 113
7140.0 117
7155.0 112
7170.0 115
7185.0 111
7200.0 114
7215.0 117
7230.0 113
7245.0 114
7260.0 114
7275.0 114
7290.0 114
7305.0 112
7320.0 114
7335.0 113
7350.0 113
7365.0 114
7380.0 112
7395.0 117
7410.0 117
7425.0 116
7440.0 118
7455.0 113
7470.0 116
7485.0 112
7500.0 115
7515.0 113
7530.0 115
7545.0 113
7560.0 108
7575.0 113
7590.0 116
7605.0 113
7620.0 115
7635.0 112
7650.0 113
7665.0 115
7680.0 114
7695.0 111
7710.0 113
7725.0 111
7740.0 116
7755.0 112
7770.0 116
7785.0 113
7800.0 115
7815.0 115
7830.0 115
7845.0 116
7860.0 112
7875.0 113
7890.0 111
7905.0 111
7920.0 112
7935.0 113
7950.0 114
7965.0 113
7980.0 113
7995.0 114
8010.0 116
8025.0 115
8040.0 113
8055.0 112
8070.0 119
8085.0 112
8100.0 113
8115.0 113
8130.0 116
8145.0 113
8160.0 117
8175.0 113
8190.0 114
8205.0 115
8220.0 113
8235.0 116
8250.0 114
8265.0 114
8280.0 113
8295.0 117
8310.0 112
8325.0 114
8340.0 112
8355.0 113
8370.0 113
8385.0 113
8400.0 112
8415.0 112
8430.0 112
8445.0 110
8460.0 115
8475.0 110
8490.0 114
8505.0 110
8520.0 116
8535.0 109
8550.0 112
8565.0 118
8580.0 113
8595.0 113
8610.0 111
8625.0 112
8640.0 112
8655.0 111
8670.0 112
8685.0 112
8700.0 115
8715.0 108
8730.0 112
8745.0 114
8760.0 111
8775.0 115
8790.0 115
8805.0 110
8820.0 115
8835.0 113
8850.0 115
8865.0 116
8880.0 112
8895.0 113
8910.0 112
8925.0 114
8940.0 113
8955.0 109
8970.0 112
8985.0 111
9000.0 112
9015.0 114
9030.0 112
9045.0 116
9060.0 114
9075.0 116
9090.0 116
9105.0 112
9120.0 110
9135.0 118
9150.0 115
9165.0 114
9180.0 114
9195.0 116
9210.0 113
9225.0 109
9240.0 115
9255.0 110
9270.0 113
9285.0 116
9300.0 112
9315.0 113
9330.0 112
9345.0 112
9360.0 113
9375.0 113
9390.0 115
9405.0 112
9420.0 114
9435.0 111
9450.0 109
9465.0 110
9480.0 109
9495.0 113
9510.0 117
9525.0 115
9540.0 112
9555.0 109
9570.0 111
9585.0 109
9600.0 109
9615.0 113
9630.0 111
9645.0 111
9660.0 118
9675.0 116
9690.0 111
9705.0 117
9720.0 111
9735.0 112
9750.0 110
9765.0 111
9780.0 111
9795.0 117
9810.0 111
9825.0 111
9840.0 111
9855.0 117
9870.0 115
9885.0 113
9900.0 111
9915.0 110
9930.0 113
9945.0 116
9960.0 110
9975.0 114
9990.0 112
10005.0 113
10020.0 113
10035.0 115
10050.0 115
10065.0 112
10080.0 115
10095.0 115
10110.0 114
10125.0 111
10140.0 114
10155.0 112
10170.0 116
10185.0 111
10200.0 114
10215.0 114
10230.0 112
10245.0 113
10260.0 112
10275.0 115
10290.0 114
10305.0 113
10320.0 112
10335.0 115
10350.0 113
10365.0 116
10380.0 114
10395.0 114
10410.0 117
10425.0 112
10440.0 112
10455.0 115
10470.0 114
10485.0 113
10500.0 113
10515.0 113
10530.0 116
10545.0 113
10560.0 111
10575.0 112
10590.0 118
10605.0 114
10620.0 120
10635.0 115
10650.0 114
10665.0 113
10680.0 114
10695.0 111
10710.0 117
10725.0 111
10740.0 113
10755.0 114
10770.0 115
10785.0 111
10800.0 112
10815.0 111
10830.0 112
10845.0 117
10860.0 113
10875.0 115
10890.0 113
10905.0 114
10920.0 112
10935.0 110
10950.0 115
10965.0 116
10980.0 115
10995.0 110
11010.0 112
11025.0 114
11040.0 113
11055.0 112
11070.0 113
11085.0 112
11100.0 114
11115.0 112
11130.0 111
11145.0 114
11160.0 112
11175.0 114
11190.0 114
11205.0 112
11220.0 111
11235.0 112
11250.0 110
11265.0 112
11280.0 112
11295.0 119
11310.0 113
11325.0 108
11340.0 116
11355.0 113
11370.0 112
11385.0 110
11400.0 111
11415.0 115
11430.0 113
11445.0 110
11460.0 112
11475.0 109
11490.0 112
11505.0 110
11520.0 114
11535.0 110
11550.0 112
11565.0 111
11580.0 114
11595.0 112
11610.0 112
11625.0 111
11640.0 114
11655.0 112
11670.0 114
11685.0 113
11700.0 111
11715.0 111
11730.0 111
11745.0 112
11760.0 112
11775.0 112
11790.0 112
11805.0 110
11820.0 114
11835.0 110
11850.0 109
11865.0 113
11880.0 112
11895.0 111
11910.0 111
11925.0 113
11940.0 111
11955.0 109
11970.0 114
11985.0 111
12000.0 111
12015.0 112
12030.0 113
12045.0 114
12060.0 110
12075.0 114
12090.0 110
12105.0 110
12120.0 111
12135.0 111
12150.0 111
12165.0 115
12180.0 110
12195.0 111
12210.0 113
12225.0 111
12240.0 108
12255.0 115
12270.0 114
12285.0 114
12300.0 113
12315.0 113
12330.0 115
12345.0 114
12360.0 115
12375.0 112
12390.0 114
12405.0 114
12420.0 113
12435.0 122
12450.0 111
12465.0 112
12480.0 114
12495.0 115
12510.0 115
12525.0 111
12540.0 112
12555.0 112
12570.0 113
12585.0 113
12600.0 113
12615.0 117
12630.0 113
12645.0 113
12660.0 113
12675.0 113
12690.0 113
12705.0 117
12720.0 117
12735.0 113
12750.0 114
12765.0 115
12780.0 113
12795.0 118
12810.0 114
12825.0 113
12840.0 109
12855.0 110
12870.0 116
12885.0 116
12900.0 115
12915.0 112
12930.0 116
12945.0 111
12960.0 115
12975.0 110
12990.0 115
13005.0 114
13020.0 114
13035.0 115
13050.0 114
13065.0 115
13080.0 111
13095.0 110
13110.0 112
13125.0 113
13140.0 112
13155.0 118
13170.0 114
13185.0 113
13200.0 114
13215.0 114
13230.0 116
13245.0 113
13260.0 118
13275.0 113
13290.0 114
13305.0 116
13320.0 116
13335.0 116
13350.0 113
13365.0 111
13380.0 114
13395.0 111
13410.0 112
13425.0 114
13440.0 114
13455.0 113
13470.0 108
13485.0 109
13500.0 114
13515.0 112
13530.0 111
13545.0 115
13560.0 111
13575.0 109
13590.0 117
13605.0 114
13620.0 116
13635.0 112
13650.0 115
13665.0 112
13680.0 116
13695.0 115
13710.0 112
13725.0 112
13740.0 112
13755.0 115
13770.0 112
13785.0 117
13800.0 115
13815.0 112
13830.0 117
13845.0 113
13860.0 114
13875.0 115
13890.0 113
13905.0 117
13920.0 114
13935.0 116
13950.0 115
13965.0 117
13980.0 112
13995.0 112
14010.0 116
14025.0 117
14040.0 114
14055.0 116
14070.0 114
14085.0 114
14100.0 116
14115.0 112
14130.0 111
14145.0 115
14160.0 112
14175.0 116
14190.0 115
14205.0 115
14220.0 113
14235.0 112
14250.0 112
14265.0 114
14280.0 115
14295.0 113
14310.0 114
14325.0 116
14340.0 117
14355.0 114
14370.0 112
14385.0 112
14400.0 111
14415.0 113
14430.0 113
14445.0 113
14460.0 113
14475.0 111
14490.0 113
14505.0 112
14520.0 115
14535.0 112
14550.0 112
14565.0 113
14580.0 114
14595.0 114
14610.0 113
14625.0 112
14640.0 113
14655.0 117
14670.0 114
14685.0 117
14700.0 115
14715.0 115
14730.0 116
14745.0 115
14760.0 113
14775.0 111
14790.0 112
14805.0 115
14820.0 112
14835.0 115
14850.0 111
14865.0 115
14880.0 110
14895.0 113
14910.0 114
14925.0 114
14940.0 112
14955.0 111
14970.0 117
14985.0 116
15000.0 114
15015.0 112
15030.0 114
15045.0 114
15060.0 113
15075.0 111
15090.0 114
15105.0 114
15120.0 113
15135.0 115
15150.0 113
15165.0 114
15180.0 113
15195.0 114
15210.0 115
15225.0 111
15240.0 112
15255.0 114
15270.0 115
15285.0 117
15300.0 115
15315.0 115
15330.0 111
15345.0 112
15360.0 116
15375.0 114
15390.0 115
15405.0 111
15420.0 116
15435.0 115
15450.0 115
15465.0 111
15480.0 115
15495.0 114
15510.0 111
15525.0 115
15540.0 118
15555.0 115
15570.0 112
15585.0 113
15600.0 116
15615.0 113
15630.0 114
15645.0 111
15660.0 115
15675.0 113
15690.0 114
15705.0 111
15720.0 111
15735.0 115
15750.0 115
15765.0 114
15780.0 114
15795.0 118
15810.0 111
15825.0 115
15840.0 112
15855.0 111
15870.0 113
15885.0 121
15900.0 112
15915.0 114
15930.0 116
15945.0 118
15960.0 111
15975.0 112
15990.0 112
16005.0 114
16020.0 111
16035.0 115
16050.0 115
16065.0 113
16080.0 114
16095.0 113
16110.0 115
16125.0 112
16140.0 116
16155.0 115
16170.0 114
16185.0 111
16200.0 116
16215.0 115
16230.0 113
