# Supplementary material for: Dynamic metastable long-living droplets formed by sticker-spacer proteins
Source: eLife. 2020 Jun 2;9:e56159. doi: 10.7554/eLife.56159 (PMC7360371; doi:10.7554/eLife.56159)
Supplement: Figure 3—source data 1. [file elife-56159-fig3-data1.zip › Fig3/Fig3a_10uM/dimer_v_time.txt]

1 0.079452 
2 0.073171 
3 0.085873 
4 0.074380 
5 0.068306 
6 0.063712 
7 0.081690 
8 0.084034 
9 0.077994 
10 0.095506 
11 0.092437 
12 0.078212 
13 0.096591 
14 0.111111 
15 0.096866 
16 0.110145 
17 0.102564 
18 0.094286 
19 0.109195 
20 0.136905 
21 0.148810 
22 0.122449 
23 0.133136 
24 0.123167 
25 0.103858 
26 0.141994 
27 0.116418 
28 0.148036 
29 0.128743 
30 0.149390 
31 0.140673 
32 0.151057 
33 0.141141 
34 0.155280 
35 0.163522 
36 0.163580 
37 0.151235 
38 0.145511 
39 0.144172 
40 0.152174 
41 0.154574 
42 0.159236 
43 0.158385 
44 0.140625 
45 0.170807 
46 0.136646 
47 0.133956 
48 0.144654 
49 0.161392 
50 0.152866 
51 0.150160 
52 0.154088 
53 0.140127 
54 0.160772 
55 0.163399 
56 0.178571 
57 0.170418 
58 0.169872 
59 0.165049 
60 0.164516 
61 0.180064 
62 0.185065 
63 0.185304 
64 0.180064 
65 0.205980 
66 0.194719 
67 0.204013 
68 0.178808 
69 0.193333 
70 0.220339 
71 0.217241 
72 0.250000 
73 0.231834 
74 0.228669 
75 0.237458 
76 0.235495 
77 0.228669 
78 0.250000 
79 0.222973 
80 0.241497 
81 0.235690 
82 0.254296 
83 0.247423 
84 0.251773 
85 0.249135 
86 0.254355 
87 0.243728 
88 0.267606 
89 0.236749 
90 0.244604 
91 0.254480 
92 0.259928 
93 0.261818 
94 0.259124 
95 0.274021 
96 0.242647 
97 0.263538 
98 0.259928 
99 0.265455 
100 0.260714 
101 0.243728 
102 0.246429 
103 0.267148 
104 0.275735 
105 0.255474 
106 0.260870 
107 0.263736 
108 0.252747 
109 0.257246 
110 0.258182 
111 0.273063 
112 0.248148 
113 0.277372 
114 0.267399 
115 0.254545 
116 0.261818 
117 0.261993 
118 0.257353 
119 0.269373 
120 0.259928 
121 0.261029 
122 0.280443 
123 0.263736 
124 0.287823 
125 0.262172 
126 0.273408 
127 0.278196 
128 0.286792 
129 0.273408 
130 0.267176 
131 0.299625 
132 0.284644 
133 0.252788 
134 0.281369 
135 0.296992 
136 0.275472 
137 0.293233 
138 0.267925 
139 0.286792 
140 0.293893 
141 0.307985 
142 0.301527 
143 0.284644 
144 0.285714 
145 0.283019 
146 0.277567 
147 0.273077 
148 0.293436 
149 0.302239 
150 0.286260 
151 0.286275 
152 0.282946 
153 0.284615 
154 0.289575 
155 0.287356 
156 0.309160 
157 0.318182 
158 0.307393 
159 0.302326 
160 0.303846 
161 0.303150 
162 0.300781 
163 0.278431 
164 0.299611 
165 0.311787 
166 0.285714 
167 0.300380 
168 0.302326 
169 0.301158 
170 0.306513 
171 0.301527 
172 0.309160 
173 0.287938 
174 0.309434 
175 0.286822 
176 0.296875 
177 0.309804 
178 0.318008 
179 0.308880 
180 0.321429 
181 0.306202 
182 0.295720 
183 0.311284 
184 0.307393 
185 0.298450 
186 0.299213 
187 0.304348 
188 0.294574 
189 0.312253 
190 0.305019 
191 0.290698 
192 0.322709 
193 0.308000 
194 0.301961 
195 0.307393 
196 0.308000 
197 0.294821 
198 0.294355 
199 0.304878 
200 0.305221 
201 0.302419 
202 0.320000 
203 0.287500 
204 0.321285 
205 0.309237 
206 0.320000 
207 0.317269 
208 0.322709 
209 0.316000 
210 0.310484 
211 0.317269 
212 0.322709 
213 0.313008 
214 0.327935 
215 0.319672 
216 0.325203 
217 0.319502 
218 0.316667 
219 0.333333 
220 0.325103 
221 0.330579 
222 0.336100 
223 0.346939 
224 0.341564 
225 0.346939 
226 0.356275 
227 0.347107 
228 0.342975 
229 0.340249 
230 0.331933 
231 0.322176 
232 0.340164 
233 0.342975 
234 0.352697 
235 0.343096 
236 0.352697 
237 0.365546 
238 0.362500 
239 0.362500 
240 0.369295 
241 0.362500 
242 0.350000 
243 0.362140 
244 0.352697 
245 0.365546 
246 0.350211 
247 0.382353 
248 0.382353 
249 0.382353 
250 0.351931 
251 0.361702 
252 0.350877 
253 0.382609 
254 0.364407 
255 0.354701 
256 0.357759 
257 0.374468 
258 0.349345 
259 0.350427 
260 0.364035 
261 0.360515 
262 0.369099 
263 0.360515 
264 0.370044 
265 0.393939 
266 0.377682 
267 0.380342 
268 0.394958 
269 0.370690 
270 0.388889 
271 0.383260 
272 0.375546 
273 0.387665 
274 0.394850 
275 0.401709 
276 0.392241 
277 0.381166 
278 0.396476 
279 0.388646 
280 0.374449 
281 0.388393 
282 0.392070 
283 0.383929 
284 0.400000 
285 0.386667 
286 0.389381 
287 0.385965 
288 0.402655 
289 0.383929 
290 0.407895 
291 0.380531 
292 0.394737 
293 0.400000 
294 0.389381 
295 0.385650 
296 0.385650 
297 0.378378 
298 0.383260 
299 0.383929 
300 0.376106 
301 0.389381 
302 0.407080 
303 0.372197 
304 0.402597 
305 0.390135 
306 0.389381 
307 0.400881 
308 0.395556 
309 0.388646 
310 0.383929 
311 0.386364 
312 0.383562 
313 0.361111 
314 0.390909 
315 0.388128 
316 0.391705 
317 0.400901 
318 0.407240 
319 0.401786 
320 0.398230 
321 0.391892 
322 0.406250 
323 0.412281 
324 0.419643 
325 0.410959 
326 0.390909 
327 0.411765 
328 0.412844 
329 0.406250 
330 0.393665 
331 0.389140 
332 0.397260 
333 0.426667 
334 0.386364 
335 0.387850 
336 0.405405 
337 0.420091 
338 0.397260 
339 0.415179 
340 0.419355 
341 0.416667 
342 0.431193 
343 0.404545 
344 0.414414 
345 0.391705 
346 0.401826 
347 0.425926 
348 0.392523 
349 0.398148 
350 0.418182 
351 0.410138 
352 0.423256 
353 0.431193 
354 0.406393 
355 0.427273 
356 0.429864 
357 0.440367 
358 0.436937 
359 0.417040 
360 0.417431 
361 0.412556 
362 0.399103 
363 0.420814 
364 0.413636 
365 0.415525 
366 0.423963 
367 0.444444 
368 0.427230 
369 0.439252 
370 0.434389 
371 0.432558 
372 0.425926 
373 0.444444 
374 0.435185 
375 0.434579 
376 0.427907 
377 0.442396 
378 0.443439 
379 0.441315 
380 0.449074 
381 0.431925 
382 0.427907 
383 0.408451 
384 0.398104 
385 0.415888 
386 0.422535 
387 0.404651 
388 0.407583 
389 0.409302 
390 0.419355 
391 0.427230 
392 0.436620 
393 0.410628 
394 0.434389 
395 0.426605 
396 0.432558 
397 0.424528 
398 0.443439 
399 0.437788 
400 0.434978 
401 0.438914 
402 0.426605 
403 0.434579 
404 0.425926 
405 0.450237 
406 0.432558 
407 0.438095 
408 0.433962 
409 0.434579 
410 0.448598 
411 0.448598 
412 0.458937 
413 0.460465 
414 0.466981 
415 0.454976 
416 0.454976 
417 0.466981 
418 0.457944 
419 0.462617 
420 0.451923 
421 0.446009 
422 0.476415 
423 0.449761 
424 0.452381 
425 0.455814 
426 0.454976 
427 0.467290 
428 0.462264 
429 0.443925 
430 0.445498 
431 0.452381 
432 0.444976 
433 0.485981 
434 0.462264 
435 0.464455 
436 0.464789 
437 0.474178 
438 0.480769 
439 0.458937 
440 0.478673 
441 0.468900 
442 0.462264 
443 0.471698 
444 0.476852 
445 0.459330 
446 0.454106 
447 0.487923 
448 0.480952 
449 0.466981 
450 0.468293 
451 0.473684 
452 0.461905 
453 0.453202 
454 0.454106 
455 0.459330 
456 0.458537 
457 0.457143 
458 0.463768 
459 0.461905 
460 0.474178 
461 0.486239 
462 0.493088 
463 0.481308 
464 0.471963 
465 0.459716 
466 0.466346 
467 0.473684 
468 0.478469 
469 0.478673 
470 0.462617 
471 0.469484 
472 0.461905 
473 0.442308 
474 0.457143 
475 0.452381 
476 0.430622 
477 0.449275 
478 0.463415 
479 0.464455 
480 0.464115 
481 0.468293 
482 0.461538 
483 0.466667 
484 0.453659 
485 0.466667 
486 0.464455 
487 0.457547 
488 0.483568 
489 0.473684 
490 0.454545 
491 0.459330 
492 0.462264 
493 0.457143 
494 0.464789 
495 0.468599 
496 0.458537 
497 0.471698 
498 0.466667 
499 0.461538 
500 0.471429 
501 0.468900 
502 0.476190 
503 0.461538 
504 0.450980 
505 0.464115 
506 0.480952 
507 0.458937 
508 0.473430 
509 0.468900 
510 0.468900 
511 0.468599 
512 0.468599 
513 0.468900 
514 0.475962 
515 0.446078 
516 0.455446 
517 0.431373 
518 0.453659 
519 0.461538 
520 0.456731 
521 0.463768 
522 0.456731 
523 0.468599 
524 0.456731 
525 0.463768 
526 0.466667 
527 0.471429 
528 0.472906 
529 0.455446 
530 0.473684 
531 0.458537 
532 0.468900 
533 0.470874 
534 0.473171 
535 0.465686 
536 0.485577 
537 0.460784 
538 0.458937 
539 0.490385 
540 0.452736 
541 0.457143 
542 0.456311 
543 0.454976 
544 0.466019 
545 0.470874 
546 0.456731 
547 0.461905 
548 0.471698 
549 0.464789 
550 0.469194 
551 0.488479 
552 0.454976 
553 0.446078 
554 0.464455 
555 0.456731 
556 0.454545 
557 0.468900 
558 0.454545 
559 0.451923 
560 0.447115 
561 0.466981 
562 0.474178 
563 0.466346 
564 0.461905 
565 0.483568 
566 0.466667 
567 0.470874 
568 0.471429 
569 0.475962 
570 0.474178 
571 0.464455 
572 0.473684 
573 0.458537 
574 0.478673 
575 0.478873 
576 0.449761 
577 0.473934 
578 0.478469 
579 0.464115 
580 0.476415 
581 0.485849 
582 0.476415 
583 0.455399 
584 0.454106 
585 0.480769 
586 0.476190 
587 0.464115 
588 0.464115 
589 0.473684 
590 0.483254 
591 0.490476 
592 0.478261 
593 0.461538 
594 0.471154 
595 0.464455 
596 0.461165 
597 0.461165 
598 0.492683 
599 0.473430 
600 0.463415 
601 0.475962 
602 0.463415 
603 0.480583 
604 0.468293 
605 0.473430 
606 0.461165 
607 0.468599 
608 0.466346 
609 0.483412 
610 0.471429 
611 0.490291 
612 0.458537 
613 0.466019 
614 0.500000 
615 0.485437 
616 0.500000 
617 0.477612 
618 0.470588 
619 0.465347 
620 0.485577 
621 0.478049 
622 0.477833 
623 0.490196 
624 0.488038 
625 0.497561 
626 0.467662 
627 0.487562 
628 0.485437 
629 0.490291 
630 0.504902 
631 0.500000 
632 0.507177 
633 0.504951 
634 0.502513 
635 0.495050 
636 0.497561 
637 0.497561 
638 0.504951 
639 0.485149 
640 0.500000 
641 0.490099 
642 0.505000 
643 0.502463 
644 0.521951 
645 0.507109 
646 0.509615 
647 0.517241 
648 0.504902 
649 0.512195 
650 0.512195 
651 0.497561 
652 0.497537 
653 0.497512 
654 0.495098 
655 0.502463 
656 0.504902 
657 0.522168 
658 0.512438 
659 0.487562 
660 0.482927 
661 0.502415 
662 0.504808 
663 0.511962 
664 0.485437 
665 0.495146 
666 0.504808 
667 0.512315 
668 0.502439 
669 0.502463 
670 0.500000 
671 0.497561 
672 0.490385 
673 0.504902 
674 0.517073 
675 0.512195 
676 0.512195 
677 0.502463 
678 0.500000 
679 0.485294 
680 0.495050 
681 0.492386 
682 0.507389 
683 0.502488 
684 0.502439 
685 0.497537 
686 0.485149 
687 0.485000 
688 0.487562 
689 0.495050 
690 0.495050 
691 0.487562 
692 0.492754 
693 0.492537 
694 0.500000 
695 0.512315 
696 0.500000 
697 0.500000 
698 0.497561 
699 0.485000 
700 0.485149 
701 0.487805 
702 0.497537 
703 0.504951 
704 0.495050 
705 0.507317 
706 0.497462 
707 0.502513 
708 0.489796 
709 0.494949 
710 0.489796 
711 0.477387 
712 0.495000 
713 0.507317 
714 0.509901 
715 0.504902 
716 0.489899 
717 0.505000 
718 0.505050 
719 0.477157 
720 0.497537 
721 0.495050 
722 0.507463 
723 0.492462 
724 0.509901 
725 0.487310 
726 0.509804 
727 0.485149 
728 0.495000 
729 0.502463 
730 0.482587 
731 0.492462 
732 0.472362 
733 0.502538 
734 0.482051 
735 0.495000 
736 0.504902 
737 0.482587 
738 0.500000 
739 0.482759 
740 0.502439 
741 0.495050 
742 0.487437 
743 0.472081 
744 0.487310 
745 0.490000 
746 0.492462 
747 0.480000 
748 0.476684 
749 0.482412 
750 0.485149 
751 0.487437 
752 0.482412 
753 0.485000 
754 0.494949 
755 0.500000 
756 0.505000 
757 0.497487 
758 0.494949 
759 0.484694 
760 0.490000 
761 0.505000 
762 0.505000 
763 0.484848 
764 0.484694 
765 0.484375 
766 0.502463 
767 0.497537 
768 0.492462 
769 0.492462 
770 0.477157 
771 0.492462 
772 0.484694 
773 0.497487 
774 0.487437 
775 0.504951 
776 0.497512 
777 0.500000 
778 0.517413 
779 0.477157 
780 0.495000 
781 0.500000 
782 0.507692 
783 0.507614 
784 0.507538 
785 0.495000 
786 0.507317 
787 0.522168 
788 0.510101 
789 0.507463 
790 0.502513 
791 0.507389 
792 0.487310 
793 0.571429 
794 0.562162 
795 0.550000 
796 0.549451 
797 0.559783 
798 0.551351 
799 0.560440 
800 0.565217 
801 0.569892 
802 0.572192 
803 0.572973 
804 0.565217 
805 0.564516 
806 0.565217 
807 0.582888 
808 0.559783 
809 0.562162 
810 0.551351 
811 0.564516 
812 0.554945 
813 0.582888 
814 0.553763 
815 0.564516 
816 0.565217 
817 0.557377 
818 0.569892 
819 0.560440 
820 0.581522 
821 0.589189 
822 0.554945 
823 0.546961 
824 0.565217 
825 0.554945 
826 0.562162 
827 0.562842 
828 0.546961 
829 0.565934 
830 0.568306 
831 0.565934 
832 0.560440 
833 0.571429 
834 0.568306 
835 0.554945 
836 0.576087 
837 0.569061 
838 0.583784 
839 0.560440 
840 0.573770 
841 0.565217 
842 0.580110 
843 0.573770 
844 0.576087 
845 0.572973 
846 0.576087 
847 0.574586 
848 0.573770 
849 0.592593 
850 0.586021 
851 0.584211 
852 0.601064 
853 0.590164 
854 0.604278 
855 0.589189 
856 0.581522 
857 0.594595 
858 0.589189 
859 0.591398 
860 0.572222 
861 0.592391 
862 0.591398 
863 0.584699 
864 0.560440 
865 0.554945 
866 0.546961 
867 0.566667 
868 0.550000 
869 0.572973 
870 0.565217 
871 0.558011 
872 0.555556 
873 0.569892 
874 0.580110 
875 0.583784 
876 0.569832 
877 0.592391 
878 0.576923 
879 0.582418 
880 0.580110 
881 0.581522 
882 0.577778 
883 0.576923 
884 0.573034 
885 0.564246 
886 0.567416 
887 0.580110 
888 0.559322 
889 0.567416 
890 0.583333 
891 0.595628 
892 0.585635 
893 0.602151 
894 0.595628 
895 0.604278 
896 0.594595 
897 0.568306 
898 0.590164 
899 0.578652 
900 0.568306 
901 0.583333 
902 0.580110 
903 0.581006 
904 0.584270 
905 0.583333 
906 0.575419 
907 0.579235 
908 0.581522 
909 0.580110 
910 0.586957 
911 0.581006 
912 0.573034 
913 0.569061 
914 0.578378 
915 0.583784 
916 0.579235 
917 0.576087 
918 0.573770 
919 0.558011 
920 0.591398 
921 0.555556 
922 0.571429 
923 0.563536 
924 0.565934 
925 0.589189 
926 0.570652 
927 0.569061 
928 0.573034 
929 0.564972 
930 0.548571 
931 0.556180 
932 0.561798 
933 0.563536 
934 0.565217 
935 0.568306 
936 0.558659 
937 0.576923 
938 0.576923 
939 0.571429 
940 0.586021 
941 0.580110 
942 0.581522 
943 0.570652 
944 0.569892 
945 0.580110 
946 0.572973 
947 0.594595 
948 0.566667 
949 0.565934 
950 0.558659 
951 0.545977 
952 0.548023 
953 0.557377 
954 0.553672 
955 0.561798 
956 0.572222 
957 0.566667 
958 0.577540 
959 0.582888 
960 0.579235 
961 0.579235 
962 0.588235 
963 0.580645 
964 0.594737 
965 0.582888 
966 0.597884 
967 0.589189 
968 0.576087 
969 0.570652 
970 0.584699 
971 0.571429 
972 0.573034 
973 0.576923 
974 0.576923 
975 0.573770 
976 0.579235 
977 0.562500 
978 0.577778 
979 0.561798 
980 0.569061 
981 0.565934 
982 0.580110 
983 0.592391 
984 0.581522 
985 0.574586 
986 0.590164 
987 0.576923 
988 0.586957 
989 0.580110 
990 0.592391 
991 0.592391 
992 0.583333 
993 0.591398 
994 0.586957 
995 0.583784 
996 0.602094 
997 0.592391 
998 0.591160 
999 0.584699 
1000 0.569061 
1001 0.565934 
1002 0.605405 
1003 0.573770 
1004 0.586957 
1005 0.584699 
1006 0.594595 
1007 0.590426 
1008 0.594595 
1009 0.586021 
1010 0.596774 
1011 0.589189 
1012 0.604278 
1013 0.600000 
1014 0.575419 
1015 0.587912 
1016 0.602210 
1017 0.600000 
1018 0.587912 
