# Supplementary material for: Dynamic metastable long-living droplets formed by sticker-spacer proteins
Source: eLife. 2020 Jun 2;9:e56159. doi: 10.7554/eLife.56159 (PMC7360371; doi:10.7554/eLife.56159)
Supplement: Figure 3—source data 1. [file elife-56159-fig3-data1.zip › Fig3/Fig3a_10uM/monomer_frac_v_time.txt]

1 0.912329 
2 0.921409 
3 0.903047 
4 0.911846 
5 0.920765 
6 0.916898 
7 0.898592 
8 0.899160 
9 0.905292 
10 0.890449 
11 0.893557 
12 0.902235 
13 0.883523 
14 0.865497 
15 0.886040 
16 0.866667 
17 0.880342 
18 0.882857 
19 0.873563 
20 0.842262 
21 0.833333 
22 0.857143 
23 0.843195 
24 0.853372 
25 0.857567 
26 0.827795 
27 0.847761 
28 0.824773 
29 0.838323 
30 0.817073 
31 0.825688 
32 0.821752 
33 0.831832 
34 0.807453 
35 0.798742 
36 0.802469 
37 0.811728 
38 0.814241 
39 0.819018 
40 0.810559 
41 0.804416 
42 0.796178 
43 0.804348 
44 0.815625 
45 0.798137 
46 0.816770 
47 0.819315 
48 0.808176 
49 0.794304 
50 0.796178 
51 0.798722 
52 0.808176 
53 0.808917 
54 0.790997 
55 0.781046 
56 0.769481 
57 0.781350 
58 0.782051 
59 0.779935 
60 0.787097 
61 0.774920 
62 0.762987 
63 0.773163 
64 0.774920 
65 0.744186 
66 0.752475 
67 0.745819 
68 0.761589 
69 0.753333 
70 0.732203 
71 0.717241 
72 0.702055 
73 0.709343 
74 0.716724 
75 0.715719 
76 0.709898 
77 0.720137 
78 0.702055 
79 0.722973 
80 0.710884 
81 0.717172 
82 0.690722 
83 0.694158 
84 0.680851 
85 0.702422 
86 0.686411 
87 0.677419 
88 0.679577 
89 0.696113 
90 0.683453 
91 0.681004 
92 0.667870 
93 0.654545 
94 0.664234 
95 0.665480 
96 0.669118 
97 0.664260 
98 0.667870 
99 0.661818 
100 0.667857 
101 0.677419 
102 0.678571 
103 0.657040 
104 0.643382 
105 0.660584 
106 0.666667 
107 0.652015 
108 0.655678 
109 0.659420 
110 0.658182 
111 0.638376 
112 0.651852 
113 0.642336 
114 0.644689 
115 0.654545 
116 0.647273 
117 0.645756 
118 0.650735 
119 0.645756 
120 0.660650 
121 0.647059 
122 0.634686 
123 0.644689 
124 0.634686 
125 0.640449 
126 0.636704 
127 0.631579 
128 0.618868 
129 0.629214 
130 0.629771 
131 0.610487 
132 0.621723 
133 0.643123 
134 0.619772 
135 0.620301 
136 0.633962 
137 0.620301 
138 0.630189 
139 0.618868 
140 0.610687 
141 0.608365 
142 0.606870 
143 0.625468 
144 0.624060 
145 0.626415 
146 0.627376 
147 0.623077 
148 0.606178 
149 0.630597 
150 0.622137 
151 0.607843 
152 0.612403 
153 0.611538 
154 0.613900 
155 0.620690 
156 0.606870 
157 0.606061 
158 0.599222 
159 0.612403 
160 0.607692 
161 0.606299 
162 0.605469 
163 0.607843 
164 0.610895 
165 0.604563 
166 0.613900 
167 0.612167 
168 0.604651 
169 0.602317 
170 0.605364 
171 0.610687 
172 0.603053 
173 0.607004 
174 0.615094 
175 0.612403 
176 0.613281 
177 0.596078 
178 0.601533 
179 0.598456 
180 0.579365 
181 0.608527 
182 0.610895 
183 0.603113 
184 0.599222 
185 0.620155 
186 0.610236 
187 0.600791 
188 0.616279 
189 0.588933 
190 0.602317 
191 0.620155 
192 0.585657 
193 0.596000 
194 0.607843 
195 0.591440 
196 0.588000 
197 0.593625 
198 0.584677 
199 0.585366 
200 0.594378 
201 0.592742 
202 0.576000 
203 0.579167 
204 0.578313 
205 0.578313 
206 0.580000 
207 0.574297 
208 0.577689 
209 0.584000 
210 0.588710 
211 0.590361 
212 0.577689 
213 0.581301 
214 0.566802 
215 0.569672 
216 0.573171 
217 0.560166 
218 0.554167 
219 0.559671 
220 0.551440 
221 0.566116 
222 0.556017 
223 0.546939 
224 0.555556 
225 0.551020 
226 0.554656 
227 0.553719 
228 0.549587 
229 0.556017 
230 0.550420 
231 0.556485 
232 0.561475 
233 0.557851 
234 0.556017 
235 0.556485 
236 0.543568 
237 0.533613 
238 0.537500 
239 0.537500 
240 0.535270 
241 0.537500 
242 0.541667 
243 0.543210 
244 0.535270 
245 0.529412 
246 0.540084 
247 0.521008 
248 0.516807 
249 0.512605 
250 0.519313 
251 0.519149 
252 0.504386 
253 0.504348 
254 0.521186 
255 0.521368 
256 0.517241 
257 0.519149 
258 0.515284 
259 0.525641 
260 0.504386 
261 0.523605 
262 0.515021 
263 0.510730 
264 0.493392 
265 0.493506 
266 0.510730 
267 0.504274 
268 0.504202 
269 0.500000 
270 0.495726 
271 0.493392 
272 0.502183 
273 0.484582 
274 0.489270 
275 0.487179 
276 0.495690 
277 0.479821 
278 0.480176 
279 0.484716 
280 0.488987 
281 0.477679 
282 0.488987 
283 0.482143 
284 0.480000 
285 0.484444 
286 0.491150 
287 0.500000 
288 0.482301 
289 0.486607 
290 0.486842 
291 0.495575 
292 0.486842 
293 0.482609 
294 0.491150 
295 0.488789 
296 0.484305 
297 0.495495 
298 0.502203 
299 0.491071 
300 0.500000 
301 0.491150 
302 0.482301 
303 0.497758 
304 0.497835 
305 0.484305 
306 0.491150 
307 0.484582 
308 0.484444 
309 0.493450 
310 0.482143 
311 0.472727 
312 0.465753 
313 0.462963 
314 0.477273 
315 0.470320 
316 0.456221 
317 0.468468 
318 0.447964 
319 0.473214 
320 0.473451 
321 0.468468 
322 0.468750 
323 0.464912 
324 0.450893 
325 0.461187 
326 0.454545 
327 0.461538 
328 0.454128 
329 0.473214 
330 0.475113 
331 0.466063 
332 0.456621 
333 0.453333 
334 0.463636 
335 0.453271 
336 0.450450 
337 0.452055 
338 0.465753 
339 0.459821 
340 0.447005 
341 0.444444 
342 0.440367 
343 0.445455 
344 0.463964 
345 0.465438 
346 0.470320 
347 0.435185 
348 0.448598 
349 0.449074 
350 0.454545 
351 0.447005 
352 0.437209 
353 0.431193 
354 0.465753 
355 0.459091 
356 0.452489 
357 0.444954 
358 0.445946 
359 0.457399 
360 0.458716 
361 0.466368 
362 0.475336 
363 0.457014 
364 0.463636 
365 0.461187 
366 0.456221 
367 0.435185 
368 0.436620 
369 0.439252 
370 0.452489 
371 0.446512 
372 0.439815 
373 0.435185 
374 0.449074 
375 0.439252 
376 0.451163 
377 0.437788 
378 0.443439 
379 0.441315 
380 0.449074 
381 0.436620 
382 0.446512 
383 0.446009 
384 0.459716 
385 0.462617 
386 0.441315 
387 0.460465 
388 0.454976 
389 0.451163 
390 0.437788 
391 0.431925 
392 0.431925 
393 0.425121 
394 0.443439 
395 0.440367 
396 0.441860 
397 0.424528 
398 0.443439 
399 0.442396 
400 0.434978 
401 0.429864 
402 0.435780 
403 0.415888 
404 0.425926 
405 0.412322 
406 0.437209 
407 0.423810 
408 0.429245 
409 0.434579 
410 0.425234 
411 0.415888 
412 0.400966 
413 0.423256 
414 0.405660 
415 0.412322 
416 0.412322 
417 0.410377 
418 0.415888 
419 0.411215 
420 0.399038 
421 0.417840 
422 0.405660 
423 0.411483 
424 0.404762 
425 0.423256 
426 0.407583 
427 0.406542 
428 0.396226 
429 0.425234 
430 0.412322 
431 0.404762 
432 0.406699 
433 0.406542 
434 0.415094 
435 0.407583 
436 0.413146 
437 0.403756 
438 0.384615 
439 0.400966 
440 0.398104 
441 0.401914 
442 0.410377 
443 0.410377 
444 0.407407 
445 0.401914 
446 0.410628 
447 0.381643 
448 0.390476 
449 0.410377 
450 0.375610 
451 0.382775 
452 0.390476 
453 0.389163 
454 0.391304 
455 0.401914 
456 0.385366 
457 0.400000 
458 0.386473 
459 0.395238 
460 0.399061 
461 0.412844 
462 0.396313 
463 0.387850 
464 0.411215 
465 0.412322 
466 0.399038 
467 0.397129 
468 0.397129 
469 0.402844 
470 0.406542 
471 0.408451 
472 0.404762 
473 0.408654 
474 0.404762 
475 0.419048 
476 0.411483 
477 0.405797 
478 0.385366 
479 0.412322 
480 0.401914 
481 0.395122 
482 0.403846 
483 0.404762 
484 0.395122 
485 0.404762 
486 0.412322 
487 0.410377 
488 0.403756 
489 0.401914 
490 0.406699 
491 0.406699 
492 0.410377 
493 0.409524 
494 0.417840 
495 0.400966 
496 0.395122 
497 0.405660 
498 0.404762 
499 0.408654 
500 0.395238 
501 0.392345 
502 0.400000 
503 0.403846 
504 0.397059 
505 0.406699 
506 0.395238 
507 0.400966 
508 0.396135 
509 0.401914 
510 0.397129 
511 0.396135 
512 0.400966 
513 0.406699 
514 0.399038 
515 0.397059 
516 0.386139 
517 0.406863 
518 0.395122 
519 0.408654 
520 0.394231 
521 0.396135 
522 0.403846 
523 0.396135 
524 0.403846 
525 0.400966 
526 0.404762 
527 0.404762 
528 0.389163 
529 0.386139 
530 0.401914 
531 0.390244 
532 0.387560 
533 0.383495 
534 0.370732 
535 0.382353 
536 0.379808 
537 0.387255 
538 0.396135 
539 0.384615 
540 0.393035 
541 0.409524 
542 0.393204 
543 0.407583 
544 0.393204 
545 0.388350 
546 0.399038 
547 0.409524 
548 0.400943 
549 0.408451 
550 0.402844 
551 0.414747 
552 0.407583 
553 0.392157 
554 0.393365 
555 0.394231 
556 0.406699 
557 0.397129 
558 0.397129 
559 0.399038 
560 0.399038 
561 0.405660 
562 0.394366 
563 0.399038 
564 0.404762 
565 0.403756 
566 0.385714 
567 0.388350 
568 0.400000 
569 0.399038 
570 0.403756 
571 0.402844 
572 0.401914 
573 0.395122 
574 0.402844 
575 0.403756 
576 0.401914 
577 0.407583 
578 0.387560 
579 0.387560 
580 0.405660 
581 0.386792 
582 0.400943 
583 0.399061 
584 0.396135 
585 0.389423 
586 0.385714 
587 0.382775 
588 0.392345 
589 0.387560 
590 0.377990 
591 0.376190 
592 0.381643 
593 0.394231 
594 0.389423 
595 0.383886 
596 0.388350 
597 0.383495 
598 0.370732 
599 0.381643 
600 0.385366 
601 0.384615 
602 0.390244 
603 0.383495 
604 0.385366 
605 0.386473 
606 0.388350 
607 0.386473 
608 0.384615 
609 0.383886 
610 0.380952 
611 0.368932 
612 0.385366 
613 0.383495 
614 0.377358 
615 0.364078 
616 0.359223 
617 0.353234 
618 0.367647 
619 0.366337 
620 0.379808 
621 0.380488 
622 0.374384 
623 0.352941 
624 0.382775 
625 0.370732 
626 0.368159 
627 0.353234 
628 0.373786 
629 0.373786 
630 0.357843 
631 0.364078 
632 0.373206 
633 0.361386 
634 0.351759 
635 0.356436 
636 0.370732 
637 0.370732 
638 0.351485 
639 0.366337 
640 0.367647 
641 0.361386 
642 0.345000 
643 0.359606 
644 0.356098 
645 0.374408 
646 0.360577 
647 0.349754 
648 0.362745 
649 0.365854 
650 0.360976 
651 0.365854 
652 0.364532 
653 0.353234 
654 0.362745 
655 0.364532 
656 0.362745 
657 0.344828 
658 0.348259 
659 0.353234 
660 0.360976 
661 0.367150 
662 0.360577 
663 0.368421 
664 0.378641 
665 0.368932 
666 0.379808 
667 0.359606 
668 0.370732 
669 0.364532 
670 0.377358 
671 0.365854 
672 0.375000 
673 0.357843 
674 0.356098 
675 0.356098 
676 0.356098 
677 0.354680 
678 0.351485 
679 0.357843 
680 0.361386 
681 0.350254 
682 0.359606 
683 0.358209 
684 0.365854 
685 0.354680 
686 0.356436 
687 0.355000 
688 0.363184 
689 0.361386 
690 0.361386 
691 0.368159 
692 0.376812 
693 0.363184 
694 0.367647 
695 0.364532 
696 0.351485 
697 0.367647 
698 0.365854 
699 0.365000 
700 0.366337 
701 0.375610 
702 0.369458 
703 0.346535 
704 0.356436 
705 0.365854 
706 0.355330 
707 0.366834 
708 0.352041 
709 0.353535 
710 0.346939 
711 0.361809 
712 0.355000 
713 0.365854 
714 0.351485 
715 0.357843 
716 0.343434 
717 0.345000 
718 0.348485 
719 0.355330 
720 0.344828 
721 0.356436 
722 0.348259 
723 0.351759 
724 0.336634 
725 0.340102 
726 0.352941 
727 0.361386 
728 0.350000 
729 0.354680 
730 0.368159 
731 0.361809 
732 0.356784 
733 0.345178 
734 0.353846 
735 0.355000 
736 0.362745 
737 0.363184 
738 0.346535 
739 0.364532 
740 0.356098 
741 0.361386 
742 0.356784 
743 0.360406 
744 0.360406 
745 0.360000 
746 0.361809 
747 0.370000 
748 0.367876 
749 0.361809 
750 0.361386 
751 0.351759 
752 0.371859 
753 0.360000 
754 0.348485 
755 0.366337 
756 0.350000 
757 0.351759 
758 0.353535 
759 0.346939 
760 0.345000 
761 0.335000 
762 0.350000 
763 0.353535 
764 0.357143 
765 0.338542 
766 0.364532 
767 0.369458 
768 0.361809 
769 0.361809 
770 0.355330 
771 0.346734 
772 0.352041 
773 0.346734 
774 0.351759 
775 0.356436 
776 0.353234 
777 0.350000 
778 0.348259 
779 0.360406 
780 0.355000 
781 0.348485 
782 0.338462 
783 0.355330 
784 0.351759 
785 0.360000 
786 0.360976 
787 0.344828 
788 0.338384 
789 0.348259 
790 0.346734 
791 0.344828 
792 0.345178 
793 0.275132 
794 0.281081 
795 0.272222 
796 0.269231 
797 0.271739 
798 0.275676 
799 0.269231 
800 0.271739 
801 0.274194 
802 0.272727 
803 0.259459 
804 0.250000 
805 0.268817 
806 0.255435 
807 0.262032 
808 0.266304 
809 0.264865 
810 0.259459 
811 0.268817 
812 0.252747 
813 0.262032 
814 0.268817 
815 0.268817 
816 0.260870 
817 0.273224 
818 0.263441 
819 0.258242 
820 0.250000 
821 0.259459 
822 0.269231 
823 0.281768 
824 0.266304 
825 0.269231 
826 0.270270 
827 0.267760 
828 0.270718 
829 0.252747 
830 0.267760 
831 0.263736 
832 0.258242 
833 0.263736 
834 0.273224 
835 0.269231 
836 0.266304 
837 0.254144 
838 0.259459 
839 0.274725 
840 0.256831 
841 0.266304 
842 0.259668 
843 0.251366 
844 0.255435 
845 0.264865 
846 0.255435 
847 0.248619 
848 0.256831 
849 0.269841 
850 0.263441 
851 0.268421 
852 0.250000 
853 0.234973 
854 0.240642 
855 0.248649 
856 0.239130 
857 0.248649 
858 0.248649 
859 0.252688 
860 0.244444 
861 0.250000 
862 0.252688 
863 0.251366 
864 0.258242 
865 0.258242 
866 0.276243 
867 0.255556 
868 0.261111 
869 0.259459 
870 0.266304 
871 0.248619 
872 0.255556 
873 0.252688 
874 0.243094 
875 0.270270 
876 0.245810 
877 0.250000 
878 0.252747 
879 0.252747 
880 0.243094 
881 0.260870 
882 0.244444 
883 0.252747 
884 0.241573 
885 0.251397 
886 0.247191 
887 0.254144 
888 0.259887 
889 0.247191 
890 0.233333 
891 0.245902 
892 0.237569 
893 0.247312 
894 0.240437 
895 0.251337 
896 0.243243 
897 0.262295 
898 0.245902 
899 0.241573 
900 0.256831 
901 0.244444 
902 0.243094 
903 0.240223 
904 0.241573 
905 0.233333 
906 0.240223 
907 0.256831 
908 0.255435 
909 0.248619 
910 0.250000 
911 0.240223 
912 0.241573 
913 0.237569 
914 0.248649 
915 0.248649 
916 0.245902 
917 0.250000 
918 0.256831 
919 0.265193 
920 0.252688 
921 0.261111 
922 0.258242 
923 0.259668 
924 0.258242 
925 0.254054 
926 0.255435 
927 0.254144 
928 0.241573 
929 0.242938 
930 0.240000 
931 0.252809 
932 0.252809 
933 0.259668 
934 0.260870 
935 0.262295 
936 0.256983 
937 0.252747 
938 0.263736 
939 0.269231 
940 0.263441 
941 0.254144 
942 0.255435 
943 0.266304 
944 0.263441 
945 0.248619 
946 0.259459 
947 0.248649 
948 0.261111 
949 0.258242 
950 0.251397 
951 0.247126 
952 0.248588 
953 0.262295 
954 0.254237 
955 0.247191 
956 0.250000 
957 0.255556 
958 0.262032 
959 0.256684 
960 0.245902 
961 0.251366 
962 0.245989 
963 0.252688 
964 0.257895 
965 0.256684 
966 0.259259 
967 0.248649 
968 0.250000 
969 0.250000 
970 0.245902 
971 0.258242 
972 0.252809 
973 0.247253 
974 0.252747 
975 0.256831 
976 0.256831 
977 0.250000 
978 0.244444 
979 0.252809 
980 0.243094 
981 0.252747 
982 0.254144 
983 0.260870 
984 0.266304 
985 0.254144 
986 0.251366 
987 0.252747 
988 0.255435 
989 0.237569 
990 0.244565 
991 0.244565 
992 0.238889 
993 0.258065 
994 0.255435 
995 0.259459 
996 0.261780 
997 0.250000 
998 0.237569 
999 0.240437 
1000 0.248619 
1001 0.252747 
1002 0.237838 
1003 0.245902 
1004 0.244565 
1005 0.251366 
1006 0.243243 
1007 0.250000 
1008 0.243243 
1009 0.263441 
1010 0.247312 
1011 0.254054 
1012 0.251337 
1013 0.243243 
1014 0.245810 
1015 0.241758 
1016 0.232044 
1017 0.254054 
1018 0.247253 
