# Supplementary material for: Dynamic metastable long-living droplets formed by sticker-spacer proteins
Source: eLife. 2020 Jun 2;9:e56159. doi: 10.7554/eLife.56159 (PMC7360371; doi:10.7554/eLife.56159)
Supplement: Figure 3—source data 1. [file elife-56159-fig3-data1.zip › Fig3/Fig3a_10uM/trimer_v_time.txt]

1 0.008219 
2 0.005420 
3 0.011080 
4 0.013774 
5 0.008197 
6 0.013850 
7 0.014085 
8 0.014006 
9 0.013928 
10 0.014045 
11 0.014006 
12 0.019553 
13 0.019886 
14 0.017544 
15 0.011396 
16 0.020290 
17 0.014245 
18 0.020000 
19 0.011494 
20 0.011905 
21 0.014881 
22 0.017493 
23 0.020710 
24 0.020528 
25 0.032641 
26 0.024169 
27 0.032836 
28 0.021148 
29 0.029940 
30 0.030488 
31 0.024465 
32 0.024169 
33 0.021021 
34 0.024845 
35 0.025157 
36 0.030864 
37 0.027778 
38 0.030960 
39 0.027607 
40 0.027950 
41 0.028391 
42 0.025478 
43 0.031056 
44 0.031250 
45 0.027950 
46 0.040373 
47 0.034268 
48 0.037736 
49 0.037975 
50 0.041401 
51 0.038339 
52 0.028302 
53 0.031847 
54 0.028939 
55 0.039216 
56 0.038961 
57 0.035370 
58 0.035256 
59 0.038835 
60 0.035484 
61 0.028939 
62 0.045455 
63 0.035144 
64 0.032154 
65 0.036545 
66 0.039604 
67 0.033445 
68 0.043046 
69 0.033333 
70 0.027119 
71 0.048276 
72 0.037671 
73 0.041522 
74 0.044369 
75 0.043478 
76 0.044369 
77 0.037543 
78 0.037671 
79 0.043919 
80 0.037415 
81 0.040404 
82 0.048110 
83 0.051546 
84 0.053191 
85 0.031142 
86 0.045296 
87 0.057348 
88 0.035211 
89 0.038869 
90 0.046763 
91 0.039427 
92 0.046931 
93 0.065455 
94 0.047445 
95 0.042705 
96 0.058824 
97 0.050542 
98 0.046931 
99 0.047273 
100 0.053571 
101 0.057348 
102 0.053571 
103 0.057762 
104 0.058824 
105 0.058394 
106 0.047101 
107 0.058608 
108 0.069597 
109 0.061594 
110 0.065455 
111 0.073801 
112 0.077778 
113 0.065693 
114 0.073260 
115 0.076364 
116 0.083636 
117 0.073801 
118 0.069853 
119 0.066421 
120 0.064982 
121 0.077206 
122 0.070111 
123 0.076923 
124 0.055351 
125 0.067416 
126 0.059925 
127 0.060150 
128 0.071698 
129 0.074906 
130 0.072519 
131 0.074906 
132 0.074906 
133 0.085502 
134 0.076046 
135 0.056391 
136 0.056604 
137 0.063910 
138 0.075472 
139 0.071698 
140 0.068702 
141 0.053232 
142 0.061069 
143 0.063670 
144 0.067669 
145 0.064151 
146 0.060837 
147 0.069231 
148 0.061776 
149 0.033582 
150 0.053435 
151 0.062745 
152 0.073643 
153 0.076923 
154 0.057915 
155 0.053640 
156 0.057252 
157 0.049242 
158 0.058366 
159 0.046512 
160 0.050000 
161 0.047244 
162 0.054688 
163 0.066667 
164 0.050584 
165 0.060837 
166 0.065637 
167 0.060837 
168 0.058140 
169 0.065637 
170 0.061303 
171 0.057252 
172 0.064885 
173 0.070039 
174 0.052830 
175 0.062016 
176 0.054688 
177 0.058824 
178 0.053640 
179 0.065637 
180 0.063492 
181 0.054264 
182 0.058366 
183 0.050584 
184 0.054475 
185 0.042636 
186 0.055118 
187 0.055336 
188 0.054264 
189 0.067194 
190 0.054054 
191 0.050388 
192 0.051793 
193 0.052000 
194 0.047059 
195 0.070039 
196 0.060000 
197 0.067729 
198 0.072581 
199 0.060976 
200 0.044177 
201 0.052419 
202 0.060000 
203 0.070833 
204 0.052209 
205 0.068273 
206 0.056000 
207 0.064257 
208 0.059761 
209 0.064000 
210 0.052419 
211 0.036145 
212 0.051793 
213 0.048780 
214 0.048583 
215 0.053279 
216 0.044715 
217 0.066390 
218 0.066667 
219 0.053498 
220 0.069959 
221 0.041322 
222 0.053942 
223 0.061224 
224 0.057613 
225 0.048980 
226 0.040486 
227 0.049587 
228 0.049587 
229 0.041494 
230 0.063025 
231 0.058577 
232 0.045082 
233 0.049587 
234 0.037344 
235 0.037657 
236 0.053942 
237 0.054622 
238 0.041667 
239 0.041667 
240 0.041494 
241 0.041667 
242 0.045833 
243 0.049383 
244 0.066390 
245 0.046218 
246 0.042194 
247 0.046218 
248 0.042017 
249 0.063025 
250 0.068670 
251 0.059574 
252 0.078947 
253 0.052174 
254 0.059322 
255 0.068376 
256 0.056034 
257 0.046809 
258 0.074236 
259 0.055556 
260 0.061404 
261 0.060086 
262 0.060086 
263 0.060086 
264 0.066079 
265 0.056277 
266 0.042918 
267 0.059829 
268 0.058824 
269 0.077586 
270 0.059829 
271 0.066079 
272 0.061135 
273 0.066079 
274 0.064378 
275 0.072650 
276 0.064655 
277 0.071749 
278 0.066079 
279 0.078603 
280 0.079295 
281 0.075893 
282 0.070485 
283 0.075893 
284 0.057778 
285 0.071111 
286 0.057522 
287 0.043860 
288 0.053097 
289 0.058036 
290 0.039474 
291 0.048673 
292 0.048246 
293 0.060870 
294 0.053097 
295 0.049327 
296 0.058296 
297 0.045045 
298 0.039648 
299 0.058036 
300 0.053097 
301 0.061947 
302 0.048673 
303 0.053812 
304 0.047619 
305 0.053812 
306 0.044248 
307 0.052863 
308 0.057778 
309 0.052402 
310 0.071429 
311 0.068182 
312 0.073059 
313 0.097222 
314 0.054545 
315 0.054795 
316 0.069124 
317 0.067568 
318 0.076923 
319 0.058036 
320 0.066372 
321 0.067568 
322 0.066964 
323 0.061404 
324 0.075893 
325 0.054795 
326 0.081818 
327 0.054299 
328 0.059633 
329 0.053571 
330 0.058824 
331 0.085973 
332 0.068493 
333 0.057778 
334 0.072727 
335 0.070093 
336 0.072072 
337 0.059361 
338 0.068493 
339 0.058036 
340 0.059908 
341 0.055556 
342 0.059633 
343 0.077273 
344 0.049550 
345 0.055300 
346 0.050228 
347 0.064815 
348 0.070093 
349 0.078704 
350 0.054545 
351 0.064516 
352 0.060465 
353 0.068807 
354 0.045662 
355 0.036364 
356 0.040724 
357 0.041284 
358 0.054054 
359 0.058296 
360 0.045872 
361 0.049327 
362 0.044843 
363 0.054299 
364 0.059091 
365 0.059361 
366 0.041475 
367 0.060185 
368 0.065728 
369 0.056075 
370 0.049774 
371 0.051163 
372 0.064815 
373 0.060185 
374 0.046296 
375 0.051402 
376 0.055814 
377 0.059908 
378 0.067873 
379 0.051643 
380 0.037037 
381 0.061033 
382 0.051163 
383 0.061033 
384 0.052133 
385 0.037383 
386 0.051643 
387 0.046512 
388 0.061611 
389 0.065116 
390 0.073733 
391 0.070423 
392 0.051643 
393 0.072464 
394 0.063348 
395 0.064220 
396 0.051163 
397 0.070755 
398 0.058824 
399 0.055300 
400 0.076233 
401 0.081448 
402 0.068807 
403 0.079439 
404 0.087963 
405 0.075829 
406 0.069767 
407 0.061905 
408 0.051887 
409 0.060748 
410 0.042056 
411 0.056075 
412 0.062802 
413 0.046512 
414 0.066038 
415 0.061611 
416 0.056872 
417 0.056604 
418 0.060748 
419 0.070093 
420 0.086538 
421 0.075117 
422 0.066038 
423 0.062201 
424 0.076190 
425 0.055814 
426 0.071090 
427 0.070093 
428 0.075472 
429 0.065421 
430 0.066351 
431 0.071429 
432 0.076555 
433 0.046729 
434 0.047170 
435 0.056872 
436 0.056338 
437 0.046948 
438 0.076923 
439 0.072464 
440 0.061611 
441 0.057416 
442 0.056604 
443 0.056604 
444 0.055556 
445 0.057416 
446 0.062802 
447 0.062802 
448 0.071429 
449 0.061321 
450 0.082927 
451 0.081340 
452 0.080952 
453 0.078818 
454 0.077295 
455 0.057416 
456 0.073171 
457 0.071429 
458 0.072464 
459 0.071429 
460 0.065728 
461 0.041284 
462 0.064516 
463 0.070093 
464 0.051402 
465 0.061611 
466 0.062500 
467 0.057416 
468 0.057416 
469 0.052133 
470 0.065421 
471 0.061033 
472 0.066667 
473 0.067308 
474 0.066667 
475 0.057143 
476 0.081340 
477 0.062802 
478 0.073171 
479 0.047393 
480 0.057416 
481 0.058537 
482 0.062500 
483 0.052381 
484 0.063415 
485 0.047619 
486 0.047393 
487 0.066038 
488 0.042254 
489 0.052632 
490 0.062201 
491 0.066986 
492 0.056604 
493 0.066667 
494 0.046948 
495 0.062802 
496 0.078049 
497 0.061321 
498 0.071429 
499 0.057692 
500 0.071429 
501 0.076555 
502 0.057143 
503 0.057692 
504 0.083333 
505 0.057416 
506 0.066667 
507 0.067633 
508 0.062802 
509 0.057416 
510 0.057416 
511 0.057971 
512 0.048309 
513 0.052632 
514 0.048077 
515 0.073529 
516 0.074257 
517 0.083333 
518 0.073171 
519 0.052885 
520 0.067308 
521 0.053140 
522 0.052885 
523 0.048309 
524 0.048077 
525 0.048309 
526 0.047619 
527 0.047619 
528 0.044335 
529 0.069307 
530 0.043062 
531 0.068293 
532 0.066986 
533 0.077670 
534 0.073171 
535 0.073529 
536 0.043269 
537 0.078431 
538 0.067633 
539 0.043269 
540 0.064677 
541 0.057143 
542 0.082524 
543 0.066351 
544 0.067961 
545 0.072816 
546 0.076923 
547 0.061905 
548 0.061321 
549 0.056338 
550 0.061611 
551 0.036866 
552 0.071090 
553 0.078431 
554 0.080569 
555 0.067308 
556 0.057416 
557 0.057416 
558 0.076555 
559 0.067308 
560 0.072115 
561 0.056604 
562 0.070423 
563 0.067308 
564 0.061905 
565 0.046948 
566 0.071429 
567 0.063107 
568 0.057143 
569 0.048077 
570 0.051643 
571 0.056872 
572 0.052632 
573 0.063415 
574 0.042654 
575 0.042254 
576 0.062201 
577 0.047393 
578 0.057416 
579 0.066986 
580 0.037736 
581 0.061321 
582 0.047170 
583 0.070423 
584 0.067633 
585 0.057692 
586 0.066667 
587 0.071770 
588 0.062201 
589 0.062201 
590 0.071770 
591 0.066667 
592 0.062802 
593 0.067308 
594 0.062500 
595 0.075829 
596 0.072816 
597 0.082524 
598 0.068293 
599 0.072464 
600 0.073171 
601 0.067308 
602 0.058537 
603 0.058252 
604 0.058537 
605 0.067633 
606 0.067961 
607 0.072464 
608 0.076923 
609 0.066351 
610 0.085714 
611 0.072816 
612 0.078049 
613 0.072816 
614 0.061321 
615 0.087379 
616 0.067961 
617 0.094527 
618 0.083333 
619 0.089109 
620 0.067308 
621 0.058537 
622 0.059113 
623 0.068627 
624 0.043062 
625 0.048780 
626 0.074627 
627 0.069652 
628 0.058252 
629 0.053398 
630 0.049020 
631 0.048544 
632 0.043062 
633 0.049505 
634 0.055276 
635 0.059406 
636 0.048780 
637 0.048780 
638 0.064356 
639 0.059406 
640 0.049020 
641 0.054455 
642 0.065000 
643 0.054187 
644 0.043902 
645 0.033175 
646 0.048077 
647 0.049261 
648 0.049020 
649 0.043902 
650 0.048780 
651 0.058537 
652 0.054187 
653 0.069652 
654 0.063725 
655 0.054187 
656 0.049020 
657 0.054187 
658 0.054726 
659 0.064677 
660 0.073171 
661 0.057971 
662 0.057692 
663 0.047847 
664 0.048544 
665 0.053398 
666 0.033654 
667 0.044335 
668 0.043902 
669 0.039409 
670 0.047170 
671 0.063415 
672 0.052885 
673 0.053922 
674 0.043902 
675 0.048780 
676 0.058537 
677 0.059113 
678 0.064356 
679 0.068627 
680 0.054455 
681 0.065990 
682 0.049261 
683 0.054726 
684 0.048780 
685 0.064039 
686 0.069307 
687 0.065000 
688 0.054726 
689 0.054455 
690 0.049505 
691 0.044776 
692 0.053140 
693 0.059701 
694 0.044118 
695 0.039409 
696 0.064356 
697 0.049020 
698 0.058537 
699 0.055000 
700 0.054455 
701 0.043902 
702 0.049261 
703 0.064356 
704 0.069307 
705 0.043902 
706 0.040609 
707 0.030151 
708 0.056122 
709 0.050505 
710 0.056122 
711 0.060302 
712 0.060000 
713 0.039024 
714 0.049505 
715 0.053922 
716 0.075758 
717 0.050000 
718 0.050505 
719 0.065990 
720 0.064039 
721 0.054455 
722 0.049751 
723 0.055276 
724 0.069307 
725 0.076142 
726 0.053922 
727 0.059406 
728 0.060000 
729 0.054187 
730 0.054726 
731 0.050251 
732 0.065327 
733 0.050761 
734 0.051282 
735 0.050000 
736 0.049020 
737 0.059701 
738 0.069307 
739 0.054187 
740 0.058537 
741 0.054455 
742 0.055276 
743 0.055838 
744 0.050761 
745 0.055000 
746 0.045226 
747 0.055000 
748 0.046632 
749 0.055276 
750 0.054455 
751 0.075377 
752 0.040201 
753 0.055000 
754 0.055556 
755 0.039604 
756 0.055000 
757 0.055276 
758 0.060606 
759 0.056122 
760 0.065000 
761 0.075000 
762 0.060000 
763 0.060606 
764 0.061224 
765 0.072917 
766 0.044335 
767 0.039409 
768 0.045226 
769 0.045226 
770 0.065990 
771 0.070352 
772 0.061224 
773 0.060302 
774 0.055276 
775 0.044554 
776 0.054726 
777 0.055000 
778 0.049751 
779 0.050761 
780 0.055000 
781 0.055556 
782 0.056410 
783 0.040609 
784 0.050251 
785 0.045000 
786 0.039024 
787 0.054187 
788 0.055556 
789 0.054726 
790 0.060302 
791 0.064039 
792 0.065990 
793 0.042328 
794 0.021622 
795 0.044444 
796 0.049451 
797 0.043478 
798 0.048649 
799 0.038462 
800 0.038043 
801 0.043011 
802 0.042781 
803 0.048649 
804 0.059783 
805 0.048387 
806 0.065217 
807 0.048128 
808 0.059783 
809 0.054054 
810 0.064865 
811 0.043011 
812 0.065934 
813 0.042781 
814 0.059140 
815 0.048387 
816 0.048913 
817 0.043716 
818 0.048387 
819 0.054945 
820 0.054348 
821 0.037838 
822 0.043956 
823 0.044199 
824 0.043478 
825 0.043956 
826 0.054054 
827 0.049180 
828 0.049724 
829 0.071429 
830 0.049180 
831 0.054945 
832 0.065934 
833 0.054945 
834 0.043716 
835 0.043956 
836 0.043478 
837 0.049724 
838 0.037838 
839 0.027473 
840 0.043716 
841 0.038043 
842 0.038674 
843 0.049180 
844 0.043478 
845 0.048649 
846 0.048913 
847 0.049724 
848 0.043716 
849 0.026455 
850 0.032258 
851 0.031579 
852 0.047872 
853 0.060109 
854 0.053476 
855 0.048649 
856 0.070652 
857 0.043243 
858 0.043243 
859 0.037634 
860 0.055556 
861 0.043478 
862 0.043011 
863 0.038251 
864 0.043956 
865 0.054945 
866 0.027624 
867 0.038889 
868 0.050000 
869 0.054054 
870 0.048913 
871 0.060773 
872 0.055556 
873 0.048387 
874 0.049724 
875 0.021622 
876 0.055866 
877 0.043478 
878 0.054945 
879 0.043956 
880 0.055249 
881 0.043478 
882 0.055556 
883 0.032967 
884 0.044944 
885 0.044693 
886 0.044944 
887 0.033149 
888 0.033898 
889 0.050562 
890 0.055556 
891 0.032787 
892 0.044199 
893 0.032258 
894 0.038251 
895 0.026738 
896 0.048649 
897 0.038251 
898 0.043716 
899 0.044944 
900 0.038251 
901 0.038889 
902 0.044199 
903 0.044693 
904 0.039326 
905 0.055556 
906 0.055866 
907 0.038251 
908 0.038043 
909 0.049724 
910 0.043478 
911 0.055866 
912 0.056180 
913 0.071823 
914 0.059459 
915 0.043243 
916 0.049180 
917 0.054348 
918 0.043716 
919 0.044199 
920 0.037634 
921 0.044444 
922 0.038462 
923 0.038674 
924 0.043956 
925 0.032432 
926 0.048913 
927 0.044199 
928 0.056180 
929 0.056497 
930 0.068571 
931 0.044944 
932 0.044944 
933 0.044199 
934 0.048913 
935 0.043716 
936 0.044693 
937 0.049451 
938 0.027473 
939 0.032967 
940 0.026882 
941 0.038674 
942 0.043478 
943 0.032609 
944 0.037634 
945 0.038674 
946 0.048649 
947 0.043243 
948 0.038889 
949 0.032967 
950 0.050279 
951 0.051724 
952 0.056497 
953 0.043716 
954 0.056497 
955 0.056180 
956 0.050000 
957 0.044444 
958 0.048128 
959 0.053476 
960 0.054645 
961 0.049180 
962 0.053476 
963 0.059140 
964 0.047368 
965 0.048128 
966 0.042328 
967 0.048649 
968 0.054348 
969 0.054348 
970 0.054645 
971 0.038462 
972 0.039326 
973 0.043956 
974 0.043956 
975 0.038251 
976 0.032787 
977 0.045455 
978 0.050000 
979 0.050562 
980 0.066298 
981 0.054945 
982 0.044199 
983 0.038043 
984 0.038043 
985 0.049724 
986 0.054645 
987 0.049451 
988 0.043478 
989 0.077348 
990 0.059783 
991 0.054348 
992 0.061111 
993 0.037634 
994 0.043478 
995 0.037838 
996 0.036649 
997 0.038043 
998 0.055249 
999 0.049180 
1000 0.049724 
1001 0.043956 
1002 0.043243 
1003 0.054645 
1004 0.043478 
1005 0.038251 
1006 0.043243 
1007 0.042553 
1008 0.054054 
1009 0.037634 
1010 0.043011 
1011 0.037838 
1012 0.032086 
1013 0.037838 
1014 0.039106 
1015 0.049451 
1016 0.033149 
1017 0.032432 
1018 0.032967 
