# Supplementary material for: Dynamic metastable long-living droplets formed by sticker-spacer proteins
Source: eLife. 2020 Jun 2;9:e56159. doi: 10.7554/eLife.56159 (PMC7360371; doi:10.7554/eLife.56159)
Supplement: Figure 3—source data 1. [file elife-56159-fig3-data1.zip › Fig3/Fig3a_10uM/10mer_frac_v_time.txt]

1 0.000000 
2 0.000000 
3 0.000000 
4 0.000000 
5 0.000000 
6 0.000000 
7 0.000000 
8 0.000000 
9 0.000000 
10 0.000000 
11 0.000000 
12 0.000000 
13 0.000000 
14 0.000000 
15 0.000000 
16 0.000000 
17 0.000000 
18 0.000000 
19 0.000000 
20 0.000000 
21 0.000000 
22 0.000000 
23 0.000000 
24 0.000000 
25 0.000000 
26 0.000000 
27 0.000000 
28 0.000000 
29 0.000000 
30 0.000000 
31 0.000000 
32 0.000000 
33 0.000000 
34 0.000000 
35 0.000000 
36 0.000000 
37 0.000000 
38 0.000000 
39 0.000000 
40 0.000000 
41 0.000000 
42 0.000000 
43 0.000000 
44 0.000000 
45 0.000000 
46 0.000000 
47 0.000000 
48 0.000000 
49 0.000000 
50 0.000000 
51 0.000000 
52 0.000000 
53 0.000000 
54 0.000000 
55 0.000000 
56 0.000000 
57 0.000000 
58 0.000000 
59 0.000000 
60 0.000000 
61 0.000000 
62 0.000000 
63 0.000000 
64 0.000000 
65 0.000000 
66 0.000000 
67 0.000000 
68 0.000000 
69 0.000000 
70 0.000000 
71 0.000000 
72 0.000000 
73 0.000000 
74 0.000000 
75 0.000000 
76 0.000000 
77 0.000000 
78 0.000000 
79 0.000000 
80 0.000000 
81 0.000000 
82 0.000000 
83 0.000000 
84 0.000000 
85 0.000000 
86 0.000000 
87 0.000000 
88 0.000000 
89 0.000000 
90 0.000000 
91 0.000000 
92 0.000000 
93 0.000000 
94 0.000000 
95 0.000000 
96 0.000000 
97 0.000000 
98 0.000000 
99 0.000000 
100 0.000000 
101 0.000000 
102 0.000000 
103 0.000000 
104 0.000000 
105 0.000000 
106 0.000000 
107 0.000000 
108 0.000000 
109 0.000000 
110 0.000000 
111 0.000000 
112 0.000000 
113 0.000000 
114 0.000000 
115 0.000000 
116 0.000000 
117 0.000000 
118 0.000000 
119 0.000000 
120 0.000000 
121 0.000000 
122 0.000000 
123 0.000000 
124 0.000000 
125 0.000000 
126 0.000000 
127 0.000000 
128 0.000000 
129 0.000000 
130 0.000000 
131 0.000000 
132 0.000000 
133 0.000000 
134 0.000000 
135 0.000000 
136 0.000000 
137 0.000000 
138 0.000000 
139 0.000000 
140 0.000000 
141 0.000000 
142 0.000000 
143 0.000000 
144 0.000000 
145 0.000000 
146 0.000000 
147 0.000000 
148 0.000000 
149 0.000000 
150 0.000000 
151 0.000000 
152 0.000000 
153 0.000000 
154 0.000000 
155 0.000000 
156 0.000000 
157 0.000000 
158 0.000000 
159 0.000000 
160 0.000000 
161 0.000000 
162 0.000000 
163 0.000000 
164 0.000000 
165 0.000000 
166 0.000000 
167 0.000000 
168 0.000000 
169 0.000000 
170 0.000000 
171 0.000000 
172 0.000000 
173 0.000000 
174 0.000000 
175 0.000000 
176 0.000000 
177 0.000000 
178 0.000000 
179 0.000000 
180 0.000000 
181 0.000000 
182 0.000000 
183 0.000000 
184 0.000000 
185 0.000000 
186 0.000000 
187 0.000000 
188 0.000000 
189 0.000000 
190 0.000000 
191 0.000000 
192 0.000000 
193 0.004000 
194 0.000000 
195 0.000000 
196 0.000000 
197 0.000000 
198 0.000000 
199 0.000000 
200 0.000000 
201 0.000000 
202 0.000000 
203 0.000000 
204 0.000000 
205 0.000000 
206 0.000000 
207 0.000000 
208 0.000000 
209 0.000000 
210 0.000000 
211 0.000000 
212 0.000000 
213 0.000000 
214 0.000000 
215 0.000000 
216 0.000000 
217 0.000000 
218 0.000000 
219 0.000000 
220 0.000000 
221 0.000000 
222 0.000000 
223 0.000000 
224 0.000000 
225 0.000000 
226 0.000000 
227 0.000000 
228 0.000000 
229 0.000000 
230 0.000000 
231 0.000000 
232 0.000000 
233 0.004132 
234 0.004149 
235 0.004184 
236 0.004149 
237 0.004202 
238 0.000000 
239 0.000000 
240 0.004149 
241 0.000000 
242 0.000000 
243 0.004115 
244 0.000000 
245 0.000000 
246 0.000000 
247 0.000000 
248 0.004202 
249 0.004202 
250 0.004292 
251 0.000000 
252 0.000000 
253 0.004348 
254 0.000000 
255 0.000000 
256 0.000000 
257 0.000000 
258 0.000000 
259 0.000000 
260 0.000000 
261 0.004292 
262 0.004292 
263 0.000000 
264 0.000000 
265 0.000000 
266 0.000000 
267 0.000000 
268 0.000000 
269 0.000000 
270 0.000000 
271 0.004405 
272 0.004367 
273 0.000000 
274 0.000000 
275 0.004274 
276 0.004310 
277 0.004484 
278 0.004405 
279 0.004367 
280 0.004405 
281 0.004464 
282 0.004405 
283 0.000000 
284 0.004444 
285 0.004444 
286 0.004425 
287 0.004386 
288 0.004425 
289 0.004464 
290 0.004386 
291 0.004425 
292 0.004386 
293 0.004348 
294 0.004425 
295 0.004484 
296 0.004484 
297 0.004505 
298 0.004405 
299 0.004464 
300 0.000000 
301 0.004425 
302 0.004425 
303 0.004484 
304 0.004329 
305 0.004484 
306 0.004425 
307 0.004405 
308 0.004444 
309 0.004367 
310 0.004464 
311 0.004545 
312 0.004566 
313 0.004630 
314 0.004545 
315 0.000000 
316 0.000000 
317 0.004505 
318 0.000000 
319 0.004464 
320 0.000000 
321 0.000000 
322 0.004464 
323 0.000000 
324 0.000000 
325 0.004566 
326 0.000000 
327 0.004525 
328 0.004587 
329 0.004464 
330 0.004525 
331 0.004525 
332 0.000000 
333 0.004444 
334 0.000000 
335 0.004673 
336 0.000000 
337 0.004566 
338 0.004566 
339 0.004464 
340 0.004608 
341 0.004630 
342 0.004587 
343 0.000000 
344 0.004505 
345 0.004608 
346 0.004566 
347 0.004630 
348 0.004673 
349 0.004630 
350 0.004545 
351 0.004608 
352 0.004651 
353 0.000000 
354 0.004566 
355 0.004545 
356 0.000000 
357 0.000000 
358 0.000000 
359 0.000000 
360 0.000000 
361 0.000000 
362 0.000000 
363 0.004525 
364 0.009091 
365 0.004566 
366 0.004608 
367 0.009259 
368 0.009390 
369 0.009346 
370 0.004525 
371 0.004651 
372 0.000000 
373 0.000000 
374 0.004630 
375 0.004673 
376 0.009302 
377 0.004608 
378 0.009050 
379 0.009390 
380 0.009259 
381 0.009390 
382 0.004651 
383 0.004695 
384 0.004739 
385 0.009346 
386 0.000000 
387 0.004651 
388 0.009479 
389 0.004651 
390 0.000000 
391 0.004695 
392 0.004695 
393 0.004831 
394 0.004525 
395 0.000000 
396 0.004651 
397 0.000000 
398 0.004525 
399 0.004608 
400 0.000000 
401 0.004525 
402 0.000000 
403 0.000000 
404 0.000000 
405 0.004739 
406 0.004651 
407 0.000000 
408 0.004717 
409 0.004673 
410 0.000000 
411 0.000000 
412 0.004831 
413 0.004651 
414 0.004717 
415 0.004739 
416 0.000000 
417 0.004717 
418 0.004673 
419 0.004673 
420 0.004808 
421 0.004695 
422 0.009434 
423 0.004785 
424 0.004762 
425 0.004651 
426 0.004739 
427 0.004673 
428 0.000000 
429 0.004673 
430 0.000000 
431 0.004762 
432 0.004785 
433 0.004673 
434 0.004717 
435 0.004739 
436 0.004695 
437 0.004695 
438 0.004808 
439 0.000000 
440 0.004739 
441 0.004785 
442 0.004717 
443 0.004717 
444 0.004630 
445 0.004785 
446 0.004831 
447 0.004831 
448 0.004762 
449 0.004717 
450 0.004878 
451 0.004785 
452 0.004762 
453 0.004926 
454 0.004831 
455 0.004785 
456 0.004878 
457 0.004762 
458 0.004831 
459 0.004762 
460 0.004695 
461 0.004587 
462 0.004608 
463 0.000000 
464 0.004673 
465 0.004739 
466 0.004808 
467 0.004785 
468 0.004785 
469 0.004739 
470 0.004673 
471 0.004695 
472 0.004762 
473 0.004808 
474 0.004762 
475 0.004762 
476 0.004785 
477 0.004831 
478 0.004878 
479 0.004739 
480 0.004785 
481 0.004878 
482 0.004808 
483 0.004762 
484 0.004878 
485 0.004762 
486 0.004739 
487 0.004717 
488 0.004695 
489 0.004785 
490 0.004785 
491 0.004785 
492 0.004717 
493 0.004762 
494 0.004695 
495 0.004831 
496 0.004878 
497 0.004717 
498 0.004762 
499 0.004808 
500 0.004762 
501 0.004785 
502 0.004762 
503 0.004808 
504 0.004902 
505 0.004785 
506 0.004762 
507 0.004831 
508 0.004831 
509 0.004785 
510 0.004785 
511 0.004831 
512 0.004831 
513 0.004785 
514 0.004808 
515 0.004902 
516 0.004950 
517 0.004902 
518 0.004878 
519 0.004808 
520 0.000000 
521 0.000000 
522 0.004808 
523 0.004831 
524 0.004808 
525 0.004831 
526 0.004762 
527 0.004762 
528 0.004926 
529 0.004950 
530 0.004785 
531 0.004878 
532 0.004785 
533 0.004854 
534 0.000000 
535 0.000000 
536 0.000000 
537 0.004902 
538 0.004831 
539 0.004808 
540 0.004975 
541 0.000000 
542 0.004854 
543 0.000000 
544 0.004854 
545 0.004854 
546 0.004808 
547 0.004762 
548 0.000000 
549 0.000000 
550 0.004739 
551 0.004608 
552 0.000000 
553 0.000000 
554 0.000000 
555 0.000000 
556 0.004785 
557 0.004785 
558 0.004785 
559 0.000000 
560 0.000000 
561 0.004717 
562 0.000000 
563 0.004808 
564 0.004762 
565 0.004695 
566 0.004762 
567 0.004854 
568 0.004762 
569 0.004808 
570 0.000000 
571 0.004739 
572 0.004785 
573 0.004878 
574 0.004739 
575 0.000000 
576 0.004785 
577 0.004739 
578 0.004785 
579 0.000000 
580 0.004717 
581 0.004717 
582 0.004717 
583 0.000000 
584 0.004831 
585 0.004808 
586 0.004762 
587 0.000000 
588 0.004785 
589 0.004785 
590 0.000000 
591 0.004762 
592 0.004831 
593 0.000000 
594 0.004808 
595 0.000000 
596 0.004854 
597 0.004854 
598 0.004878 
599 0.004831 
600 0.004878 
601 0.004808 
602 0.004878 
603 0.004854 
604 0.004878 
605 0.004831 
606 0.004854 
607 0.004831 
608 0.004808 
609 0.004739 
610 0.000000 
611 0.004854 
612 0.004878 
613 0.004854 
614 0.004717 
615 0.004854 
616 0.004854 
617 0.004975 
618 0.004902 
619 0.004950 
620 0.004808 
621 0.004878 
622 0.004926 
623 0.000000 
624 0.004785 
625 0.004878 
626 0.004975 
627 0.000000 
628 0.000000 
629 0.004854 
630 0.004902 
631 0.000000 
632 0.004785 
633 0.004950 
634 0.005025 
635 0.004950 
636 0.004878 
637 0.004878 
638 0.004950 
639 0.004950 
640 0.004902 
641 0.000000 
642 0.005000 
643 0.004926 
644 0.004878 
645 0.000000 
646 0.000000 
647 0.004926 
648 0.004902 
649 0.004878 
650 0.004878 
651 0.004878 
652 0.004926 
653 0.004975 
654 0.000000 
655 0.004926 
656 0.004902 
657 0.004926 
658 0.004975 
659 0.000000 
660 0.000000 
661 0.004831 
662 0.004808 
663 0.004785 
664 0.004854 
665 0.004854 
666 0.004808 
667 0.004926 
668 0.004878 
669 0.004926 
670 0.004717 
671 0.004878 
672 0.004808 
673 0.004902 
674 0.004878 
675 0.004878 
676 0.004878 
677 0.004926 
678 0.004950 
679 0.004902 
680 0.004950 
681 0.005076 
682 0.004926 
683 0.004975 
684 0.004878 
685 0.004926 
686 0.004950 
687 0.005000 
688 0.004975 
689 0.004950 
690 0.004950 
691 0.004975 
692 0.004831 
693 0.004975 
694 0.004902 
695 0.004926 
696 0.004950 
697 0.004902 
698 0.004878 
699 0.005000 
700 0.004950 
701 0.004878 
702 0.004926 
703 0.004950 
704 0.004950 
705 0.004878 
706 0.005076 
707 0.005025 
708 0.005102 
709 0.005051 
710 0.005102 
711 0.005025 
712 0.005000 
713 0.004878 
714 0.004950 
715 0.004902 
716 0.005051 
717 0.005000 
718 0.005051 
719 0.005076 
720 0.004926 
721 0.004950 
722 0.004975 
723 0.005025 
724 0.004950 
725 0.005076 
726 0.004902 
727 0.004950 
728 0.005000 
729 0.004926 
730 0.004975 
731 0.005025 
732 0.005025 
733 0.005076 
734 0.005128 
735 0.005000 
736 0.004902 
737 0.004975 
738 0.004950 
739 0.004926 
740 0.004878 
741 0.004950 
742 0.005025 
743 0.005076 
744 0.005076 
745 0.005000 
746 0.005025 
747 0.005000 
748 0.005181 
749 0.005025 
750 0.004950 
751 0.005025 
752 0.005025 
753 0.005000 
754 0.005051 
755 0.004950 
756 0.005000 
757 0.005025 
758 0.005051 
759 0.005102 
760 0.005000 
761 0.005000 
762 0.005000 
763 0.005051 
764 0.005102 
765 0.005208 
766 0.004926 
767 0.004926 
768 0.005025 
769 0.005025 
770 0.005076 
771 0.005025 
772 0.005102 
773 0.005025 
774 0.005025 
775 0.004950 
776 0.004975 
777 0.005000 
778 0.004975 
779 0.005076 
780 0.005000 
781 0.005051 
782 0.005128 
783 0.005076 
784 0.005025 
785 0.005000 
786 0.004878 
787 0.004926 
788 0.005051 
789 0.004975 
790 0.005025 
791 0.004926 
792 0.005076 
793 0.005291 
794 0.005405 
795 0.005556 
796 0.005495 
797 0.005435 
798 0.005405 
799 0.005495 
800 0.005435 
801 0.005376 
802 0.005348 
803 0.005405 
804 0.005435 
805 0.005376 
806 0.005435 
807 0.005348 
808 0.005435 
809 0.005405 
810 0.005405 
811 0.005376 
812 0.005495 
813 0.005348 
814 0.005376 
815 0.005376 
816 0.005435 
817 0.005464 
818 0.005376 
819 0.005495 
820 0.005435 
821 0.010811 
822 0.010989 
823 0.011050 
824 0.010870 
825 0.010989 
826 0.010811 
827 0.010929 
828 0.011050 
829 0.010989 
830 0.010929 
831 0.010989 
832 0.005495 
833 0.010989 
834 0.010929 
835 0.005495 
836 0.010870 
837 0.011050 
838 0.005405 
839 0.010989 
840 0.010929 
841 0.005435 
842 0.011050 
843 0.005464 
844 0.010870 
845 0.010811 
846 0.010870 
847 0.011050 
848 0.010929 
849 0.010582 
850 0.005376 
851 0.005263 
852 0.005319 
853 0.005464 
854 0.005348 
855 0.005405 
856 0.005435 
857 0.005405 
858 0.005405 
859 0.005376 
860 0.011111 
861 0.010870 
862 0.010753 
863 0.010929 
864 0.005495 
865 0.005495 
866 0.005525 
867 0.011111 
868 0.011111 
869 0.005405 
870 0.010870 
871 0.005525 
872 0.005556 
873 0.005376 
874 0.005525 
875 0.010811 
876 0.011173 
877 0.010870 
878 0.010989 
879 0.010989 
880 0.011050 
881 0.010870 
882 0.011111 
883 0.005495 
884 0.011236 
885 0.011173 
886 0.011236 
887 0.011050 
888 0.011299 
889 0.011236 
890 0.005556 
891 0.010929 
892 0.005525 
893 0.005376 
894 0.005464 
895 0.005348 
896 0.005405 
897 0.005464 
898 0.005464 
899 0.011236 
900 0.005464 
901 0.011111 
902 0.011050 
903 0.011173 
904 0.011236 
905 0.011111 
906 0.011173 
907 0.010929 
908 0.005435 
909 0.005525 
910 0.005435 
911 0.011173 
912 0.011236 
913 0.005525 
914 0.005405 
915 0.005405 
916 0.005464 
917 0.005435 
918 0.005464 
919 0.005525 
920 0.005376 
921 0.005556 
922 0.005495 
923 0.005525 
924 0.005495 
925 0.005405 
926 0.005435 
927 0.005525 
928 0.005618 
929 0.005650 
930 0.005714 
931 0.005618 
932 0.005618 
933 0.005525 
934 0.005435 
935 0.005464 
936 0.011173 
937 0.005495 
938 0.010989 
939 0.010989 
940 0.005376 
941 0.005525 
942 0.005435 
943 0.005435 
944 0.005376 
945 0.005525 
946 0.005405 
947 0.005405 
948 0.005556 
949 0.005495 
950 0.005587 
951 0.005747 
952 0.005650 
953 0.005464 
954 0.005650 
955 0.005618 
956 0.005556 
957 0.005556 
958 0.005348 
959 0.005348 
960 0.005464 
961 0.005464 
962 0.005348 
963 0.005376 
964 0.005263 
965 0.005348 
966 0.005291 
967 0.005405 
968 0.005435 
969 0.005435 
970 0.005464 
971 0.005495 
972 0.011236 
973 0.005495 
974 0.005495 
975 0.005464 
976 0.005464 
977 0.011364 
978 0.011111 
979 0.005618 
980 0.011050 
981 0.005495 
982 0.005525 
983 0.010870 
984 0.005435 
985 0.005525 
986 0.010929 
987 0.005495 
988 0.005435 
989 0.005525 
990 0.005435 
991 0.005435 
992 0.005556 
993 0.005376 
994 0.005435 
995 0.005405 
996 0.005236 
997 0.005435 
998 0.005525 
999 0.005464 
1000 0.005525 
1001 0.005495 
1002 0.005405 
1003 0.005464 
1004 0.005435 
1005 0.005464 
1006 0.005405 
1007 0.005319 
1008 0.005405 
1009 0.010753 
1010 0.005376 
1011 0.005405 
1012 0.005348 
1013 0.005405 
1014 0.011173 
1015 0.005495 
1016 0.005525 
1017 0.010811 
1018 0.005495 
