# Supplementary material for: Dynamic metastable long-living droplets formed by sticker-spacer proteins
Source: eLife. 2020 Jun 2;9:e56159. doi: 10.7554/eLife.56159 (PMC7360371; doi:10.7554/eLife.56159)
Supplement: Figure 4—source data 1. [file elife-56159-fig4-data1.zip]

Archive with 5 entries (3 files):
- Fig4/
- Fig4/Fig4a.dat
- Fig4/Fig4b_plus_5c/
- Fig4/Fig4b_plus_5c/diff_k_Ens_0p5.dat
- Fig4/Fig4b_plus_5c/diff_k_Ens_0p3.dat
