# Supplementary material for: Dynamic metastable long-living droplets formed by sticker-spacer proteins
Source: eLife. 2020 Jun 2;9:e56159. doi: 10.7554/eLife.56159 (PMC7360371; doi:10.7554/eLife.56159)
Supplement: Figure 4—source data 1. [file elife-56159-fig4-data1.zip › Fig4/Fig4a.dat]

#Cmono #Number Density (N_tot/L^3)  #<First Bond>
5  0.000000004 8952
10 0.000000007 4551
15 0.000000011 2522
20 0.000000015 1736
25 0.000000018 972
30 0.000000022 666
35 0.000000026 590
45 0.000000033 143
