# Supplementary material for: Dynamic metastable long-living droplets formed by sticker-spacer proteins
Source: eLife. 2020 Jun 2;9:e56159. doi: 10.7554/eLife.56159 (PMC7360371; doi:10.7554/eLife.56159)
Supplement: Figure 4—source data 1. [file elife-56159-fig4-data1.zip › Fig4/Fig4b_plus_5c/diff_k_Ens_0p3.dat]

#Bending Stiffness (Kappa) #T_valency-exhaust (ns)
0.1 440
0.5 510
1 459
1.5 666.96
2 637
2.5 788.4
3 912.78
3.5 1095
4 1019
5 1587
6 1998
