# Supplementary material for: Dynamic metastable long-living droplets formed by sticker-spacer proteins
Source: eLife. 2020 Jun 2;9:e56159. doi: 10.7554/eLife.56159 (PMC7360371; doi:10.7554/eLife.56159)
Supplement: Figure 5—source data 1. [file elife-56159-fig5-data1.zip]

Archive with 7 entries (4 files):
- Fig5/
- Fig5/5a/
- Fig5/5a/Lclus_v_conc_ens_0p5.log
- Fig5/5a/Lclus_v_conc_ens_0p1.log
- Fig5/5b/
- Fig5/5b/mean_density_50uM.dat
- Fig5/5b/mean_rg_50uM.dat
