# Supplementary material for: Dynamic metastable long-living droplets formed by sticker-spacer proteins
Source: eLife. 2020 Jun 2;9:e56159. doi: 10.7554/eLife.56159 (PMC7360371; doi:10.7554/eLife.56159)
Supplement: Figure 5—source data 1. [file elife-56159-fig5-data1.zip › Fig5/5a/Lclus_v_conc_ens_0p5.log]

#C_mono #E_ns #L_clus
10 0.5 7.000000334 
30 0.5 12.0239521 
50 0.5 22.000000317 
70 0.5 22.000000317 
100 0.5 52.488026334 
120 0.5 60.883232334 
150 0.5 206.838318721 
200 0.5 350.005981
