# Supplementary material for: Dynamic metastable long-living droplets formed by sticker-spacer proteins
Source: eLife. 2020 Jun 2;9:e56159. doi: 10.7554/eLife.56159 (PMC7360371; doi:10.7554/eLife.56159)
Supplement: Figure 5—source data 1. [file elife-56159-fig5-data1.zip › Fig5/5a/Lclus_v_conc_ens_0p1.log]

#C_mono #E_ns #L_clus #Variance #Number of samples
10 0.1 12.000000 0.774414 500
30 0.1 36.682636334 31.616150 500
50 0.1 70.000000334 230.587402 500
100 0.1 351.2604680 2528.835938 500
120 0.1 394.065857334 2.781250 334
150 0.1 392.2365420 1.203125 334
200 0.1 394.922150334 11.656250 500
