# Supplementary material for: Dynamic metastable long-living droplets formed by sticker-spacer proteins
Source: eLife. 2020 Jun 2;9:e56159. doi: 10.7554/eLife.56159 (PMC7360371; doi:10.7554/eLife.56159)
Supplement: Figure 5—source data 1. [file elife-56159-fig5-data1.zip › Fig5/5b/mean_density_50uM.dat]

0.1 4.163733 0.131208 
0.2 4.609093 0.127507 
0.25 4.507557 0.139532 
0.3 6.723059 0.207243 
0.35 9.925190 0.322113 
0.375 8.453094 0.249608 
0.4 10.332567 0.352808 
0.45 17.717094 0.596049 
0.475 32.443661 0.728040 
0.5 49.246120 0.749701 
