# Supplementary material for: Dynamic metastable long-living droplets formed by sticker-spacer proteins
Source: eLife. 2020 Jun 2;9:e56159. doi: 10.7554/eLife.56159 (PMC7360371; doi:10.7554/eLife.56159)
Supplement: Figure 5—source data 1. [file elife-56159-fig5-data1.zip › Fig5/5b/mean_rg_50uM.dat]

0.1 57.658379 0.012382 
0.2 57.838547 0.012787 
0.25 57.319054 0.012873 
0.3 54.823158 0.012277 
0.35 53.362450 0.012644 
0.375 51.235577 0.012665 
0.4 49.247944 0.012881 
0.45 42.688171 0.012844 
0.475 38.560596 0.012680 
0.5 33.144627 0.011617 
