# Supplementary material for: Dynamic metastable long-living droplets formed by sticker-spacer proteins
Source: eLife. 2020 Jun 2;9:e56159. doi: 10.7554/eLife.56159 (PMC7360371; doi:10.7554/eLife.56159)
Supplement: Figure 7—source data 1. [file elife-56159-fig7-data1.zip]

Archive with 6 entries (5 files):
- Fig7/
- Fig7/LclusvEps_sp_val3.dat
- Fig7/LclusvEps_sp_val5.dat
- Fig7/Fig_7b_Size_v_Val.dat
- Fig7/Valency_3_Size_v_density_kbond.dat
- Fig7/Fig7a_Valency_5_Size_v_density_kbond.dat
