# Supplementary material for: Dynamic metastable long-living droplets formed by sticker-spacer proteins
Source: eLife. 2020 Jun 2;9:e56159. doi: 10.7554/eLife.56159 (PMC7360371; doi:10.7554/eLife.56159)
Supplement: Figure 7—source data 1. [file elife-56159-fig7-data1.zip › Fig7/LclusvEps_sp_val5.dat]

#Valency #E_sp #L_clus #Variance
5 0.25 3.272727 1.135454 
5 0.50 3.916667 0.759202 
5 0.75 4.785714 1.933856 
5 1.00 8.000000 1.951800 
5 1.50 35.373333 11.669647 
5 2.00 75.429222 15.581533 
5 2.50 95.603981 8.149902 
5 3.00 98.533089 5.812920 
5 3.50 99.075226 4.968848 
5 4.00 99.411232 5.164104 
5 5.00 99.627884 4.756369 
5 6.00 99.462387 6.304063 
5 7.00 99.624878 4.991790 
5 8.00 99.624878 4.991790
