# Supplementary material for: Dynamic metastable long-living droplets formed by sticker-spacer proteins
Source: eLife. 2020 Jun 2;9:e56159. doi: 10.7554/eLife.56159 (PMC7360371; doi:10.7554/eLife.56159)
Supplement: Figure 7—source data 1. [file elife-56159-fig7-data1.zip › Fig7/Fig_7b_Size_v_Val.dat]

#Valency #Lattice_size (phi=100/(lattice_size**2)) #L_clus #Variance
1 33 8.130000 0.027844 
1 37 6.540000 0.022513 
1 40 5.700000 0.019000 
1 44 4.960000 0.014555 
1 50 4.160000 0.011377 
1 55 3.950000 0.010989 
1 60 3.678161 0.013666 
1 65 3.302632 0.010677 
1 70 3.157895 0.012271 
1 75 2.857143 0.015427 
1 80 3.034483 0.013943 
1 85 2.830189 0.019648 
1 90 2.750000 0.019162 
1 95 2.395349 0.012427 
1 100 2.722222 0.021328 
2 33 16.510000 0.061911 
2 37 12.240000 0.051051 
2 40 10.680000 0.038076 
2 44 8.570000 0.028152 
2 50 6.760000 0.022896 
2 55 6.140000 0.023196 
2 60 5.330000 0.017947 
2 65 4.777778 0.015161 
2 70 4.597403 0.017792 
2 75 4.461538 0.021262 
2 80 3.863636 0.020240 
2 85 3.918367 0.023264 
2 90 3.220000 0.015121 
2 95 3.326087 0.021288 
2 100 3.156250 0.023579 
3 33 41.150002 0.147393 
3 37 31.790001 0.116690 
3 40 26.590000 0.096147 
3 44 22.350000 0.088186 
3 50 17.870001 0.064833 
3 55 14.110000 0.059731 
3 60 11.330000 0.037843 
3 65 9.300000 0.029682 
3 70 9.480000 0.043669 
3 75 7.707865 0.031610 
3 80 7.333333 0.037332 
3 85 6.484375 0.030633 
3 90 5.464286 0.025019 
3 95 5.875000 0.050608 
3 100 5.270270 0.041036 
4 33 69.970001 0.166225 
4 37 65.529999 0.188746 
4 40 57.880001 0.176370 
4 44 52.669998 0.170933 
4 50 42.060001 0.134118 
4 55 38.410000 0.133807 
4 60 31.410000 0.093607 
4 65 27.480000 0.107884 
4 70 25.100000 0.098788 
4 75 21.360001 0.078339 
4 80 18.680000 0.067348 
4 85 16.639999 0.061620 
4 90 14.885417 0.052167 
4 95 13.840000 0.048718 
4 100 11.430000 0.042971 
5 33 92.300003 0.082999 
5 37 86.000000 0.158310 
5 40 81.820000 0.150767 
5 44 73.110001 0.185450 
5 50 65.779999 0.191779 
5 55 61.500000 0.166045 
5 60 57.669998 0.169747 
5 65 50.660000 0.147690 
5 70 50.040001 0.167755 
5 75 43.630001 0.134845 
5 80 40.400002 0.137884 
5 85 39.060001 0.131353 
5 90 36.189999 0.118505 
5 95 33.049999 0.098167 
5 100 32.070000 0.099893 
