# Supplementary material for: Dynamic metastable long-living droplets formed by sticker-spacer proteins
Source: eLife. 2020 Jun 2;9:e56159. doi: 10.7554/eLife.56159 (PMC7360371; doi:10.7554/eLife.56159)
Supplement: Figure 7—source data 1. [file elife-56159-fig7-data1.zip › Fig7/Valency_3_Size_v_density_kbond.dat]

#kbond #Lattice_size (phi=100/(lattice_size**2)) #L_clus #Variance
0 33 5.060000 1.684162 
0 37 4.200000 1.334167 
0 40 3.830000 1.030097 
0 44 3.380000 0.703988 
0 50 3.240000 0.826075 
0 55 2.930000 0.738308 
0 60 2.690000 0.627614 
0 65 2.530000 0.623779 
0 70 2.390000 0.563826 
0 75 2.380000 0.596322 
0 80 2.410000 0.549454 
0 85 2.252632 0.561360 
0 90 2.209302 0.530823 
0 95 2.197531 0.482273 
0 100 2.000000 0.400000 
0.002 33 5.150000 1.687454 
0.002 37 4.406250 1.085685 
0.002 40 4.178571 1.092843 
0.002 44 3.540000 0.973858 
0.002 50 3.170000 0.949262 
0.002 55 3.097561 0.820615 
0.002 60 2.810811 0.880351 
0.002 65 2.414286 0.573033 
0.002 70 2.419355 0.583327 
0.002 75 2.283019 0.625778 
0.002 80 2.152174 0.415325 
0.002 85 2.204545 0.456247 
0.002 90 2.205128 0.462961 
0.002 95 2.135135 0.577139 
0.002 100 2.264706 0.558823 
0.020 33 5.450000 1.472244 
0.020 37 4.430000 1.210414 
0.020 40 4.160000 1.007175 
0.020 44 3.810000 1.016809 
0.020 50 3.350000 0.852937 
0.020 55 2.927711 0.740939 
0.020 60 2.746667 0.675146 
0.020 65 2.600000 0.595220 
0.020 70 2.428571 0.635317 
0.020 75 2.444444 0.566558 
0.020 80 2.391304 0.607141 
0.020 85 2.340909 0.561782 
0.020 90 2.175000 0.494343 
0.020 95 2.216216 0.472779 
0.020 100 2.114286 0.522162 
0.200 33 16.900000 6.165226 
0.200 37 12.930000 4.398306 
0.200 40 10.040000 3.913873 
0.200 44 8.620000 3.116986 
0.200 50 6.130000 2.435795 
0.200 55 5.600000 2.158704 
0.200 60 4.744898 1.722073 
0.200 65 4.406593 1.421793 
0.200 70 3.717949 0.959399 
0.200 75 3.769231 1.262101 
0.200 80 3.296296 0.955096 
0.200 85 3.113208 1.021659 
0.200 90 2.911111 0.724867 
0.200 95 2.738095 1.001416 
0.200 100 2.794872 1.158679 
0.250 33 18.670000 7.095146 
0.250 37 14.400000 5.549776 
0.250 40 11.550000 4.018394 
0.250 44 9.380000 3.520737 
0.250 50 7.470000 3.119151 
0.250 55 6.330000 2.209322 
0.250 60 5.420000 1.756018 
0.250 65 4.568421 1.419063 
0.250 70 4.195122 1.435092 
0.250 75 4.072464 1.231457 
0.250 80 3.719298 1.021770 
0.250 85 3.555556 1.082977 
0.250 90 3.020833 1.163500 
0.250 95 3.159091 0.998708 
0.250 100 2.775000 0.757875 
0.500 33 26.590000 9.768412 
0.500 37 21.870001 8.952825 
0.500 40 18.080000 7.488231 
0.500 44 12.960000 5.357090 
0.500 50 10.550000 3.766629 
0.500 55 8.250000 3.169779 
0.500 60 7.470000 2.090240 
0.500 65 6.320000 2.039019 
0.500 70 5.630000 2.247910 
0.500 75 5.459770 1.922669 
0.500 80 4.430555 1.222776 
0.500 85 4.545455 1.269477 
0.500 90 4.465517 1.392289 
0.500 95 4.075472 1.163097 
0.500 100 3.750000 1.163687 
0.750 33 32.139999 13.277063 
0.750 37 25.559999 11.013009 
0.750 40 20.629999 6.825917 
0.750 44 15.790000 6.321860 
0.750 50 11.880000 4.477231 
0.750 55 10.270000 3.568906 
0.750 60 8.770000 3.334230 
0.750 65 7.790000 2.717701 
0.750 70 6.640000 1.780561 
0.750 75 5.790000 1.991457 
0.750 80 5.365854 1.588926 
0.750 85 4.934210 1.417332 
0.750 90 4.560606 1.116390 
0.750 95 4.700000 1.715615 
0.750 100 3.777778 0.974996 
1.000 33 35.110001 12.193353 
1.000 37 27.100000 12.097519 
1.000 40 22.459999 8.305928 
1.000 44 18.459999 6.940348 
1.000 50 12.870000 5.114009 
1.000 55 11.770000 4.303149 
1.000 60 9.470000 3.858639 
1.000 65 8.480000 3.354044 
1.000 70 7.020000 2.140000 
1.000 75 6.660000 2.219099 
1.000 80 5.744681 1.809762 
1.000 85 5.344828 1.952467 
1.000 90 4.807693 1.652951 
1.000 95 4.644444 1.057367 
1.000 100 4.396552 1.552969 
1.500 33 35.630001 12.516113 
1.500 37 28.440001 10.436781 
1.500 40 25.990000 10.244505 
1.500 44 21.020000 8.838529 
1.500 50 16.150000 6.602085 
1.500 55 12.640000 4.311658 
1.500 60 10.140000 3.786871 
1.500 65 8.940000 2.845418 
1.500 70 8.090000 2.691077 
1.500 75 6.980000 1.994893 
1.500 80 6.230000 1.891322 
1.500 85 5.870968 2.126260 
1.500 90 5.575000 1.855904 
1.500 95 4.835617 1.596345 
1.500 100 4.815384 1.653829 
1.750 33 41.410000 15.651899 
1.750 37 31.080000 12.064562 
1.750 40 26.610001 11.782949 
1.750 44 21.820000 8.471577 
1.750 50 16.490000 6.098351 
1.750 55 13.330000 4.280314 
1.750 60 11.350000 4.097254 
1.750 65 9.690000 3.148635 
1.750 70 8.340000 3.181886 
1.750 75 7.930000 2.658025 
1.750 80 7.150000 2.312466 
1.750 85 5.907217 1.735514 
1.750 90 5.481928 1.507902 
1.750 95 5.693333 1.847329 
1.750 100 4.925373 1.538689 
2 33 41.150002 14.739312 
2 37 31.790001 11.669012 
2 40 26.590000 9.614668 
2 44 22.350000 8.818586 
2 50 17.870001 6.483290 
2 55 12.620000 4.289009 
2 60 11.430000 4.092076 
2 65 9.300000 2.968164 
2 70 8.840000 3.103933 
2 75 8.130000 3.801724 
2 80 6.940000 2.361440 
2 85 6.730000 2.125347 
2 90 6.000000 2.177154 
2 95 5.470000 2.046730
