# Supplementary material for: Dynamic metastable long-living droplets formed by sticker-spacer proteins
Source: eLife. 2020 Jun 2;9:e56159. doi: 10.7554/eLife.56159 (PMC7360371; doi:10.7554/eLife.56159)
Supplement: Figure 7—source data 1. [file elife-56159-fig7-data1.zip › Fig7/Fig7a_Valency_5_Size_v_density_kbond.dat]

#kbond #Lattice_size (phi=100/(lattice_size**2)) #L_clus #Variance
0 33 5.060000 1.684162 
0 37 4.290000 1.098135 
0 40 4.200000 1.113554 
0 44 3.590000 0.980765 
0 50 3.240000 0.826075 
0 55 3.070000 0.886059 
0 60 2.710000 0.604897 
0 65 2.510000 0.655668 
0 70 2.460000 0.555338 
0 75 2.460000 0.623218 
0 80 2.400000 0.616441 
0 85 2.287234 0.538365 
0 90 2.048193 0.436404 
0 95 2.064935 0.372345 
0 100 2.111111 0.426730 
0.002 33 4.950000 1.336975 
0.002 37 4.320000 1.240000 
0.002 40 3.870000 1.197122 
0.002 44 3.440000 0.930806 
0.002 50 3.150000 0.852936 
0.002 55 2.903226 0.734181 
0.002 60 2.727273 0.732127 
0.002 65 2.483871 0.615444 
0.002 70 2.283333 0.450617 
0.002 75 2.320755 0.505576 
0.002 80 2.313725 0.504497 
0.002 85 2.232558 0.474327 
0.002 90 2.105263 0.306892 
0.002 95 2.189189 0.511376 
0.002 100 2.228571 0.539085 
0.020 33 8.420000 3.467506 
0.020 37 6.200000 2.705550 
0.020 40 5.660000 2.079520 
0.020 44 4.590000 1.649818 
0.020 50 3.920000 1.419013 
0.020 55 3.417583 1.232044 
0.020 60 3.253165 1.237273 
0.020 65 2.727273 0.789043 
0.020 70 2.573771 0.877011 
0.020 75 2.574074 0.914935 
0.020 80 2.509434 0.815479 
0.020 85 2.348837 0.565839 
0.020 90 2.410256 0.629120 
0.020 95 2.000000 0.229415 
0.020 100 2.114286 0.318159 
0.200 33 76.070000 14.582353 
0.200 37 66.559998 16.762064 
0.200 40 61.700001 16.895857 
0.200 44 53.189999 14.060373 
0.200 50 42.930000 11.834909 
0.200 55 36.299999 12.452713 
0.200 60 31.840000 10.659008 
0.200 65 27.549999 10.574856 
0.200 70 23.090000 8.627972 
0.200 75 19.590000 7.032916 
0.200 80 17.129999 6.665818 
0.200 85 14.760000 5.392810 
0.200 90 14.190000 5.737065 
0.200 95 13.000000 5.372170 
0.200 100 11.512196 4.649270 
0.250 33 78.879997 14.669886 
0.250 37 71.750000 15.879782 
0.250 40 66.949997 15.336477 
0.250 44 59.090000 16.023169 
0.250 50 48.869999 14.480784 
0.250 55 40.060001 13.417013 
0.250 60 35.590000 12.023389 
0.250 65 32.209999 10.869498 
0.250 70 25.770000 9.221557 
0.250 75 23.610001 7.173415 
0.250 80 20.760000 6.944236 
0.250 85 20.200001 7.516646 
0.250 90 15.700000 5.094115 
0.250 95 15.430000 5.625397 
0.250 100 13.222222 5.632796 
0.500 33 85.150002 12.680186 
0.500 37 80.760002 14.543124 
0.500 40 74.120003 17.881977 
0.500 44 67.559998 16.491417 
0.500 50 61.959999 15.179541 
0.500 55 52.189999 16.017935 
0.500 60 47.730000 13.758529 
0.500 65 42.439999 14.469505 
0.500 70 35.900002 11.262769 
0.500 75 34.230000 11.427036 
0.500 80 27.020000 7.798691 
0.500 85 26.950001 9.276175 
0.500 90 23.110001 8.012358 
0.500 95 21.740000 7.995774 
0.500 100 20.049999 7.063111 
0.750 33 89.040001 10.847959 
0.750 37 81.570000 15.000830 
0.750 40 79.029999 15.864093 
0.750 44 73.389999 17.249292 
0.750 50 62.720001 17.477448 
0.750 55 59.849998 16.608067 
0.750 60 50.500000 13.577559 
0.750 65 45.619999 13.887250 
0.750 70 40.639999 12.637660 
0.750 75 37.500000 11.808050 
0.750 80 34.619999 9.319641 
0.750 85 31.629999 9.970614 
0.750 90 27.549999 8.142945 
0.750 95 24.049999 6.990533 
0.750 100 23.400000 8.773824 
1.000 33 88.360001 12.224164 
1.000 37 82.739998 15.596568 
1.000 40 80.180000 16.521116 
1.000 44 69.010002 17.325975 
1.000 50 64.010002 17.446192 
1.000 55 57.970001 15.129737 
1.000 60 53.779999 16.375948 
1.000 65 46.360001 12.535156 
1.000 70 44.970001 14.893256 
1.000 75 40.099998 12.864296 
1.000 80 34.790001 10.209105 
1.000 85 32.830002 10.337363 
1.000 90 31.590000 11.072576 
1.000 95 28.629999 8.192258 
1.000 100 25.209999 7.935108 
1.500 33 92.029999 10.445543 
1.500 37 84.800003 15.345341 
1.500 40 81.790001 14.896485 
1.500 44 74.239998 18.479797 
1.500 50 63.759998 17.640936 
1.500 55 60.520000 18.060722 
1.500 60 55.060001 16.108891 
1.500 65 49.759998 13.950719 
1.500 70 44.570000 13.350097 
1.500 75 43.759998 13.380676 
1.500 80 39.130001 11.418102 
1.500 85 35.500000 11.785161 
1.500 90 34.650002 11.264433 
1.500 95 30.010000 9.430267 
1.500 100 28.820000 9.469298 
1.750 33 91.419998 8.984633 
1.750 37 82.839996 15.474336 
1.750 40 82.760002 15.826004 
1.750 44 74.199997 16.791082 
1.750 50 66.750000 18.871340 
1.750 55 60.009998 17.172949 
1.750 60 58.040001 16.051743 
1.750 65 51.919998 14.873252 
1.750 70 48.389999 13.512138 
1.750 75 42.750000 12.794042 
1.750 80 39.139999 11.579311 
1.750 85 36.250000 10.659617 
1.750 90 34.439999 10.740878 
1.750 95 32.770000 9.768168 
1.750 100 29.520000 9.458837 
2 33 90.550003 12.100733 
2 37 87.839996 13.449722 
2 40 80.730003 15.951694 
2 44 73.110001 18.545025 
2 50 65.779999 19.177891 
2 55 60.869999 15.807381 
2 60 57.410000 15.827878 
2 65 52.910000 16.114649 
2 70 47.970001 14.299966 
2 75 45.130001 12.429518 
2 80 43.169998 14.049247 
2 85 38.740002 10.743940 
2 90 36.189999 11.850489 
2 95 35.369999 11.346946 
2 100 30.980000 9.278988 
