# Supplementary material for: Dynamic metastable long-living droplets formed by sticker-spacer proteins
Source: eLife. 2020 Jun 2;9:e56159. doi: 10.7554/eLife.56159 (PMC7360371; doi:10.7554/eLife.56159)
Supplement: Figure 8—source data 1. [file elife-56159-fig8-data1.zip]

Archive with 5 entries (4 files):
- Fig8/
- Fig8/LclusvEps_sp_val5.dat
- Fig8/LclusvEps_sp_val3.dat
- Fig8/Lclus_v_val_density_phase_diag.dat
- Fig8/mean_fpt_release_eps_sp_v_val.txt
