# Supplementary material for: Dynamic metastable long-living droplets formed by sticker-spacer proteins
Source: eLife. 2020 Jun 2;9:e56159. doi: 10.7554/eLife.56159 (PMC7360371; doi:10.7554/eLife.56159)
Supplement: Figure 8—source data 1. [file elife-56159-fig8-data1.zip › Fig8/LclusvEps_sp_val3.dat]

#Valency #E_sp #L_clus #Variance
3 0.25 3.454545 0.890724 
3 0.50 3.583333 0.759203 
3 0.75 4.230769 1.120017 
3 1.00 5.142857 2.065262 
3 1.50 7.800000 2.592295 
3 2.00 15.339622 5.795064 
3 2.50 34.837399 11.576802 
3 3.00 54.834587 15.999847 
3 3.50 78.716217 15.622562 
3 4.00 91.011688 11.167055 
3 5.00 98.161484 6.212780 
3 6.00 98.891678 5.982641 
3 7.00 99.276833 4.523053 
3 8.00 99.270813 4.517112
