# Supplementary material for: Dynamic metastable long-living droplets formed by sticker-spacer proteins
Source: eLife. 2020 Jun 2;9:e56159. doi: 10.7554/eLife.56159 (PMC7360371; doi:10.7554/eLife.56159)
Supplement: Figure 8—source data 1. [file elife-56159-fig8-data1.zip › Fig8/Lclus_v_val_density_phase_diag.dat]

#Valency #E_sp #L_clus #Variance
2 0.25 2.900000 0.699999 
2 0.50 3.181818 0.833196 
2 0.75 3.454545 0.987525 
2 1.00 3.692308 0.821314 
2 1.50 4.625000 0.927025 
2 2.00 6.260870 1.566425 
2 2.50 11.921053 5.474254 
2 3.00 19.176470 6.291782 
2 3.50 29.198412 10.310283 
2 4.00 43.978069 14.158707 
2 5.00 70.187019 17.539186 
2 6.00 91.166496 13.569267 
2 7.00 94.598793 11.468069 
2 8.00 94.618858 11.444286 
3 0.25 3.454545 0.890724 
3 0.50 3.583333 0.759203 
3 0.75 4.230769 1.120017 
3 1.00 5.142857 2.065262 
3 1.50 7.800000 2.592295 
3 2.00 15.339622 5.795064 
3 2.50 34.837399 11.576802 
3 3.00 54.834587 15.999847 
3 3.50 78.716217 15.622562 
3 4.00 91.011688 11.167055 
3 5.00 98.161484 6.212780 
3 6.00 98.891678 5.982641 
3 7.00 99.276833 4.523053 
3 8.00 99.270813 4.517112 
4 0.50 3.818182 0.833196 
4 0.75 4.923077 1.774240 
4 1.00 6.000000 1.714986 
4 1.50 15.666667 5.788288 
4 2.00 39.620689 14.402258 
4 2.50 73.080704 17.086893 
4 3.00 93.235191 9.313653 
4 3.50 97.652962 6.794127 
4 4.00 98.809425 5.384893 
4 5.00 99.790375 1.352082 
4 6.00 99.725174 3.295949 
4 7.00 99.776329 3.025123 
4 8.00 99.863594 1.029829 
5 0.25 3.272727 1.135454 
5 0.50 3.916667 0.759202 
5 0.75 4.785714 1.933856 
5 1.00 8.000000 1.951800 
5 1.50 35.373333 11.669647 
5 2.00 75.429222 15.581533 
5 2.50 95.603981 8.149902 
5 3.00 98.533089 5.812920 
5 3.50 99.075226 4.968848 
5 4.00 99.411232 5.164104 
5 5.00 99.627884 4.756369 
5 6.00 99.462387 6.304063 
5 7.00 99.624878 4.991790 
5 8.00 99.624878 4.991790 
6 0.25 2.818182 0.385695 
6 0.50 3.666667 0.745356 
6 0.75 5.687500 1.721872 
6 1.00 13.107142 6.591875 
6 1.50 61.936001 17.598059 
6 2.00 94.845116 7.857558 
6 2.50 98.577774 5.406160 
6 3.00 99.171082 6.062258 
6 3.50 99.619858 5.000195 
6 4.00 99.816452 2.951099 
6 5.00 99.630890 4.984057 
6 6.00 99.840523 2.875170 
6 7.00 99.736206 4.097446 
6 8.00 99.736206 4.097446 
7 0.25 2.833333 0.687184 
7 0.50 4.000000 0.960769 
7 0.75 7.500000 1.979057 
7 1.00 25.139534 8.343172 
7 1.50 84.289940 12.727193 
7 2.00 98.140762 5.964986 
7 2.50 99.473961 3.468328 
7 3.00 99.773346 1.895719 
7 3.50 99.639923 4.918873 
7 4.00 99.831497 2.934673 
7 5.00 99.653961 5.092312 
7 6.00 99.446342 6.400378 
7 7.00 99.595787 5.247209 
7 8.00 99.564697 5.335703 
