# Supplementary material for: Dynamic metastable long-living droplets formed by sticker-spacer proteins
Source: eLife. 2020 Jun 2;9:e56159. doi: 10.7554/eLife.56159 (PMC7360371; doi:10.7554/eLife.56159)
Supplement: Figure 9—source data 1. [file elife-56159-fig9-data1.zip]

Archive with 40 entries (27 files):
- Fig9/
- Fig9/LD/
- Fig9/LD/9a_b_Sclus_distri/
- Fig9/LD/9a_b_Sclus_distri/eta_3_water/
- Fig9/LD/9a_b_Sclus_distri/eta_3_water/50uM.dat
- Fig9/LD/9a_b_Sclus_distri/eta_3_water/70uM.dat
- Fig9/LD/9a_b_Sclus_distri/eta_water/
- Fig9/LD/9a_b_Sclus_distri/eta_water/50uM.dat
- Fig9/LD/9a_b_Sclus_distri/eta_water/70uM.dat
- Fig9/LD/9a_b_Sclus_distri/eta_1p5_water/
- Fig9/LD/9a_b_Sclus_distri/eta_1p5_water/50uM.dat
- Fig9/LD/9a_b_Sclus_distri/eta_1p5_water/70uM.dat
- Fig9/LD/9c/
- Fig9/LD/9c/Lclus_v_viscosity.log
- Fig9/LD/9c/raw_data/
- Fig9/LD/9c/raw_data/eta_water_eta_0p6.dat
- Fig9/LD/9c/raw_data/eta_water_eta_0p8.dat
- Fig9/LD/9c/raw_data/eta_water_eta_1.dat
- Fig9/LD/9c/raw_data/eta_water_eta_0p4.dat
- Fig9/LD/9c/raw_data/eta_water_eta_0p1.dat
- Fig9/LD/9c/raw_data/eta_water_eta_0p2.dat
- Fig9/kMC/
- Fig9/kMC/9e/
- Fig9/kMC/9e/valency_5/
- Fig9/kMC/9e/valency_5/v5_kd_0p20_dens_size.log
- Fig9/kMC/9e/valency_5/v5_kd_0p01_dens_size.log
- Fig9/kMC/9e/valency_5/v5_kd_0p03_dens_size.log
- Fig9/kMC/9e/valency_5/v5_kd_1_dens_size.log
- Fig9/kMC/9e/valency_5/v5_kd_0p50_dens_size.log
- Fig9/kMC/9e/valency_5/v5_kd_0p30_dens_size.log
- Fig9/kMC/9e/valency_5/v5_kd_0p07_dens_size.log
- Fig9/kMC/9e/valency_5/v5_kd_0p10_dens_size.log
- Fig9/kMC/9e/valency_5/v5_kd_0p70_dens_size.log
- Fig9/kMC/9e/valency_5/v5_kd_0p05_dens_size.log
- Fig9/kMC/9d/
- Fig9/kMC/9d/valency_3/
- Fig9/kMC/9d/valency_3/kd_0p03_dens_size.log
- Fig9/kMC/9d/valency_3/kd_0p01_dens_size.log
- Fig9/kMC/9d/valency_3/kd_0p05_dens_size.log
- Fig9/kMC/9d/valency_3/kd_1_dens_size.log
