# Supplementary material for: Dynamic metastable long-living droplets formed by sticker-spacer proteins
Source: eLife. 2020 Jun 2;9:e56159. doi: 10.7554/eLife.56159 (PMC7360371; doi:10.7554/eLife.56159)
Supplement: Figure 9—source data 1. [file elife-56159-fig9-data1.zip › Fig9/LD/9a_b_Sclus_distri/eta_3_water/50uM.dat]

    0     0.000
    1     4.395
    2    28.177
    3     0.189
    4     4.533
    5     1.970
    6     2.186
    7     2.305
    8     1.772
    9     0.039
   10     0.033
   11     0.000
   12     0.868
   13     0.105
   14     1.350
   15     0.216
   16     0.015
   17     0.000
   18     0.003
   19     0.066
   20     0.003
   21     0.000
   22     0.000
   23     0.000
   24     0.009
   25     0.075
   26     0.000
   27     0.006
   28     0.000
   29     0.000
   30     0.003
   31     0.003
   32     0.000
   33     0.024
   34     0.353
   35     0.003
   36     0.048
   37     0.009
   38     0.021
   39     0.754
   40     0.389
   41     0.204
   42     0.039
   43     0.000
   44     0.000
   45     0.009
   46     0.000
   47     0.000
   48     0.000
   49     0.000
   50     0.000
   51     0.000
   52     0.000
   53     0.000
   54     0.000
   55     0.000
   56     0.000
   57     0.000
   58     0.000
   59     0.000
   60     0.000
   61     0.000
   62     0.000
   63     0.000
   64     0.000
   65     0.000
   66     0.000
   67     0.000
   68     0.000
   69     0.000
   70     0.000
   71     0.000
   72     0.000
   73     0.000
   74     0.000
   75     0.000
   76     0.000
   77     0.000
   78     0.000
   79     0.000
   80     0.000
   81     0.000
   82     0.000
   83     0.000
   84     0.000
   85     0.000
   86     0.000
   87     0.000
   88     0.000
   89     0.000
   90     0.000
   91     0.000
   92     0.000
   93     0.000
   94     0.000
   95     0.000
   96     0.000
   97     0.000
   98     0.000
   99     0.000
  100     0.000
  101     0.000
  102     0.000
  103     0.000
  104     0.000
  105     0.000
  106     0.000
  107     0.000
  108     0.000
  109     0.000
  110     0.000
  111     0.000
  112     0.000
  113     0.000
  114     0.000
  115     0.000
  116     0.000
  117     0.000
  118     0.000
  119     0.000
  120     0.000
  121     0.000
  122     0.000
  123     0.000
  124     0.000
  125     0.000
  126     0.000
  127     0.000
  128     0.000
  129     0.000
  130     0.000
  131     0.009
  132     0.000
  133     0.003
  134     0.000
  135     0.003
  136     0.000
  137     0.003
  138     0.000
  139     0.006
  140     0.003
  141     0.015
  142     0.006
  143     0.009
  144     0.003
  145     0.015
  146     0.000
  147     0.024
  148     0.006
  149     0.012
  150     0.003
  151     0.000
  152     0.036
  153     0.015
  154     0.063
  155     0.027
  156     0.102
  157     0.057
  158     0.123
  159     0.069
  160     0.099
  161     0.033
  162     0.072
  163     0.030
  164     0.042
  165     0.021
  166     0.039
  167     0.003
  168     0.009
  169     0.006
  170     0.015
  171     0.006
  172     0.012
  173     0.000
  174     0.000
  175     0.000
  176     0.003
  177     0.000
