# Supplementary material for: Dynamic metastable long-living droplets formed by sticker-spacer proteins
Source: eLife. 2020 Jun 2;9:e56159. doi: 10.7554/eLife.56159 (PMC7360371; doi:10.7554/eLife.56159)
Supplement: Figure 9—source data 1. [file elife-56159-fig9-data1.zip › Fig9/LD/9a_b_Sclus_distri/eta_3_water/70uM.dat]

    0     0.000
    1    13.844
    2    10.419
    3     1.973
    4     4.231
    5     0.401
    6     2.021
    7     1.009
    8     0.793
    9     0.620
   10     0.907
   11     0.048
   12     0.003
   13     0.931
   14     0.003
   15     0.650
   16     0.000
   17     0.000
   18     0.009
   19     0.015
   20     0.003
   21     0.006
   22     0.003
   23     0.006
   24     0.006
   25     0.018
   26     0.024
   27     0.000
   28     0.018
   29     0.024
   30     0.087
   31     0.910
   32     0.506
   33     0.093
   34     0.129
   35     0.045
   36     0.039
   37     0.015
   38     0.042
   39     0.033
   40     0.033
   41     0.057
   42     0.024
   43     0.012
   44     0.018
   45     0.018
   46     0.015
   47     0.036
   48     0.009
   49     0.000
   50     0.027
   51     0.006
   52     0.003
   53     0.012
   54     0.006
   55     0.003
   56     0.006
   57     0.021
   58     0.003
   59     0.018
   60     0.024
   61     0.006
   62     0.012
   63     0.000
   64     0.009
   65     0.009
   66     0.003
   67     0.006
   68     0.003
   69     0.027
   70     0.012
   71     0.009
   72     0.135
   73     0.024
   74     0.000
   75     0.006
   76     0.033
   77     0.024
   78     0.018
   79     0.105
   80     0.027
   81     0.078
   82     0.012
   83     0.048
   84     0.003
   85     0.054
   86     0.000
   87     0.006
   88     0.006
   89     0.015
   90     0.003
   91     0.018
   92     0.030
   93     0.000
   94     0.030
   95     0.009
   96     0.009
   97     0.009
   98     0.012
   99     0.081
  100     0.003
  101     0.027
  102     0.015
  103     0.045
  104     0.000
  105     0.006
  106     0.015
  107     0.036
  108     0.003
  109     0.009
  110     0.024
  111     0.009
  112     0.039
  113     0.000
  114     0.039
  115     0.003
  116     0.063
  117     0.000
  118     0.006
  119     0.003
  120     0.009
  121     0.000
  122     0.009
  123     0.003
  124     0.018
  125     0.012
  126     0.006
  127     0.033
  128     0.033
  129     0.027
  130     0.102
  131     0.003
  132     0.021
  133     0.018
  134     0.021
  135     0.000
  136     0.009
  137     0.024
  138     0.006
  139     0.009
  140     0.021
  141     0.012
  142     0.009
  143     0.021
  144     0.003
  145     0.006
  146     0.006
  147     0.015
  148     0.012
  149     0.000
  150     0.003
  151     0.003
  152     0.003
  153     0.000
  154     0.000
  155     0.003
  156     0.003
  157     0.000
  158     0.006
  159     0.003
  160     0.000
  161     0.006
  162     0.006
  163     0.000
  164     0.003
  165     0.003
  166     0.012
  167     0.000
  168     0.003
  169     0.000
  170     0.000
  171     0.000
  172     0.000
  173     0.000
  174     0.000
  175     0.000
  176     0.000
  177     0.003
  178     0.003
  179     0.000
  180     0.000
  181     0.000
  182     0.000
  183     0.000
  184     0.000
  185     0.006
  186     0.000
  187     0.000
  188     0.003
  189     0.000
  190     0.006
  191     0.000
  192     0.000
  193     0.003
  194     0.000
  195     0.000
  196     0.000
  197     0.006
  198     0.000
  199     0.000
  200     0.003
  201     0.000
  202     0.003
  203     0.000
  204     0.000
  205     0.003
  206     0.000
  207     0.000
  208     0.003
  209     0.003
  210     0.000
  211     0.000
  212     0.003
  213     0.000
  214     0.000
  215     0.000
  216     0.000
  217     0.003
  218     0.000
  219     0.000
  220     0.000
  221     0.003
  222     0.000
  223     0.000
  224     0.000
  225     0.000
  226     0.000
  227     0.000
  228     0.000
  229     0.000
  230     0.000
  231     0.000
  232     0.000
  233     0.000
  234     0.000
  235     0.000
  236     0.000
  237     0.000
  238     0.000
  239     0.003
  240     0.000
  241     0.003
  242     0.000
  243     0.000
  244     0.000
  245     0.000
  246     0.000
  247     0.000
  248     0.000
  249     0.000
  250     0.000
  251     0.003
  252     0.000
  253     0.000
  254     0.003
  255     0.000
  256     0.000
  257     0.006
  258     0.000
  259     0.000
  260     0.000
  261     0.000
  262     0.000
  263     0.000
  264     0.000
  265     0.000
  266     0.000
  267     0.003
  268     0.000
