# Supplementary material for: Dynamic metastable long-living droplets formed by sticker-spacer proteins
Source: eLife. 2020 Jun 2;9:e56159. doi: 10.7554/eLife.56159 (PMC7360371; doi:10.7554/eLife.56159)
Supplement: Figure 9—source data 1. [file elife-56159-fig9-data1.zip › Fig9/LD/9a_b_Sclus_distri/eta_water/50uM.dat]

    0     0.000
    1     5.605
    2    22.377
    3     1.823
    4     2.931
    5     1.665
    6     0.985
    7     2.018
    8     0.036
    9     0.976
   10     1.868
   11     0.527
   12     0.566
   13     0.395
   14     1.165
   15     0.641
   16     0.272
   17     0.350
   18     0.027
   19     0.012
   20     0.524
   21     0.003
   22     0.102
   23     0.275
   24     0.054
   25     0.530
   26     0.003
   27     0.150
   28     1.075
   29     0.018
   30     0.060
   31     0.611
   32     0.395
   33     0.293
   34     0.006
   35     0.198
   36     0.063
   37     0.015
   38     0.027
   39     0.003
   40     0.024
   41     0.021
   42     0.045
   43     0.003
   44     0.060
   45     0.021
   46     0.027
   47     0.009
   48     0.006
   49     0.000
   50     0.003
   51     0.003
   52     0.006
   53     0.000
   54     0.000
   55     0.000
   56     0.003
   57     0.000
   58     0.000
   59     0.003
   60     0.000
   61     0.000
   62     0.000
   63     0.003
   64     0.000
   65     0.021
   66     0.018
   67     0.000
   68     0.000
   69     0.000
   70     0.000
   71     0.000
   72     0.012
   73     0.000
   74     0.006
   75     0.000
   76     0.000
   77     0.000
   78     0.015
   79     0.021
   80     0.311
   81     0.156
   82     0.024
   83     0.000
   84     0.000
   85     0.000
   86     0.000
   87     0.000
   88     0.000
   89     0.000
   90     0.000
   91     0.000
   92     0.000
   93     0.000
   94     0.000
   95     0.000
   96     0.000
   97     0.003
   98     0.000
   99     0.000
  100     0.000
  101     0.030
  102     0.009
  103     0.231
  104     0.054
  105     0.063
  106     0.003
  107     0.012
  108     0.003
  109     0.000
  110     0.000
  111     0.000
  112     0.000
  113     0.000
  114     0.000
  115     0.000
  116     0.000
  117     0.000
  118     0.000
  119     0.000
  120     0.003
  121     0.000
