# Supplementary material for: Dynamic metastable long-living droplets formed by sticker-spacer proteins
Source: eLife. 2020 Jun 2;9:e56159. doi: 10.7554/eLife.56159 (PMC7360371; doi:10.7554/eLife.56159)
Supplement: Figure 9—source data 1. [file elife-56159-fig9-data1.zip › Fig9/LD/9a_b_Sclus_distri/eta_1p5_water/50uM.dat]

    0     0.000
    1    15.105
    2    19.225
    3     6.385
    4     4.356
    5     1.367
    6     1.193
    7     3.324
    8     2.436
    9     1.771
   10     0.702
   11     0.491
   12     0.720
   13     0.989
   14     0.022
   15     0.327
   16     0.978
   17     0.011
   18     0.025
   19     0.589
   20     0.098
   21     0.000
   22     0.000
   23     0.025
   24     0.553
   25     0.349
   26     0.025
   27     0.007
   28     0.029
   29     0.098
   30     0.015
   31     0.000
   32     0.000
   33     0.000
   34     0.000
   35     0.229
   36     0.040
   37     0.193
   38     0.047
   39     0.778
   40     0.004
   41     0.171
   42     0.015
   43     0.004
   44     0.007
   45     0.658
   46     0.018
   47     0.029
   48     0.073
   49     0.000
   50     0.011
   51     0.000
   52     0.705
   53     0.000
   54     0.095
   55     0.025
   56     0.000
   57     0.007
   58     0.007
   59     0.000
   60     0.018
   61     0.000
   62     0.011
   63     0.000
   64     0.018
   65     0.000
   66     0.000
   67     0.011
   68     0.000
   69     0.004
   70     0.000
   71     0.000
   72     0.000
   73     0.000
   74     0.000
   75     0.000
   76     0.000
   77     0.000
   78     0.000
   79     0.004
   80     0.000
