# Supplementary material for: Dynamic metastable long-living droplets formed by sticker-spacer proteins
Source: eLife. 2020 Jun 2;9:e56159. doi: 10.7554/eLife.56159 (PMC7360371; doi:10.7554/eLife.56159)
Supplement: Figure 9—source data 1. [file elife-56159-fig9-data1.zip › Fig9/LD/9a_b_Sclus_distri/eta_1p5_water/70uM.dat]

    0     0.000
    1     5.293
    2    11.246
    3     0.150
    4     1.719
    5     0.859
    6     2.063
    7     0.722
    8     0.024
    9     0.356
   10     0.063
   11     0.054
   12     0.072
   13     0.006
   14     2.153
   15     0.039
   16     0.012
   17     0.000
   18     0.883
   19     0.000
   20     0.015
   21     0.665
   22     0.048
   23     0.021
   24     0.000
   25     0.000
   26     0.006
   27     0.000
   28     0.000
   29     0.000
   30     0.000
   31     0.003
   32     0.000
   33     0.000
   34     0.009
   35     0.006
   36     0.000
   37     0.024
   38     0.003
   39     0.018
   40     0.452
   41     0.036
   42     0.413
   43     0.024
   44     0.000
   45     0.000
   46     0.000
   47     0.000
   48     0.000
   49     0.000
   50     0.000
   51     0.000
   52     0.000
   53     0.006
   54     0.003
   55     0.003
   56     0.000
   57     0.000
   58     0.000
   59     0.000
   60     0.000
   61     0.000
   62     0.000
   63     0.003
   64     0.003
   65     0.003
   66     0.000
   67     0.012
   68     0.003
   69     0.006
   70     0.000
   71     0.000
   72     0.000
   73     0.006
   74     0.000
   75     0.012
   76     0.000
   77     0.000
   78     0.003
   79     0.003
   80     0.000
   81     0.000
   82     0.000
   83     0.000
   84     0.000
   85     0.015
   86     0.003
   87     0.075
   88     0.018
   89     0.036
   90     0.018
   91     0.012
   92     0.006
   93     0.000
   94     0.006
   95     0.000
   96     0.003
   97     0.003
   98     0.015
   99     0.051
  100     0.036
  101     0.138
  102     0.165
  103     0.192
  104     0.066
  105     0.036
  106     0.003
  107     0.003
  108     0.006
  109     0.000
  110     0.000
  111     0.000
  112     0.000
  113     0.000
  114     0.000
  115     0.000
  116     0.000
  117     0.006
  118     0.000
  119     0.012
  120     0.000
  121     0.003
  122     0.003
  123     0.018
  124     0.021
  125     0.012
  126     0.000
  127     0.000
  128     0.003
  129     0.060
  130     0.365
  131     0.254
  132     0.003
  133     0.009
  134     0.003
  135     0.000
  136     0.000
  137     0.000
  138     0.006
  139     0.003
  140     0.006
  141     0.000
  142     0.000
  143     0.018
  144     0.006
  145     0.006
  146     0.000
  147     0.000
  148     0.000
  149     0.000
  150     0.039
  151     0.078
  152     0.075
  153     0.006
  154     0.003
  155     0.000
  156     0.003
  157     0.000
  158     0.000
  159     0.000
  160     0.000
  161     0.000
  162     0.000
  163     0.000
  164     0.006
  165     0.000
  166     0.000
  167     0.000
  168     0.000
  169     0.000
  170     0.000
  171     0.000
  172     0.000
  173     0.000
  174     0.000
  175     0.000
  176     0.000
  177     0.000
  178     0.000
  179     0.000
  180     0.000
  181     0.000
  182     0.000
  183     0.000
  184     0.000
  185     0.000
  186     0.000
  187     0.000
  188     0.000
  189     0.000
  190     0.000
  191     0.000
  192     0.000
  193     0.000
  194     0.000
  195     0.000
  196     0.000
  197     0.000
  198     0.000
  199     0.000
  200     0.000
  201     0.000
  202     0.000
  203     0.000
  204     0.000
  205     0.000
  206     0.000
  207     0.000
  208     0.000
  209     0.000
  210     0.000
  211     0.000
  212     0.000
  213     0.000
  214     0.000
  215     0.000
  216     0.000
  217     0.000
  218     0.000
  219     0.000
  220     0.000
  221     0.000
  222     0.000
  223     0.000
  224     0.000
  225     0.000
  226     0.000
  227     0.000
  228     0.000
  229     0.000
  230     0.000
  231     0.000
  232     0.000
  233     0.000
  234     0.000
  235     0.000
  236     0.000
  237     0.000
  238     0.000
  239     0.000
  240     0.003
  241     0.000
  242     0.000
  243     0.000
  244     0.000
  245     0.000
  246     0.000
  247     0.000
  248     0.000
  249     0.000
  250     0.000
  251     0.000
  252     0.003
  253     0.003
  254     0.000
