# Supplementary material for: Dynamic metastable long-living droplets formed by sticker-spacer proteins
Source: eLife. 2020 Jun 2;9:e56159. doi: 10.7554/eLife.56159 (PMC7360371; doi:10.7554/eLife.56159)
Supplement: Figure 9—source data 1. [file elife-56159-fig9-data1.zip › Fig9/LD/9c/Lclus_v_viscosity.log]

#eta_water/eta_sim #L_clus #Variance #Sample_size
0.05 37.697605334 79.570312 334 
0.1 90.005989429 378.089844 334
0.2 97.293709303  235.111328 429
0.4 102.095711184 220.660156 303
0.5 135.592819334 218.037109 334
0.6 172.478256241 2190.328125 184
0.8 275.726135 1416.328125 241
1 278.115234261 476.242188 269
