# Supplementary material for: Dynamic metastable long-living droplets formed by sticker-spacer proteins
Source: eLife. 2020 Jun 2;9:e56159. doi: 10.7554/eLife.56159 (PMC7360371; doi:10.7554/eLife.56159)
Supplement: Figure 9—source data 1. [file elife-56159-fig9-data1.zip › Fig9/LD/9c/raw_data/eta_water_eta_0p6.dat]

  0.000000e+00         135
  3.000000e-01         226
  6.000000e-01         224
  9.000000e-01         171
  1.200000e+00         207
  1.500000e+00         224
  1.800000e+00         146
  2.100000e+00         222
  2.400000e+00         225
  2.700000e+00         253
  3.000000e+00         133
  3.300000e+00         231
  3.600000e+00         132
  3.900000e+00         109
  4.200000e+00         134
  4.500000e+00         225
  4.800000e+00         169
  5.100000e+00         224
  5.400000e+00         234
  5.700000e+00         231
  6.000000e+00         160
  6.300000e+00         257
  6.600000e+00         231
  6.900000e+00         258
  7.200000e+00         231
  7.500000e+00         248
  7.800000e+00         166
  8.100000e+00         231
  8.400000e+00         244
  8.700000e+00         220
  9.000000e+00         231
  9.300000e+00         182
  9.600000e+00         208
  9.900000e+00         231
  1.020000e+01         133
  1.050000e+01         231
  1.080000e+01         231
  1.110000e+01         101
  1.140000e+01         235
  1.170000e+01         260
  1.200000e+01         229
  1.230000e+01         188
  1.260000e+01         133
  1.290000e+01         162
  1.320000e+01         170
  1.350000e+01         124
  1.380000e+01         179
  1.410000e+01         135
  1.440000e+01         135
  1.470000e+01         162
  1.500000e+01         127
  1.530000e+01         136
  1.560000e+01         163
  1.590000e+01         224
  1.620000e+01         163
  1.650000e+01         234
  1.680000e+01         161
  1.710000e+01         172
  1.740000e+01         149
  1.770000e+01         158
  1.800000e+01         163
  1.830000e+01         157
  1.860000e+01         180
  1.890000e+01         180
  1.920000e+01         166
  1.950000e+01         163
  1.980000e+01         134
  2.010000e+01         163
  2.040000e+01         138
  2.070000e+01         181
  2.100000e+01         146
  2.130000e+01         138
  2.160000e+01         151
  2.190000e+01         135
  2.220000e+01         137
  2.250000e+01         137
  2.280000e+01         135
  2.310000e+01         158
  2.340000e+01         141
  2.370000e+01         162
  2.400000e+01         165
  2.430000e+01         140
  2.460000e+01         165
  2.490000e+01         169
  2.520000e+01         163
  2.550000e+01         181
  2.580000e+01         140
  2.610000e+01         140
  2.640000e+01         138
  2.670000e+01         153
  2.700000e+01         283
  2.730000e+01         139
  2.760000e+01         225
  2.790000e+01         138
  2.820000e+01         151
  2.850000e+01         138
  2.880000e+01         222
  2.910000e+01         149
  2.940000e+01         141
  2.970000e+01         137
  3.000000e+01         138
  3.030000e+01         138
  3.060000e+01         136
  3.090000e+01         138
  3.120000e+01         136
  3.150000e+01         262
  3.180000e+01         260
  3.210000e+01         211
  3.240000e+01         138
  3.270000e+01         136
  3.300000e+01         136
  3.330000e+01         202
  3.360000e+01         260
  3.390000e+01         296
  3.420000e+01         262
  3.450000e+01         262
  3.480000e+01         136
  3.510000e+01         138
  3.540000e+01         138
  3.570000e+01         165
  3.600000e+01         136
  3.630000e+01         136
  3.660000e+01         164
  3.690000e+01         136
  3.720000e+01         138
  3.750000e+01         136
  3.780000e+01         153
  3.810000e+01         138
  3.840000e+01         165
  3.870000e+01         136
  3.900000e+01         138
  3.930000e+01         137
  3.960000e+01         125
  3.990000e+01         138
  4.020000e+01         138
  4.050000e+01         135
  4.080000e+01         135
  4.110000e+01         138
  4.140000e+01         140
  4.170000e+01         136
  4.200000e+01         151
  4.230000e+01         138
  4.260000e+01         138
  4.290000e+01         140
  4.320000e+01         140
  4.350000e+01         137
  4.380000e+01         138
  4.410000e+01         138
  4.440000e+01         142
  4.470000e+01         151
  4.500000e+01         144
  4.530000e+01         140
  4.560000e+01         253
  4.590000e+01         133
  4.620000e+01         149
  4.650000e+01         195
  4.680000e+01         290
  4.710000e+01         164
  4.740000e+01         149
  4.770000e+01         138
  4.800000e+01         226
  4.830000e+01         152
  4.860000e+01         303
  4.890000e+01         151
  4.920000e+01         301
  4.950000e+01         138
  4.980000e+01         138
  5.010000e+01         138
  5.040000e+01         237
  5.070000e+01         138
  5.100000e+01         136
  5.130000e+01         144
  5.160000e+01         138
  5.190000e+01         138
  5.220000e+01         122
  5.250000e+01         246
  5.280000e+01         151
  5.310000e+01         151
  5.340000e+01         204
  5.370000e+01         133
  5.400000e+01         138
  5.430000e+01         297
  5.460000e+01         111
  5.490000e+01         261
