# Supplementary material for: Dynamic metastable long-living droplets formed by sticker-spacer proteins
Source: eLife. 2020 Jun 2;9:e56159. doi: 10.7554/eLife.56159 (PMC7360371; doi:10.7554/eLife.56159)
Supplement: Figure 9—source data 1. [file elife-56159-fig9-data1.zip › Fig9/LD/9c/raw_data/eta_water_eta_0p8.dat]

  0.000000e+00         303
  3.000000e-01         280
  6.000000e-01         292
  9.000000e-01         303
  1.200000e+00         299
  1.500000e+00         280
  1.800000e+00         310
  2.100000e+00         308
  2.400000e+00         308
  2.700000e+00         272
  3.000000e+00         279
  3.300000e+00         303
  3.600000e+00         305
  3.900000e+00         307
  4.200000e+00         238
  4.500000e+00         310
  4.800000e+00         227
  5.100000e+00         309
  5.400000e+00         303
  5.700000e+00         127
  6.000000e+00         283
  6.300000e+00         288
  6.600000e+00         277
  6.900000e+00         284
  7.200000e+00         217
  7.500000e+00         271
  7.800000e+00         282
  8.100000e+00         208
  8.400000e+00         277
  8.700000e+00         305
  9.000000e+00         304
  9.300000e+00         249
  9.600000e+00         313
  9.900000e+00         248
  1.020000e+01         212
  1.050000e+01         290
  1.080000e+01         318
  1.110000e+01         319
  1.140000e+01         269
  1.170000e+01         220
  1.200000e+01         307
  1.230000e+01         319
  1.260000e+01         281
  1.290000e+01         314
  1.320000e+01         266
  1.350000e+01         311
  1.380000e+01         317
  1.410000e+01         309
  1.440000e+01         308
  1.470000e+01         279
  1.500000e+01         262
  1.530000e+01         214
  1.560000e+01         278
  1.590000e+01         226
  1.620000e+01         288
  1.650000e+01         253
  1.680000e+01         305
  1.710000e+01         315
  1.740000e+01         313
  1.770000e+01         317
  1.800000e+01         306
  1.830000e+01         318
  1.860000e+01         307
  1.890000e+01         317
  1.920000e+01         332
  1.950000e+01         310
  1.980000e+01         280
  2.010000e+01         331
  2.040000e+01         313
  2.070000e+01         302
  2.100000e+01         326
  2.130000e+01         322
  2.160000e+01         331
  2.190000e+01         310
  2.220000e+01         252
  2.250000e+01         329
  2.280000e+01         329
  2.310000e+01         329
  2.340000e+01         304
  2.370000e+01         332
  2.400000e+01         333
  2.430000e+01         176
  2.460000e+01         272
  2.490000e+01         331
  2.520000e+01         328
  2.550000e+01         252
  2.580000e+01         320
  2.610000e+01         319
  2.640000e+01         317
  2.670000e+01         267
  2.700000e+01         317
  2.730000e+01         312
  2.760000e+01         314
  2.790000e+01         278
  2.820000e+01         310
  2.850000e+01         298
  2.880000e+01         288
  2.910000e+01         315
  2.940000e+01         319
  2.970000e+01         327
  3.000000e+01         283
  3.030000e+01         320
  3.060000e+01         243
  3.090000e+01         248
  3.120000e+01         320
  3.150000e+01         244
  3.180000e+01         309
  3.210000e+01         308
  3.240000e+01         302
  3.270000e+01         283
  3.300000e+01         306
  3.330000e+01         280
  3.360000e+01         301
  3.390000e+01         303
  3.420000e+01         261
  3.450000e+01         289
  3.480000e+01         186
  3.510000e+01         244
  3.540000e+01         310
  3.570000e+01         293
  3.600000e+01         253
  3.630000e+01         287
  3.660000e+01         287
  3.690000e+01         276
  3.720000e+01         280
  3.750000e+01         278
  3.780000e+01         241
  3.810000e+01         281
  3.840000e+01         276
  3.870000e+01         283
  3.900000e+01         214
  3.930000e+01         287
  3.960000e+01         276
  3.990000e+01         281
  4.020000e+01         281
  4.050000e+01         285
  4.080000e+01         180
  4.110000e+01         277
  4.140000e+01         218
  4.170000e+01         263
  4.200000e+01         280
  4.230000e+01         173
  4.260000e+01         284
  4.290000e+01         175
  4.320000e+01         285
  4.350000e+01         280
  4.380000e+01         281
  4.410000e+01         281
  4.440000e+01         282
  4.470000e+01         152
  4.500000e+01         225
  4.530000e+01         209
  4.560000e+01         279
  4.590000e+01         211
  4.620000e+01         226
  4.650000e+01         279
  4.680000e+01         216
  4.710000e+01         238
  4.740000e+01         218
  4.770000e+01         213
  4.800000e+01         276
  4.830000e+01         277
  4.860000e+01         232
  4.890000e+01         232
  4.920000e+01         283
  4.950000e+01         285
  4.980000e+01         185
  5.010000e+01         280
  5.040000e+01         213
  5.070000e+01         267
  5.100000e+01         281
  5.130000e+01         278
  5.160000e+01         225
  5.190000e+01         289
  5.220000e+01         275
  5.250000e+01         272
  5.280000e+01         273
  5.310000e+01         275
  5.340000e+01         272
  5.370000e+01         281
  5.400000e+01         281
  5.430000e+01         247
  5.460000e+01         271
  5.490000e+01         265
  5.520000e+01         276
  5.550000e+01         278
  5.580000e+01         213
  5.610000e+01         237
  5.640000e+01         245
  5.670000e+01         278
  5.700000e+01         217
  5.730000e+01         279
  5.760000e+01         233
  5.790000e+01         224
  5.820000e+01         222
  5.850000e+01         314
  5.880000e+01         222
  5.910000e+01         281
  5.940000e+01         242
  5.970000e+01         312
  6.000000e+01         280
  6.030000e+01         311
  6.060000e+01         281
  6.090000e+01         208
  6.120000e+01         283
  6.150000e+01         290
  6.180000e+01         288
  6.210000e+01         224
  6.240000e+01         308
  6.270000e+01         244
  6.300000e+01         281
  6.330000e+01         278
  6.360000e+01         248
  6.390000e+01         307
  6.420000e+01         248
  6.450000e+01         279
  6.480000e+01         223
  6.510000e+01         199
  6.540000e+01         241
  6.570000e+01         277
  6.600000e+01         309
  6.630000e+01         246
  6.660000e+01         314
  6.690000e+01         304
  6.720000e+01         287
  6.750000e+01         282
  6.780000e+01         278
  6.810000e+01         271
  6.840000e+01         242
  6.870000e+01         289
  6.900000e+01         280
  6.930000e+01         281
  6.960000e+01         233
  6.990000e+01         261
  7.020000e+01         287
  7.050000e+01         269
  7.080000e+01         282
  7.110000e+01         317
  7.140000e+01         314
  7.170000e+01         251
  7.200000e+01         291
