# Supplementary material for: Dynamic metastable long-living droplets formed by sticker-spacer proteins
Source: eLife. 2020 Jun 2;9:e56159. doi: 10.7554/eLife.56159 (PMC7360371; doi:10.7554/eLife.56159)
Supplement: Figure 9—source data 1. [file elife-56159-fig9-data1.zip › Fig9/LD/9c/raw_data/eta_water_eta_0p1.dat]

  5.100000e+00          66
  5.400000e+00          64
  5.700000e+00          60
  6.000000e+00          57
  6.300000e+00          64
  6.600000e+00          63
  6.900000e+00          65
  7.200000e+00          65
  7.500000e+00          66
  7.800000e+00          65
  8.100000e+00          64
  8.400000e+00          69
  8.700000e+00          64
  9.000000e+00          58
  9.300000e+00          67
  9.600000e+00          66
  9.900000e+00          65
  1.020000e+01          65
  1.050000e+01          54
  1.080000e+01          68
  1.110000e+01          96
  1.140000e+01          66
  1.170000e+01          97
  1.200000e+01          77
  1.230000e+01          61
  1.260000e+01          66
  1.290000e+01          72
  1.320000e+01          65
  1.350000e+01          61
  1.380000e+01          91
  1.410000e+01          64
  1.440000e+01          66
  1.470000e+01          66
  1.500000e+01          70
  1.530000e+01          88
  1.560000e+01         103
  1.590000e+01          67
  1.620000e+01          88
  1.650000e+01         111
  1.680000e+01         131
  1.710000e+01          68
  1.740000e+01          97
  1.770000e+01         109
  1.800000e+01         133
  1.830000e+01          67
  1.860000e+01          91
  1.890000e+01          70
  1.920000e+01          97
  1.950000e+01          68
  1.980000e+01          98
  2.010000e+01          67
  2.040000e+01          67
  2.070000e+01          66
  2.100000e+01          66
  2.130000e+01          64
  2.160000e+01          64
  2.190000e+01          78
  2.220000e+01          66
  2.250000e+01          61
  2.280000e+01          67
  2.310000e+01          88
  2.340000e+01         109
  2.370000e+01          98
  2.400000e+01         110
  2.430000e+01         121
  2.460000e+01         105
  2.490000e+01          68
  2.520000e+01          66
  2.550000e+01          94
  2.580000e+01         129
  2.610000e+01         120
  2.640000e+01          88
  2.670000e+01          84
  2.700000e+01         128
  2.730000e+01         128
  2.760000e+01          62
  2.790000e+01          61
  2.820000e+01          65
  2.850000e+01         122
  2.880000e+01          59
  2.910000e+01          69
  2.940000e+01          68
  2.970000e+01          65
  3.000000e+01          69
  3.030000e+01          65
  3.060000e+01          67
  3.090000e+01          65
  3.120000e+01          65
  3.150000e+01          64
  3.180000e+01         157
  3.210000e+01          64
  3.240000e+01          94
  3.270000e+01         100
  3.300000e+01          98
  3.330000e+01          92
  3.360000e+01          96
  3.390000e+01         128
  3.420000e+01          97
  3.450000e+01         116
  3.480000e+01          97
  3.510000e+01          58
  3.540000e+01          98
  3.570000e+01          97
  3.600000e+01          61
  3.630000e+01          90
  3.660000e+01          67
  3.690000e+01          99
  3.720000e+01          97
  3.750000e+01         123
  3.780000e+01          92
  3.810000e+01          93
  3.840000e+01          65
  3.870000e+01          95
  3.900000e+01          64
  3.930000e+01          88
  3.960000e+01          59
  3.990000e+01          60
  4.020000e+01         102
  4.050000e+01         114
  4.080000e+01          67
  4.110000e+01          64
  4.140000e+01          91
  4.170000e+01          95
  4.200000e+01          86
  4.230000e+01          55
  4.260000e+01         101
  4.290000e+01          66
  4.320000e+01          98
  4.350000e+01          66
  4.380000e+01          66
  4.410000e+01          98
  4.440000e+01          96
  4.470000e+01          97
  4.500000e+01          64
  4.530000e+01          89
  4.560000e+01          98
  4.590000e+01          64
  4.620000e+01          86
  4.650000e+01          65
  4.680000e+01          64
  4.710000e+01          89
  4.740000e+01          63
  4.770000e+01          91
  4.800000e+01          89
  4.830000e+01          93
  4.860000e+01          90
  4.890000e+01          65
  4.920000e+01          92
  4.950000e+01          90
  4.980000e+01          63
  5.010000e+01          92
  5.040000e+01          99
  5.070000e+01          65
  5.100000e+01         100
  5.130000e+01         103
  5.160000e+01         111
  5.190000e+01         108
  5.220000e+01          96
  5.250000e+01          96
  5.280000e+01         101
  5.310000e+01          99
  5.340000e+01         139
  5.370000e+01         132
  5.400000e+01          66
  5.430000e+01         117
  5.460000e+01          95
  5.490000e+01         111
  5.520000e+01         100
  5.550000e+01         122
  5.580000e+01         148
  5.610000e+01          99
  5.640000e+01          99
  5.670000e+01          99
  5.700000e+01         100
  5.730000e+01         101
  5.760000e+01          99
  5.790000e+01          95
  5.820000e+01         100
  5.850000e+01         115
  5.880000e+01          97
  5.910000e+01         125
  5.940000e+01          91
  5.970000e+01         104
  6.000000e+01         108
  6.030000e+01          92
  6.060000e+01          99
  6.090000e+01          97
  6.120000e+01          97
  6.150000e+01          93
  6.180000e+01          92
  6.210000e+01         111
  6.240000e+01          98
  6.270000e+01          94
  6.300000e+01         109
  6.330000e+01          94
  6.360000e+01         106
  6.390000e+01         123
  6.420000e+01          96
  6.450000e+01         107
  6.480000e+01          64
  6.510000e+01         110
  6.540000e+01         111
  6.570000e+01         109
  6.600000e+01         102
  6.630000e+01         110
  6.660000e+01          99
  6.690000e+01         110
  6.720000e+01         106
  6.750000e+01         116
  6.780000e+01         103
  6.810000e+01          97
  6.840000e+01          90
  6.870000e+01         102
  6.900000e+01         100
  6.930000e+01         111
  6.960000e+01          94
  6.990000e+01         112
  7.020000e+01          96
  7.050000e+01          94
  7.080000e+01          91
  7.110000e+01         107
  7.140000e+01         102
  7.170000e+01         103
  7.200000e+01         114
  7.230000e+01          90
  7.260000e+01         112
  7.290000e+01          91
  7.320000e+01          92
  7.350000e+01          88
  7.380000e+01          91
  7.410000e+01          88
  7.440000e+01          92
  7.470000e+01          89
  7.500000e+01          92
  7.530000e+01          91
  7.560000e+01         107
  7.590000e+01          90
  7.620000e+01         107
  7.650000e+01         106
  7.680000e+01         107
  7.710000e+01         108
  7.740000e+01          92
  7.770000e+01         116
  7.800000e+01          92
  7.830000e+01          88
  7.860000e+01         103
  7.890000e+01         106
  7.920000e+01         105
  7.950000e+01          87
  7.980000e+01         102
  8.010000e+01          86
  8.040000e+01         116
  8.070000e+01         103
  8.100000e+01          86
  8.130000e+01          91
  8.160000e+01          91
  8.190000e+01          91
  8.220000e+01         106
  8.250000e+01          91
  8.280000e+01         102
  8.310000e+01          91
  8.340000e+01          91
  8.370000e+01         105
  8.400000e+01          91
  8.430000e+01         107
  8.460000e+01          92
  8.490000e+01          91
  8.520000e+01         104
  8.550000e+01          87
  8.580000e+01          92
  8.610000e+01          87
  8.640000e+01         101
  8.670000e+01          92
  8.700000e+01          99
  8.730000e+01          92
  8.760000e+01          93
  8.790000e+01          91
  8.820000e+01          91
  8.850000e+01          96
  8.880000e+01          91
  8.910000e+01          91
  8.940000e+01          92
  8.970000e+01          98
  9.000000e+01         118
  9.030000e+01         118
  9.060000e+01          90
  9.090000e+01         125
  9.120000e+01         112
  9.150000e+01         108
  9.180000e+01         112
  9.210000e+01          89
  9.240000e+01         111
  9.270000e+01          91
  9.300000e+01          95
  9.330000e+01          93
  9.360000e+01         116
  9.390000e+01         103
  9.420000e+01         116
  9.450000e+01         117
  9.480000e+01         120
  9.510000e+01         117
  9.540000e+01          94
  9.570000e+01          94
  9.600000e+01          92
  9.630000e+01          99
  9.660000e+01         108
  9.690000e+01          99
  9.720000e+01          99
  9.750000e+01          92
  9.780000e+01          84
  9.810000e+01         100
  9.840000e+01          96
  9.870000e+01          92
  9.900000e+01          95
  9.930000e+01         100
  9.960000e+01          94
  9.990000e+01          90
