# Supplementary material for: Dynamic metastable long-living droplets formed by sticker-spacer proteins
Source: eLife. 2020 Jun 2;9:e56159. doi: 10.7554/eLife.56159 (PMC7360371; doi:10.7554/eLife.56159)
Supplement: Figure 9—source data 1. [file elife-56159-fig9-data1.zip › Fig9/LD/9c/raw_data/eta_water_eta_0p2.dat]

  0.000000e+00         103
  3.000000e-01          72
  6.000000e-01          81
  9.000000e-01         103
  1.200000e+00         102
  1.500000e+00          79
  1.800000e+00         103
  2.100000e+00         100
  2.400000e+00          81
  2.700000e+00          78
  3.000000e+00          80
  3.300000e+00          78
  3.600000e+00          83
  3.900000e+00          99
  4.200000e+00          89
  4.500000e+00          78
  4.800000e+00          68
  5.100000e+00          81
  5.400000e+00          71
  5.700000e+00          81
  6.000000e+00          78
  6.300000e+00          95
  6.600000e+00          74
  6.900000e+00          68
  7.200000e+00          93
  7.500000e+00          81
  7.800000e+00          79
  8.100000e+00          85
  8.400000e+00          73
  8.700000e+00          81
  9.000000e+00          81
  9.300000e+00          93
  9.600000e+00          94
  9.900000e+00          86
  1.020000e+01          94
  1.050000e+01          69
  1.080000e+01          93
  1.110000e+01          92
  1.140000e+01          91
  1.170000e+01          94
  1.200000e+01          94
  1.230000e+01          94
  1.260000e+01          93
  1.290000e+01         110
  1.320000e+01          91
  1.350000e+01         123
  1.380000e+01         107
  1.410000e+01          93
  1.440000e+01          72
  1.470000e+01          70
  1.500000e+01          81
  1.530000e+01         108
  1.560000e+01         129
  1.590000e+01         117
  1.620000e+01          85
  1.650000e+01          95
  1.680000e+01          96
  1.710000e+01          96
  1.740000e+01          70
  1.770000e+01          93
  1.800000e+01         116
  1.830000e+01          99
  1.860000e+01         115
  1.890000e+01         126
  1.920000e+01         130
  1.950000e+01         118
  1.980000e+01         111
  2.010000e+01         125
  2.040000e+01         115
  2.070000e+01         121
  2.100000e+01          81
  2.130000e+01         110
  2.160000e+01          96
  2.190000e+01         122
  2.220000e+01         124
  2.250000e+01          71
  2.280000e+01         115
  2.310000e+01         115
  2.340000e+01         132
  2.370000e+01         110
  2.400000e+01          80
  2.430000e+01         130
  2.460000e+01         130
  2.490000e+01         124
  2.520000e+01         102
  2.550000e+01         125
  2.580000e+01         110
  2.610000e+01          95
  2.640000e+01          85
  2.670000e+01          78
  2.700000e+01          90
  2.730000e+01          73
  2.760000e+01          93
  2.790000e+01         104
  2.820000e+01          90
  2.850000e+01          85
  2.880000e+01          99
  2.910000e+01         111
  2.940000e+01         113
  2.970000e+01         117
  3.000000e+01         103
  3.030000e+01         103
  3.060000e+01         125
  3.090000e+01         101
  3.120000e+01         108
  3.150000e+01         117
  3.180000e+01          83
  3.210000e+01          98
  3.240000e+01          86
  3.270000e+01         101
  3.300000e+01         125
  3.330000e+01         117
  3.360000e+01         114
  3.390000e+01          90
  3.420000e+01         116
  3.450000e+01         124
  3.480000e+01          86
  3.510000e+01         102
  3.540000e+01         118
  3.570000e+01         111
  3.600000e+01         112
  3.630000e+01          82
  3.660000e+01         129
  3.690000e+01         132
  3.720000e+01         129
  3.750000e+01         118
  3.780000e+01          79
  3.810000e+01         115
  3.840000e+01         106
  3.870000e+01          88
  3.900000e+01         110
  3.930000e+01         108
  3.960000e+01          85
  3.990000e+01          77
  4.020000e+01         108
  4.050000e+01         109
  4.080000e+01         107
  4.110000e+01          84
  4.140000e+01         120
  4.170000e+01          89
  4.200000e+01         117
  4.230000e+01         108
  4.260000e+01         109
  4.290000e+01         107
  4.320000e+01         106
  4.350000e+01          85
  4.380000e+01          51
  4.410000e+01         110
  4.440000e+01          72
  4.470000e+01          86
  4.500000e+01         109
  4.530000e+01          89
  4.560000e+01         110
  4.590000e+01          75
  4.620000e+01         105
  4.650000e+01         107
  4.680000e+01         110
  4.710000e+01         106
  4.740000e+01         104
  4.770000e+01         112
  4.800000e+01          99
  4.830000e+01         109
  4.860000e+01          87
  4.890000e+01          97
  4.920000e+01          73
  4.950000e+01         110
  4.980000e+01         109
  5.010000e+01         109
  5.040000e+01         102
  5.070000e+01         105
  5.100000e+01          84
  5.130000e+01         109
  5.160000e+01         103
  5.190000e+01         100
  5.220000e+01         103
  5.250000e+01         103
  5.280000e+01          95
  5.310000e+01         104
  5.340000e+01          83
  5.370000e+01          83
  5.400000e+01          98
  5.430000e+01          81
  5.460000e+01         112
  5.490000e+01         111
  5.520000e+01         110
  5.550000e+01          96
  5.580000e+01         109
  5.610000e+01         106
  5.640000e+01         103
  5.670000e+01          83
  5.700000e+01         102
  5.730000e+01         110
  5.760000e+01         102
  5.790000e+01         103
  5.820000e+01          84
  5.850000e+01          95
  5.880000e+01         109
  5.910000e+01         109
  5.940000e+01         103
  5.970000e+01         109
  6.000000e+01         119
  6.030000e+01          87
  6.060000e+01         103
  6.090000e+01         103
  6.120000e+01         112
  6.150000e+01          51
  6.180000e+01         114
  6.210000e+01         100
  6.240000e+01         103
  6.270000e+01          73
  6.300000e+01         111
  6.330000e+01          83
  6.360000e+01         106
  6.390000e+01          71
  6.420000e+01          70
  6.450000e+01          72
  6.480000e+01          81
  6.510000e+01         109
  6.540000e+01          80
  6.570000e+01         111
  6.600000e+01         104
  6.630000e+01         112
  6.660000e+01          71
  6.690000e+01         113
  6.720000e+01         113
  6.750000e+01         112
  6.780000e+01         111
  6.810000e+01          69
  6.840000e+01          70
  6.870000e+01          86
  6.900000e+01          81
  6.930000e+01         109
  6.960000e+01         113
  6.990000e+01         118
  7.020000e+01         102
  7.050000e+01          67
  7.080000e+01         102
  7.110000e+01          99
  7.140000e+01          85
  7.170000e+01         112
  7.200000e+01          99
  7.230000e+01         110
  7.260000e+01         113
  7.290000e+01         108
  7.320000e+01          95
  7.350000e+01         100
  7.380000e+01         111
  7.410000e+01          90
  7.440000e+01         108
  7.470000e+01          89
  7.500000e+01         110
  7.530000e+01         112
  7.560000e+01         110
  7.590000e+01          76
  7.620000e+01         106
  7.650000e+01         113
  7.680000e+01         105
  7.710000e+01          83
  7.740000e+01          71
  7.770000e+01          81
  7.800000e+01          95
  7.830000e+01          80
  7.860000e+01          81
  7.890000e+01          83
  7.920000e+01          61
  7.950000e+01          90
  7.980000e+01         103
  8.010000e+01          98
  8.040000e+01         100
  8.070000e+01          71
  8.100000e+01         105
  8.130000e+01         103
  8.160000e+01         105
  8.190000e+01         102
  8.220000e+01          88
  8.250000e+01          87
  8.280000e+01          96
  8.310000e+01         103
  8.340000e+01         104
  8.370000e+01         104
  8.400000e+01          82
  8.430000e+01          81
  8.460000e+01         103
  8.490000e+01          97
  8.520000e+01          94
  8.550000e+01          69
  8.580000e+01         103
  8.610000e+01         104
  8.640000e+01         101
  8.670000e+01         104
  8.700000e+01         114
  8.730000e+01         101
  8.760000e+01         119
  8.790000e+01          81
  8.820000e+01         102
  8.850000e+01          96
  8.880000e+01          82
  8.910000e+01          89
  8.940000e+01          81
  8.970000e+01          67
  9.000000e+01         110
  9.030000e+01         101
  9.060000e+01          87
  9.090000e+01          78
  9.120000e+01         115
  9.150000e+01         113
  9.180000e+01         113
  9.210000e+01          89
  9.240000e+01          84
  9.270000e+01          87
  9.300000e+01         110
  9.330000e+01         107
  9.360000e+01         101
  9.390000e+01         112
  9.420000e+01          89
  9.450000e+01         102
  9.480000e+01          80
  9.510000e+01          89
  9.540000e+01         112
  9.570000e+01         107
  9.600000e+01         117
  9.630000e+01          75
  9.660000e+01          77
  9.690000e+01          77
  9.720000e+01          69
  9.750000e+01         111
  9.780000e+01          79
  9.810000e+01          69
  9.840000e+01         103
  9.870000e+01          81
  9.900000e+01          77
  9.930000e+01          81
  9.960000e+01          81
  9.990000e+01          78
  1.002000e+02          76
  1.005000e+02         104
  1.008000e+02          80
  1.011000e+02          78
  1.014000e+02          79
  1.017000e+02          86
  1.020000e+02          90
  1.023000e+02         100
  1.026000e+02          89
  1.029000e+02         100
  1.032000e+02         119
  1.035000e+02          96
  1.038000e+02         119
  1.041000e+02         112
  1.044000e+02         103
  1.047000e+02         102
  1.050000e+02         102
  1.053000e+02         111
  1.056000e+02          92
  1.059000e+02         116
  1.062000e+02         111
  1.065000e+02         111
  1.068000e+02         102
  1.071000e+02          83
  1.074000e+02         119
  1.077000e+02          83
  1.080000e+02          81
  1.083000e+02          81
  1.086000e+02         103
  1.089000e+02          81
  1.092000e+02          84
  1.095000e+02          83
  1.098000e+02          83
  1.101000e+02          82
  1.104000e+02          84
  1.107000e+02          81
  1.110000e+02          87
  1.113000e+02          84
  1.116000e+02         111
  1.119000e+02         112
  1.122000e+02          87
  1.125000e+02         103
  1.128000e+02         104
  1.131000e+02          87
  1.134000e+02          80
  1.137000e+02          82
  1.140000e+02          80
  1.143000e+02          80
  1.146000e+02         106
  1.149000e+02         108
  1.152000e+02         104
  1.155000e+02          83
  1.158000e+02          83
  1.161000e+02          89
  1.164000e+02          87
  1.167000e+02         110
  1.170000e+02          82
  1.173000e+02          80
  1.176000e+02          83
  1.179000e+02          89
  1.182000e+02         104
  1.185000e+02         112
  1.188000e+02         105
  1.191000e+02         102
  1.194000e+02         111
  1.197000e+02         110
  1.200000e+02         106
  1.203000e+02         111
  1.206000e+02         105
  1.209000e+02         105
  1.212000e+02         103
  1.215000e+02         111
  1.218000e+02         111
  1.221000e+02         104
  1.224000e+02         112
  1.227000e+02         105
  1.230000e+02          80
  1.233000e+02          82
  1.236000e+02         105
  1.239000e+02          90
  1.242000e+02         106
  1.245000e+02         110
  1.248000e+02         105
  1.251000e+02         104
  1.254000e+02         104
  1.257000e+02          96
  1.260000e+02         107
  1.263000e+02         113
  1.266000e+02         105
  1.269000e+02         112
  1.272000e+02         116
  1.275000e+02         112
  1.278000e+02          83
  1.281000e+02         113
  1.284000e+02          82
