# Supplementary material for: Dynamic metastable long-living droplets formed by sticker-spacer proteins
Source: eLife. 2020 Jun 2;9:e56159. doi: 10.7554/eLife.56159 (PMC7360371; doi:10.7554/eLife.56159)
Supplement: Figure 9—source data 1. [file elife-56159-fig9-data1.zip › Fig9/kMC/9e/valency_5/v5_kd_0p20_dens_size.log]

0.010000 33 21.587999 
0.010000 37 17.809999 
0.010000 40 15.462000 
0.010000 44 13.696000 
0.010000 50 11.020000 
0.010000 55 9.990000 
0.010000 60 8.892000 
0.010000 65 8.046000 
0.010000 70 7.148000 
0.010000 75 6.574000 
0.010000 80 6.042000 
0.010000 85 5.650000 
0.010000 90 5.370000 
0.010000 95 5.100000 
0.010000 100 4.725275
