# Supplementary material for: Dynamic metastable long-living droplets formed by sticker-spacer proteins
Source: eLife. 2020 Jun 2;9:e56159. doi: 10.7554/eLife.56159 (PMC7360371; doi:10.7554/eLife.56159)
Supplement: Figure 9—source data 1. [file elife-56159-fig9-data1.zip › Fig9/kMC/9e/valency_5/v5_kd_0p03_dens_size.log]

0.030000 33 34.133999 
0.030000 37 28.134001 
0.030000 40 25.614000 
0.030000 44 21.705999 
0.030000 50 17.874001 
0.030000 55 15.782000 
0.030000 60 14.022000 
0.030000 65 12.432000 
0.030000 70 11.248000 
0.030000 75 10.492000 
0.030000 80 9.294000 
0.030000 85 8.780000 
0.030000 90 8.154000 
0.030000 95 7.624000 
0.030000 100 7.012000
