# Supplementary material for: Dynamic metastable long-living droplets formed by sticker-spacer proteins
Source: eLife. 2020 Jun 2;9:e56159. doi: 10.7554/eLife.56159 (PMC7360371; doi:10.7554/eLife.56159)
Supplement: Figure 9—source data 1. [file elife-56159-fig9-data1.zip › Fig9/kMC/9e/valency_5/v5_kd_1_dens_size.log]

0.900000 33 85.641998 
0.900000 37 78.802002 
0.900000 40 73.994003 
0.900000 44 65.570000 
0.900000 50 58.453999 
0.900000 55 53.279999 
0.900000 60 47.245998 
0.900000 65 42.650333 
0.900000 70 40.601562 
0.900000 75 37.351517 
0.900000 80 33.602837 
0.900000 85 31.478632 
0.900000 90 28.793104 
0.900000 95 25.494047 
0.900000 100 25.452703 
