# Supplementary material for: Dynamic metastable long-living droplets formed by sticker-spacer proteins
Source: eLife. 2020 Jun 2;9:e56159. doi: 10.7554/eLife.56159 (PMC7360371; doi:10.7554/eLife.56159)
Supplement: Figure 9—source data 1. [file elife-56159-fig9-data1.zip › Fig9/kMC/9e/valency_5/v5_kd_0p50_dens_size.log]

0.500000 33 76.416000 
0.500000 37 71.335999 
0.500000 40 63.896000 
0.500000 44 58.389999 
0.500000 50 49.236000 
0.500000 55 44.782001 
0.500000 60 40.723999 
0.500000 65 35.664001 
0.500000 70 33.755100 
0.500000 75 30.360975 
0.500000 80 28.158640 
0.500000 85 25.611486 
0.500000 90 23.854330 
0.500000 95 23.192488 
0.500000 100 20.061453
