# Supplementary material for: Dynamic metastable long-living droplets formed by sticker-spacer proteins
Source: eLife. 2020 Jun 2;9:e56159. doi: 10.7554/eLife.56159 (PMC7360371; doi:10.7554/eLife.56159)
Supplement: Figure 9—source data 1. [file elife-56159-fig9-data1.zip › Fig9/kMC/9e/valency_5/v5_kd_0p30_dens_size.log]

0.300000 33 68.989998 
0.300000 37 62.931999 
0.300000 40 56.301998 
0.300000 44 49.810001 
0.300000 50 43.042000 
0.300000 55 37.334000 
0.300000 60 34.198002 
0.300000 65 31.323999 
0.300000 70 28.720524 
0.300000 75 25.738533 
0.300000 80 23.695402 
0.300000 85 22.092438 
0.300000 90 20.495237 
0.300000 95 18.556963 
0.300000 100 17.797468
