# Supplementary material for: Dynamic metastable long-living droplets formed by sticker-spacer proteins
Source: eLife. 2020 Jun 2;9:e56159. doi: 10.7554/eLife.56159 (PMC7360371; doi:10.7554/eLife.56159)
Supplement: Figure 9—source data 1. [file elife-56159-fig9-data1.zip › Fig9/kMC/9e/valency_5/v5_kd_0p07_dens_size.log]

0.070000 33 47.374001 
0.070000 37 39.153999 
0.070000 40 34.450001 
0.070000 44 30.054001 
0.070000 50 25.552000 
0.070000 55 22.546000 
0.070000 60 19.889999 
0.070000 65 17.459999 
0.070000 70 15.642000 
0.070000 75 14.513742 
0.070000 80 13.698824 
0.070000 85 12.236246 
0.070000 90 11.840517 
0.070000 95 10.396985 
0.070000 100 10.322369
