# Supplementary material for: Dynamic metastable long-living droplets formed by sticker-spacer proteins
Source: eLife. 2020 Jun 2;9:e56159. doi: 10.7554/eLife.56159 (PMC7360371; doi:10.7554/eLife.56159)
Supplement: Figure 9—source data 1. [file elife-56159-fig9-data1.zip › Fig9/kMC/9e/valency_5/v5_kd_0p10_dens_size.log]

0.100000 33 52.500000 
0.100000 37 43.639999 
0.100000 40 40.562000 
0.100000 44 34.264000 
0.100000 50 29.502001 
0.100000 55 25.410000 
0.100000 60 22.652000 
0.100000 65 30.953487 
0.100000 70 18.722000 
0.100000 75 16.662001 
0.100000 80 15.670000 
0.100000 85 14.436000 
0.100000 90 13.090000 
0.100000 95 12.474000 
0.100000 100 11.693364
