# Supplementary material for: Dynamic metastable long-living droplets formed by sticker-spacer proteins
Source: eLife. 2020 Jun 2;9:e56159. doi: 10.7554/eLife.56159 (PMC7360371; doi:10.7554/eLife.56159)
Supplement: Figure 9—source data 1. [file elife-56159-fig9-data1.zip › Fig9/kMC/9e/valency_5/v5_kd_0p70_dens_size.log]

0.700000 33 83.501999 
0.700000 37 76.106003 
0.700000 40 69.463997 
0.700000 44 63.674000 
0.700000 50 54.945999 
0.700000 55 49.099998 
0.700000 60 44.172001 
0.700000 65 40.212002 
0.700000 70 37.085056 
0.700000 75 33.536388 
0.700000 80 31.608280 
0.700000 85 29.543396 
0.700000 90 26.460526 
0.700000 95 23.973545 
0.700000 100 23.417177
