# Supplementary material for: Dynamic metastable long-living droplets formed by sticker-spacer proteins
Source: eLife. 2020 Jun 2;9:e56159. doi: 10.7554/eLife.56159 (PMC7360371; doi:10.7554/eLife.56159)
Supplement: Figure 9—source data 1. [file elife-56159-fig9-data1.zip › Fig9/kMC/9e/valency_5/v5_kd_0p05_dens_size.log]

0.050000 33 41.653999 
0.050000 37 34.852001 
0.050000 40 30.864000 
0.050000 44 26.778000 
0.050000 50 22.566000 
0.050000 55 19.246000 
0.050000 60 16.878000 
0.050000 65 15.386000 
0.050000 70 13.898000 
0.050000 75 12.548889 
0.050000 80 11.680590 
0.050000 85 10.773701 
0.050000 90 10.032258 
0.050000 95 9.362000 
0.050000 100 8.481675
