# Supplementary material for: Dynamic metastable long-living droplets formed by sticker-spacer proteins
Source: eLife. 2020 Jun 2;9:e56159. doi: 10.7554/eLife.56159 (PMC7360371; doi:10.7554/eLife.56159)
Supplement: Figure 9—source data 1. [file elife-56159-fig9-data1.zip › Fig9/kMC/9d/valency_3/kd_0p03_dens_size.log]

0.030000 33 24.344000 
0.030000 37 20.670000 
0.030000 40 17.596001 
0.030000 44 15.002000 
0.030000 50 12.479674 
0.030000 55 10.478688 
0.030000 60 9.682009 
0.030000 65 8.102804 
0.030000 70 7.284024 
0.030000 75 7.019867 
0.030000 80 6.585185 
0.030000 85 5.762712 
0.030000 90 5.457143 
0.030000 95 4.851064 
0.030000 100 4.636364
