# Supplementary material for: Dynamic metastable long-living droplets formed by sticker-spacer proteins
Source: eLife. 2020 Jun 2;9:e56159. doi: 10.7554/eLife.56159 (PMC7360371; doi:10.7554/eLife.56159)
Supplement: Figure 9—source data 1. [file elife-56159-fig9-data1.zip › Fig9/kMC/9d/valency_3/kd_0p05_dens_size.log]

0.050000 33 28.601999 
0.050000 37 23.478001 
0.050000 40 20.417999 
0.050000 44 16.851999 
0.050000 50 13.610028 
0.050000 55 11.486577 
0.050000 60 10.082608 
0.050000 65 8.955000 
0.050000 70 7.798742 
0.050000 75 7.085106 
0.050000 80 6.680000 
0.050000 85 6.065421 
0.050000 90 5.610526 
0.050000 95 4.880952 
0.050000 100 5.129630
