# Supplementary material for: Dynamic metastable long-living droplets formed by sticker-spacer proteins
Source: eLife. 2020 Jun 2;9:e56159. doi: 10.7554/eLife.56159 (PMC7360371; doi:10.7554/eLife.56159)
Supplement: Figure 9—source data 1. [file elife-56159-fig9-data1.zip › Fig9/kMC/9d/valency_3/kd_1_dens_size.log]

2 33 41.150002 14.739312 
2 37 31.790001 11.669012 
2 40 26.590000 9.614668 
2 44 22.350000 8.818586 
2 50 17.870001 6.483290 
2 55 12.620000 4.289009 
2 60 11.430000 4.092076 
2 65 9.300000 2.968164 
2 70 8.840000 3.103933 
2 75 8.130000 3.801724 
2 80 6.940000 2.361440 
2 85 6.730000 2.125347 
2 90 6.000000 2.177154 
2 95 5.470000 2.046730
