# Supplementary material for: Dynamic metastable long-living droplets formed by sticker-spacer proteins
Source: eLife. 2020 Jun 2;9:e56159. doi: 10.7554/eLife.56159 (PMC7360371; doi:10.7554/eLife.56159)
Supplement: Source code 1. — Langevin dynamics simulation script. [file elife-56159-code1.zip]

Archive with 4 entries (3 files):
- LD_Sim_Config_Sample_files/
- LD_Sim_Config_Sample_files/cluster_size_gromacs.sh
- LD_Sim_Config_Sample_files/Simulation_Config_Sample.in
- LD_Sim_Config_Sample_files/SH3_PRM.data
