# Supplementary material for: Dynamic metastable long-living droplets formed by sticker-spacer proteins
Source: eLife. 2020 Jun 2;9:e56159. doi: 10.7554/eLife.56159 (PMC7360371; doi:10.7554/eLife.56159)
Supplement: Source code 1. — Langevin dynamics simulation script. [file elife-56159-code1.zip › LD_Sim_Config_Sample_files/cluster_size_gromacs.sh]

cd 30uM/gro_clus
gmx clustsize -f equi.trr -s simulation.tpr -pbc -nskip 4 -mol -cut 2.35 -hc

cd ../../50uM/gro_clus
gmx clustsize -f equi.trr -s simulation.tpr -pbc -nskip 4 -mol -cut 2.35 -hc

cd ../../70uM/gro_clus
gmx clustsize -f equi.trr -s simulation.tpr -pbc -nskip 4 -mol -cut 2.35 -hc

cd ../../100uM/gro_clus
gmx clustsize -f equi.trr -s simulation.tpr -pbc -nskip 4 -mol -cut 2.35 -hc


exit
