# Supplementary material for: Dynamic metastable long-living droplets formed by sticker-spacer proteins
Source: eLife. 2020 Jun 2;9:e56159. doi: 10.7554/eLife.56159 (PMC7360371; doi:10.7554/eLife.56159)
Supplement: Source code 1. — Langevin dynamics simulation script. [file elife-56159-code1.zip › LD_Sim_Config_Sample_files/Simulation_Config_Sample.in]

#######################Init Section######################
units           real
boundary p p p
atom_style      full
bond_style      harmonic
angle_style     hybrid harmonic cosine 
read_data 30uM.data extra/special/per/atom 10 
#read_restart sim1.2.restart
pair_style lj/cut 10
pair_coeff 1 1 0.3 4.2 10.5
pair_coeff 2 2 0.1 20 20
pair_coeff 3 3 0.3 4.2 10.5
pair_coeff 4 4 0.1 20 20
pair_coeff 1 2 0.1 12.1 12.1
pair_coeff 1 4 0.1 12.1 12.1
pair_coeff 2 3 0.1 12.1 12.1
pair_coeff 3 4 0.1 12.1 12.1

#######Inter-Chain Specific Isotropic  (in kcal/mol)############
pair_coeff 2 4 0.15 13 32.5
pair_coeff 1 3 0.1 4.2 10.5
#####Intra-linker Isotropic  (in kcal/mol)##########
pair_coeff 1 1 0.2 4.2 10.5
pair_coeff 3 3 0.2 4.2 10.5
######Bond Details (in kcal/mol)########
bond_coeff *          1 21
bond_coeff 1          2 4.3
bond_coeff 2          2 12.1
bond_coeff 4          2 12.1
bond_coeff 3          2 4.3
bond_coeff 5          1.3 20
angle_coeff  * cosine      2
#fix rigbonds all rattle 0.0001 20 0 b 1 2 3 4
special_bonds lj 0 0.2 0.5 angle no
compute 1 all temp
thermo          10000
group func type 2 4
group link type 1 3
minimize 1.0e-5 1.0e-7 100000 100000
############################Langevin Dynamics###############################
#neigh_modify every 1 delay 2 check yes
fix fxlan all langevin 310.0 310.0 640 48279 scale 1 7.8 scale 3 7.8
#fix fxlan all langevin 310.0 310.0 640 $a scale 1 7.8 scale 3 7.8
fix fxnve all nve 
fix bondc func bond/create 20 2 4 15 5 prob 1 49829 iparam 1 2 jparam 1 4
fix bondbr func bond/break 20 5 22.2 prob 1  49629
variable netbond equal f_bondc[2]-f_bondbr[2]  
thermo_style custom step temp v_netbond
#compute cluster func fragment/atom
#compute ccmod func chunk/atom c_cluster compress yes
#compute size func property/chunk ccmod count
#fix dist func ave/histo 20000 1 20000 1 3521 3521 c_size mode vector ave one beyond ignore file tmp.histo
timestep 25
restart 40000 sim1.1.restart sim1.2.restart
dump dyn all dcd 50000 equi1_2.dcd
dump_modify dyn unwrap yes
run   800000000
write_data sh3_prm_equi.data
undump dyn
