# Supplementary material for: Dynamic metastable long-living droplets formed by sticker-spacer proteins
Source: eLife. 2020 Jun 2;9:e56159. doi: 10.7554/eLife.56159 (PMC7360371; doi:10.7554/eLife.56159)
Supplement: Source code 1. — Langevin dynamics simulation script. [file elife-56159-code1.zip › LD_Sim_Config_Sample_files/SH3_PRM.data]

LAMMPS Description

58000  atoms
57600  bonds
57200  angles
0  dihedrals
0  impropers

4  atom types
5  bond types
3  angle types
2  extra bond per atom
2  extra angle per atom

0 2827.0 xlo xhi
0 2827.0 ylo yhi
0 2827.0 zlo zhi

Masses

1  110.0
2  7000.0
3  110.0
4  7000.0

Atoms

1 1 2 0 2495.466818 216.978729 109.202293
2 1 1 0 2495.820043 222.490944 98.624875
3 1 1 0 2497.490971 221.128417 94.614960
4 1 1 0 2500.475688 222.738694 92.120383
5 1 1 0 2503.733073 224.788689 90.691614
6 1 1 0 2507.610196 225.488510 89.839499
7 1 1 0 2511.339415 226.273038 90.091466
8 1 1 0 2514.825399 224.867120 88.989222
9 1 1 0 2519.670176 225.419000 88.432395
10 1 1 0 2522.761328 228.271985 86.435093
11 1 1 0 2522.311564 229.781866 82.295948
12 1 1 0 2523.677559 230.943056 78.395063
13 1 1 0 2525.692905 233.600563 75.854922
14 1 1 0 2526.519619 234.363258 72.323609
15 1 1 0 2524.816827 236.007262 69.338133
16 1 1 0 2522.899770 237.459577 65.878644
17 1 1 0 2521.725529 238.516634 61.750388
18 1 1 0 2518.381097 240.699584 62.709336
19 1 1 0 2515.587475 243.784411 61.262001
20 1 1 0 2514.026069 247.045044 59.556187
21 1 1 0 2510.365777 247.920428 57.969540
22 1 1 0 2510.330489 250.176559 61.859275
23 1 1 0 2511.517542 253.663481 64.722673
24 1 1 0 2509.795881 256.735389 67.152485
25 1 1 0 2510.166937 260.809665 65.686721
26 1 1 0 2510.606292 264.627477 67.120097
27 1 1 0 2511.017990 265.111167 71.496550
28 1 1 0 2512.042106 264.335284 75.745677
29 1 1 0 2510.697312 264.558512 80.262355
30 1 1 0 2508.806438 261.329362 78.628858
31 1 1 0 2505.052413 261.215992 79.573976
32 1 1 0 2502.064374 261.663429 76.466382
33 1 1 0 2500.008265 260.139612 72.810034
34 1 1 0 2497.285544 258.834543 69.726655
35 1 1 0 2495.643000 255.977959 67.306654
36 1 1 0 2496.649996 253.091900 64.399008
37 1 2 0 2498.823007 244.159754 57.070792
38 1 1 0 2503.847943 236.266170 48.953599
39 1 1 0 2507.283210 234.045675 49.532937
40 1 1 0 2510.860801 231.699066 49.556070
41 1 1 0 2510.920945 231.109444 53.899336
42 1 1 0 2513.025231 230.794271 56.932327
43 1 1 0 2513.944423 230.644903 60.739064
44 1 1 0 2515.854064 232.921304 63.593936
45 1 1 0 2514.445303 235.710768 66.436682
46 1 1 0 2512.288497 238.860258 68.630380
47 1 1 0 2508.637529 240.961020 69.885348
48 1 1 0 2510.194386 238.877362 73.311385
49 1 1 0 2509.864084 237.279698 76.648177
50 1 1 0 2508.199206 235.302451 79.905648
51 1 1 0 2506.203561 231.916960 82.254978
52 1 1 0 2503.452977 228.782705 80.429778
53 1 1 0 2503.145131 225.296277 77.670641
54 1 1 0 2502.535089 222.216607 74.238199
55 1 1 0 2503.124328 220.018781 70.628934
56 1 1 0 2505.147067 221.407493 67.788089
57 1 1 0 2503.771302 222.574092 71.198763
58 1 1 0 2501.135013 225.691097 72.297874
59 1 1 0 2498.568761 228.396866 71.644161
60 1 1 0 2498.707881 230.827148 68.107122
61 1 1 0 2494.835897 232.529107 67.011351
62 1 1 0 2491.725437 232.972384 69.212792
63 1 1 0 2487.574669 234.565510 70.066079
64 1 1 0 2486.689754 235.744740 73.826563
65 1 1 0 2484.149210 239.067167 75.493143
66 1 1 0 2482.620289 243.434820 75.779850
67 1 1 0 2478.506337 243.485903 76.551003
68 1 1 0 2475.650253 244.910362 79.128318
69 1 1 0 2475.562275 245.503857 83.345466
70 1 1 0 2474.455914 243.044940 86.770139
71 1 1 0 2472.142082 240.518047 83.901436
72 1 1 0 2467.814849 240.807147 83.210638
73 1 2 0 2458.933735 248.600057 87.016335
74 1 1 0 2460.039791 257.824271 95.069716
75 1 1 0 2462.698530 256.296427 98.032436
76 1 1 0 2466.623121 256.296019 97.649254
77 1 1 0 2469.961702 255.485900 100.147551
78 1 1 0 2469.820924 254.650025 104.178641
79 1 1 0 2467.702219 256.190225 107.696211
80 1 1 0 2465.058927 257.880561 110.650023
81 1 1 0 2465.806369 259.856186 113.957987
82 1 1 0 2464.935754 263.155305 117.686427
83 1 1 0 2466.651577 265.437275 120.897481
84 1 1 0 2467.431844 267.550559 124.097957
85 1 1 0 2470.022181 265.107745 125.621257
86 1 1 0 2472.657254 266.747123 128.728444
87 1 1 0 2474.283119 270.410417 127.275227
88 1 1 0 2476.487361 273.389051 128.220905
89 1 1 0 2478.268843 277.226984 129.552241
90 1 1 0 2479.721673 281.112453 130.456871
91 1 1 0 2479.341277 285.408399 130.270604
92 1 1 0 2476.937044 288.189692 131.984043
93 1 1 0 2473.605104 287.010759 135.226501
94 1 1 0 2469.859817 288.835144 136.149233
95 1 1 0 2469.116271 291.964642 138.908922
96 1 1 0 2468.444872 293.807708 142.556399
97 1 1 0 2468.669143 296.254121 146.376004
98 1 1 0 2469.172763 300.679823 146.051419
99 1 1 0 2471.062062 304.550971 145.265107
100 1 1 0 2472.222818 308.466468 146.469177
101 1 1 0 2474.155718 310.499025 149.762032
102 1 1 0 2476.221205 313.328992 152.163289
103 1 1 0 2475.178744 316.536452 155.027077
104 1 1 0 2477.262462 317.391864 158.909344
105 1 1 0 2480.593844 315.850207 160.440779
106 1 1 0 2482.126379 312.272207 162.946015
107 1 1 0 2481.977302 309.368826 165.350820
108 1 1 0 2483.984293 310.823069 168.984271
109 1 2 0 2481.723511 300.122197 174.532494
110 1 1 0 2487.745552 291.629616 181.266314
111 1 1 0 2489.721358 288.849145 184.142303
112 1 1 0 2490.108299 284.719087 183.928369
113 1 1 0 2489.504538 281.856376 181.898037
114 1 1 0 2486.285273 280.086807 179.975708
115 1 1 0 2485.710467 276.186179 178.065887
116 1 1 0 2485.300445 275.555097 173.787866
117 1 1 0 2485.610540 274.115485 169.757244
118 1 1 0 2484.744626 275.196041 166.342783
119 1 1 0 2480.939204 273.571674 166.277781
120 1 1 0 2477.274659 272.292384 167.852346
121 1 1 0 2475.565413 268.444921 167.094930
122 1 1 0 2476.010563 264.480806 168.633374
123 1 1 0 2477.509101 261.010809 169.363193
124 1 1 0 2473.929084 257.998776 168.859005
125 1 1 0 2470.073655 257.624714 170.354125
126 1 1 0 2465.902768 258.623509 171.153946
127 1 1 0 2463.691715 259.931116 174.222825
128 1 1 0 2459.334219 260.582636 175.548923
129 1 1 0 2457.433494 260.048999 179.131412
130 1 1 0 2454.684834 260.661908 181.986976
131 1 1 0 2451.762224 260.192792 185.029618
132 1 1 0 2448.745687 258.487586 187.573020
133 1 1 0 2447.184860 261.606001 184.965633
134 1 1 0 2446.407265 263.106227 181.018934
135 1 1 0 2445.345231 263.584322 176.766310
136 1 1 0 2446.523958 263.978210 172.329873
137 1 1 0 2447.417738 266.037958 168.965423
138 1 1 0 2448.683589 268.550684 165.393156
139 1 1 0 2450.529408 269.510075 161.673325
140 1 1 0 2451.350596 269.929045 157.990973
141 1 1 0 2453.158660 269.668456 154.046245
142 1 1 0 2454.942151 266.629718 150.687090
143 1 1 0 2456.209904 263.023396 148.290406
144 1 1 0 2458.008154 259.701889 147.217630
145 1 2 0 2461.442329 248.573164 143.434530
146 2 2 0 1614.174727 2488.256621 1370.611930
147 2 1 0 1602.562688 2485.697282 1369.611237
148 2 1 0 1599.372485 2487.387616 1366.837563
149 2 1 0 1595.740946 2489.372291 1367.610498
150 2 1 0 1592.736311 2491.546788 1369.370654
151 2 1 0 1590.688952 2494.829451 1370.502190
152 2 1 0 1589.574778 2498.040634 1372.243732
153 2 1 0 1588.397673 2501.688420 1371.436446
154 2 1 0 1586.419574 2505.949698 1372.855997
155 2 1 0 1582.602493 2507.633679 1374.924344
156 2 1 0 1578.511660 2506.315949 1373.855128
157 2 1 0 1574.316586 2506.832343 1373.102867
158 2 1 0 1570.408613 2507.537956 1374.446798
159 2 1 0 1566.851111 2507.727025 1373.425155
160 2 1 0 1563.997467 2505.296535 1372.743422
161 2 1 0 1560.887196 2502.693735 1371.601479
162 2 1 0 1557.203426 2500.864497 1369.982087
163 2 1 0 1557.860709 2497.058842 1371.380317
164 2 1 0 1555.919041 2493.234114 1372.388601
165 2 1 0 1553.358846 2490.470366 1373.725244
166 2 1 0 1552.552203 2486.615062 1372.644763
167 2 1 0 1554.802450 2486.117113 1376.506090
168 2 1 0 1555.295277 2486.227841 1381.144153
169 2 1 0 1556.364755 2483.743032 1384.458768
170 2 1 0 1553.130193 2482.507704 1387.085068
171 2 1 0 1552.451346 2481.680218 1391.044578
172 2 1 0 1555.824043 2482.272452 1393.842963
173 2 1 0 1559.517843 2483.872338 1395.714353
174 2 1 0 1563.583652 2482.935778 1397.916791
175 2 1 0 1564.193266 2482.185725 1393.949813
176 2 1 0 1566.014361 2478.816587 1393.374202
177 2 1 0 1563.946362 2475.606530 1391.323680
178 2 1 0 1562.091927 2473.918320 1387.631864
179 2 1 0 1560.792488 2471.582012 1384.244128
180 2 1 0 1560.498767 2470.861520 1380.230520
181 2 1 0 1559.122604 2472.573606 1376.628754
182 2 2 0 1556.520987 2477.140409 1366.112868
183 2 1 0 1552.032073 2483.920969 1356.768290
184 2 1 0 1552.670862 2487.958678 1356.171516
185 2 1 0 1552.860922 2492.125229 1355.217576
186 2 1 0 1556.796272 2492.770229 1357.037530
187 2 1 0 1558.967461 2495.104554 1358.925188
188 2 1 0 1562.021989 2496.344875 1361.044134
189 2 1 0 1562.885200 2497.558610 1364.886105
190 2 1 0 1564.355067 2495.501581 1368.270636
191 2 1 0 1565.300793 2492.563745 1371.410402
192 2 1 0 1566.325991 2488.528072 1372.817539
193 2 1 0 1569.795005 2491.017994 1373.336569
194 2 1 0 1573.448834 2491.571421 1373.709476
195 2 1 0 1577.556620 2491.011841 1373.384806
196 2 1 0 1581.637178 2490.567465 1371.356240
197 2 1 0 1582.262078 2488.967155 1367.140895
198 2 1 0 1581.630481 2489.683183 1362.787601
199 2 1 0 1580.317437 2489.914356 1358.331072
200 2 1 0 1578.134528 2490.931266 1354.808964
201 2 1 0 1574.561270 2492.069903 1354.969350
202 2 1 0 1577.259422 2490.671717 1357.346624
203 2 1 0 1577.417500 2487.203975 1359.759830
204 2 1 0 1576.265513 2483.795118 1360.937450
205 2 1 0 1572.103587 2482.749526 1361.083693
206 2 1 0 1571.381924 2478.445416 1360.875192
207 2 1 0 1573.841027 2475.586037 1361.578437
208 2 1 0 1574.891669 2471.231407 1362.232939
209 2 1 0 1577.753406 2470.315816 1364.932395
210 2 1 0 1578.271388 2466.913393 1367.835079
211 2 1 0 1576.873524 2463.958960 1371.123468
212 2 1 0 1578.563595 2460.181211 1370.495653
213 2 1 0 1580.818090 2457.241407 1372.257374
214 2 1 0 1584.133680 2457.315797 1374.930507
215 2 1 0 1588.463332 2457.462068 1374.449460
216 2 1 0 1587.809378 2455.960460 1370.291819
217 2 1 0 1588.206170 2451.771938 1369.033022
218 2 2 0 1590.087396 2441.064195 1375.024029
219 2 1 0 1592.320909 2439.506698 1387.013695
220 2 1 0 1594.854591 2442.783010 1388.027176
221 2 1 0 1593.518134 2446.400388 1388.850400
222 2 1 0 1595.148976 2450.012684 1390.378660
223 2 1 0 1598.986656 2450.531357 1391.782722
224 2 1 0 1601.792859 2448.318209 1394.324694
225 2 1 0 1604.187259 2445.514388 1396.555091
226 2 1 0 1605.873882 2445.793802 1400.088024
227 2 1 0 1607.717143 2444.132897 1404.491115
228 2 1 0 1608.929228 2445.195423 1408.474103
229 2 1 0 1610.452269 2445.446914 1412.070619
230 2 1 0 1612.211555 2448.860270 1411.569073
231 2 1 0 1613.397998 2450.997932 1415.217161
232 2 1 0 1610.041866 2451.077452 1417.844907
233 2 1 0 1608.885965 2452.148325 1421.329499
234 2 1 0 1607.765183 2452.553211 1425.602177
235 2 1 0 1606.345863 2452.598219 1429.603357
236 2 1 0 1604.284827 2450.696457 1432.885123
237 2 1 0 1605.059426 2447.617852 1435.409798
238 2 1 0 1609.212574 2445.221632 1435.288401
239 2 1 0 1610.109659 2441.167785 1436.272552
240 2 1 0 1611.179217 2439.601059 1440.062528
241 2 1 0 1613.580944 2438.637542 1443.295962
242 2 1 0 1615.616228 2438.307076 1447.342322
243 2 1 0 1613.149641 2437.169298 1450.887350
244 2 1 0 1610.193189 2437.477927 1454.102575
245 2 1 0 1609.088664 2437.266658 1458.209112
246 2 1 0 1610.430194 2438.627170 1462.089781
247 2 1 0 1610.611355 2439.748938 1466.182433
248 2 1 0 1611.809803 2437.885445 1470.012175
249 2 1 0 1614.159747 2439.857354 1473.288597
250 2 1 0 1615.314917 2443.639442 1473.714618
251 2 1 0 1618.707056 2446.559216 1472.533402
252 2 1 0 1622.133642 2447.665465 1471.406612
253 2 1 0 1624.013781 2449.330794 1475.017230
254 2 2 0 1634.278549 2451.527020 1468.675801
255 2 1 0 1642.381463 2460.744000 1466.908513
256 2 1 0 1645.601498 2463.824092 1466.683684
257 2 1 0 1647.244826 2465.637890 1463.327721
258 2 1 0 1647.015830 2465.919847 1459.785130
259 2 1 0 1647.043600 2463.388535 1456.501523
260 2 1 0 1647.392705 2464.077994 1452.189274
261 2 1 0 1644.171560 2463.548457 1449.323676
262 2 1 0 1641.350761 2463.998622 1446.121332
263 2 1 0 1638.180671 2462.510070 1444.976480
264 2 1 0 1639.864033 2459.543745 1442.633141
265 2 1 0 1642.738020 2456.728439 1441.467387
266 2 1 0 1644.330376 2456.444204 1437.507365
267 2 1 0 1647.364595 2458.405829 1435.221601
268 2 1 0 1649.212465 2461.100615 1433.186253
269 2 1 0 1651.112476 2458.800411 1429.547284
270 2 1 0 1653.546708 2455.477867 1429.023023
271 2 1 0 1654.834187 2451.311760 1429.162879
272 2 1 0 1657.392804 2449.056503 1431.256657
273 2 1 0 1659.335656 2444.886533 1431.343032
274 2 1 0 1663.106789 2443.621215 1432.296591
275 2 1 0 1665.947189 2441.094955 1433.575332
276 2 1 0 1669.494921 2438.808988 1434.030680
277 2 1 0 1673.220222 2436.832819 1433.198210
278 2 1 0 1669.963043 2434.041678 1433.946190
279 2 1 0 1666.124157 2432.439229 1432.884648
280 2 1 0 1662.575918 2430.909940 1430.760365
281 2 1 0 1658.333344 2431.478997 1429.056470
282 2 1 0 1654.295473 2431.282555 1429.190385
283 2 1 0 1649.774687 2431.252583 1429.679119
284 2 1 0 1645.703109 2432.303051 1428.983853
285 2 1 0 1642.179334 2432.596356 1427.603063
286 2 1 0 1638.495534 2434.027057 1425.791820
287 2 1 0 1636.608056 2436.476493 1422.031984
288 2 1 0 1635.932686 2438.732505 1418.183460
289 2 1 0 1636.108343 2441.495912 1415.399634
290 2 2 0 1637.205410 2448.328230 1405.296674
291 3 2 0 326.461210 1920.618745 2271.624429
292 3 1 0 337.305234 1920.658905 2266.644811
293 3 1 0 341.386663 1919.658898 2268.396900
294 3 1 0 344.908836 1921.930982 2268.792337
295 3 1 0 347.584662 1925.028396 2269.109194
296 3 1 0 349.714646 1927.937561 2270.911376
297 3 1 0 350.776244 1931.167274 2272.651495
298 3 1 0 352.701960 1932.423209 2275.822910
299 3 1 0 354.839499 1936.033198 2278.369555
300 3 1 0 358.115308 1939.310632 2277.909708
301 3 1 0 362.075936 1938.510159 2276.096639
302 3 1 0 366.335969 1938.874148 2275.708253
303 3 1 0 369.750546 1941.079343 2274.681579
304 3 1 0 373.434129 1940.939460 2274.298200
305 3 1 0 375.937522 1939.717131 2271.699305
306 3 1 0 378.788467 1938.063676 2269.074312
307 3 1 0 382.441898 1936.472161 2267.161663
308 3 1 0 380.811369 1935.744411 2263.462767
309 3 1 0 381.744044 1935.146334 2259.198065
310 3 1 0 383.335139 1935.448491 2255.543392
311 3 1 0 383.793726 1932.831573 2252.441310
312 3 1 0 380.476156 1935.506291 2251.005685
313 3 1 0 378.690861 1939.459634 2249.287961
314 3 1 0 376.329034 1940.934021 2246.039472
315 3 1 0 378.428545 1943.196125 2242.979927
316 3 1 0 377.795608 1946.333017 2240.414274
317 3 1 0 373.898641 1948.407099 2240.676228
318 3 1 0 370.126498 1950.104470 2242.287366
319 3 1 0 365.503287 1950.811873 2241.667544
320 3 1 0 365.952252 1946.930548 2242.852817
321 3 1 0 363.861776 1944.499843 2240.680172
322 3 1 0 365.893896 1941.585502 2238.197667
323 3 1 0 368.440356 1937.944163 2237.779720
324 3 1 0 370.271801 1934.154794 2236.825715
325 3 1 0 371.591804 1930.412256 2237.808276
326 3 1 0 374.202814 1928.379082 2240.424880
327 3 2 0 380.420007 1921.978987 2248.079503
328 3 1 0 388.434185 1917.984450 2256.638948
329 3 1 0 388.646886 1919.275683 2260.557464
330 3 1 0 389.406800 1920.402802 2264.614360
331 3 1 0 385.269206 1921.557476 2265.487445
332 3 1 0 383.047020 1923.896159 2267.309213
333 3 1 0 379.749724 1925.752090 2268.329911
334 3 1 0 378.020174 1929.477731 2268.002373
335 3 1 0 375.328355 1931.142761 2265.204390
336 3 1 0 373.061573 1932.273727 2261.603553
337 3 1 0 371.044441 1931.377055 2257.802912
338 3 1 0 368.016448 1932.375382 2260.690431
339 3 1 0 364.547389 1932.292816 2262.015051
340 3 1 0 360.673478 1930.997617 2262.794615
341 3 1 0 357.335055 1928.296172 2264.382264
342 3 1 0 357.705669 1923.793786 2264.940639
343 3 1 0 359.671655 1920.504176 2267.215755
344 3 1 0 362.233502 1917.019385 2268.927873
345 3 1 0 365.472396 1914.871180 2270.688333
346 3 1 0 368.981331 1916.203021 2270.625334
347 3 1 0 365.525367 1917.090768 2269.157479
348 3 1 0 364.127303 1917.488188 2265.187433
349 3 1 0 364.331868 1917.089589 2261.427985
350 3 1 0 368.052456 1917.477361 2259.320112
351 3 1 0 368.107777 1915.381632 2255.486771
352 3 1 0 365.127365 1914.177387 2253.392796
353 3 1 0 363.252426 1912.476736 2249.639475
354 3 1 0 359.626032 1913.841470 2248.498569
355 3 1 0 357.757412 1914.625441 2244.478119
356 3 1 0 357.657805 1916.304043 2240.157405
357 3 1 0 355.640948 1913.657900 2237.617306
358 3 1 0 352.535625 1913.363437 2234.952891
359 3 1 0 348.646143 1915.093767 2234.803883
360 3 1 0 344.720386 1913.959399 2236.320569
361 3 1 0 346.297515 1909.786992 2236.589157
362 3 1 0 345.618193 1906.638493 2233.603993
363 3 2 0 340.407161 1906.354799 2222.341151
364 3 1 0 334.592211 1915.522023 2216.569252
365 3 1 0 332.430070 1917.490643 2219.672572
366 3 1 0 334.031140 1920.164078 2222.088883
367 3 1 0 332.626508 1922.900234 2225.018792
368 3 1 0 328.680935 1923.654788 2225.930548
369 3 1 0 324.945534 1924.276741 2223.718224
370 3 1 0 321.594628 1924.424700 2221.012902
371 3 1 0 319.027838 1927.289611 2220.232993
372 3 1 0 315.752872 1929.951361 2217.452145
373 3 1 0 313.629161 1933.662721 2217.030295
374 3 1 0 311.194025 1936.598903 2216.154633
375 3 1 0 310.221818 1937.470516 2219.800554
376 3 1 0 308.390302 1941.409989 2220.442340
377 3 1 0 310.813790 1944.321165 2218.486130
378 3 1 0 311.070867 1948.039788 2217.631137
379 3 1 0 310.961325 1952.113174 2215.878599
380 3 1 0 311.154577 1955.836200 2213.846933
381 3 1 0 311.850827 1958.131012 2210.257556
382 3 1 0 309.900567 1958.696998 2206.746438
383 3 1 0 305.632404 1956.694489 2205.864406
384 3 1 0 303.855324 1955.448609 2202.190612
385 3 1 0 301.502685 1957.768834 2199.536529
386 3 1 0 298.148962 1959.654141 2198.003586
387 3 1 0 295.007683 1962.606981 2196.576100
388 3 1 0 296.132700 1965.565835 2193.425650
389 3 1 0 298.045925 1969.018560 2191.530449
390 3 1 0 297.870723 1972.652847 2189.319223
391 3 1 0 295.701811 1976.394342 2189.233633
392 3 1 0 294.529255 1980.416369 2188.534066
393 3 1 0 291.996147 1982.606078 2185.641948
394 3 1 0 289.146886 1985.934584 2186.615785
395 3 1 0 288.536316 1987.889968 2190.025152
396 3 1 0 286.139795 1987.643968 2193.977762
397 3 1 0 283.405939 1986.575582 2196.348314
398 3 1 0 280.854982 1990.131480 2196.787639
399 3 2 0 273.342602 1983.847235 2204.168357
400 3 1 0 267.671367 1985.233756 2215.106725
401 3 1 0 265.187066 1985.918321 2218.748944
402 3 1 0 264.892568 1983.594038 2222.178791
403 3 1 0 266.175429 1980.721946 2223.848297
404 3 1 0 266.692678 1976.687191 2223.046053
405 3 1 0 267.716667 1973.241296 2225.550045
406 3 1 0 271.499928 1971.111563 2225.412146
407 3 1 0 275.158509 1969.085211 2226.373001
408 3 1 0 278.244405 1967.970361 2224.696605
409 3 1 0 276.858009 1964.235508 2223.577318
410 3 1 0 274.031945 1961.368442 2222.420586
411 3 1 0 273.625315 1957.535420 2224.275517
412 3 1 0 271.732531 1955.948467 2227.765233
413 3 1 0 271.004489 1955.142315 2231.458363
414 3 1 0 269.893407 1950.570129 2231.519070
415 3 1 0 267.216661 1948.093890 2229.533395
416 3 1 0 265.296595 1945.996925 2226.224363
417 3 1 0 261.917500 1946.258394 2224.095993
418 3 1 0 259.393477 1943.993982 2220.985924
419 3 1 0 255.356256 1943.524191 2220.525608
420 3 1 0 251.902975 1942.904032 2218.582596
421 3 1 0 248.057651 1941.560691 2217.387478
422 3 1 0 244.465479 1939.224321 2217.050141
423 3 1 0 246.880035 1939.134145 2213.427855
424 3 1 0 250.555185 1938.158821 2211.434422
425 3 1 0 254.274087 1936.250891 2210.030545
426 3 1 0 258.861819 1935.829821 2210.074517
427 3 1 0 262.604209 1936.588400 2208.740350
428 3 1 0 266.726747 1937.819597 2207.268583
429 3 1 0 270.938886 1938.464217 2207.352095
430 3 1 0 274.710823 1938.058768 2207.219031
431 3 1 0 278.939316 1937.853367 2208.206727
432 3 1 0 282.196218 1936.128349 2211.387227
433 3 1 0 284.303459 1934.013801 2214.770284
434 3 1 0 285.381032 1932.901458 2218.378399
435 3 2 0 288.348216 1927.259707 2228.834038
436 4 2 0 449.518290 2392.185190 2633.063956
437 4 1 0 438.349520 2389.771812 2636.502739
438 4 1 0 434.354516 2391.202733 2634.853405
439 4 1 0 431.186051 2393.337672 2636.621824
440 4 1 0 428.947272 2395.760096 2639.066030
441 4 1 0 427.361113 2399.191974 2640.463974
442 4 1 0 426.864192 2402.602584 2642.109227
443 4 1 0 425.404208 2406.158983 2641.358157
444 4 1 0 423.964030 2410.594175 2642.888336
445 4 1 0 421.083024 2412.581290 2645.960002
446 4 1 0 416.905139 2411.236439 2646.552632
447 4 1 0 412.703498 2411.751604 2647.268188
448 4 1 0 409.502980 2412.686584 2649.809602
449 4 1 0 405.810225 2412.832733 2650.088045
450 4 1 0 402.949283 2410.400692 2650.732640
451 4 1 0 399.690002 2407.750629 2651.059215
452 4 1 0 395.710377 2405.826759 2651.055636
453 4 1 0 396.894559 2402.191451 2652.556412
454 4 1 0 395.509381 2398.547208 2654.609709
455 4 1 0 393.638855 2396.007030 2657.064937
456 4 1 0 392.583122 2392.071710 2656.781805
457 4 1 0 396.055899 2391.968249 2659.636717
458 4 1 0 398.143983 2392.594224 2663.761621
459 4 1 0 400.360090 2390.479787 2666.748719
460 4 1 0 398.280025 2389.618237 2670.465833
461 4 1 0 399.052202 2389.259730 2674.478127
462 4 1 0 403.180036 2390.095128 2675.827157
463 4 1 0 407.262249 2391.819562 2676.087460
464 4 1 0 411.860828 2391.054284 2676.812788
465 4 1 0 411.053480 2389.846386 2672.996992
466 4 1 0 412.624867 2386.396415 2672.205003
467 4 1 0 410.034520 2383.018296 2671.390055
468 4 1 0 407.036490 2380.961167 2668.801904
469 4 1 0 404.678026 2378.283185 2666.375034
470 4 1 0 403.008116 2377.118218 2662.829801
471 4 1 0 400.419877 2378.438912 2659.771277
472 4 2 0 394.197706 2381.836307 2650.393097
473 4 1 0 386.575034 2387.604982 2642.514980
474 4 1 0 386.880811 2391.534678 2641.277531
475 4 1 0 386.638467 2395.561195 2639.851103
476 4 1 0 390.948247 2396.326240 2640.087192
477 4 1 0 393.595892 2398.813841 2640.813971
478 4 1 0 397.174006 2400.222546 2641.569693
479 4 1 0 399.306627 2401.846099 2644.699394
480 4 1 0 401.913333 2400.156159 2647.562280
481 4 1 0 403.961451 2397.574463 2650.481778
482 4 1 0 405.497857 2393.704004 2651.887736
483 4 1 0 408.876466 2396.163772 2650.869058
484 4 1 0 412.416350 2396.679538 2649.869548
485 4 1 0 416.158916 2396.001099 2648.188666
486 4 1 0 419.275178 2395.244325 2644.920684
487 4 1 0 418.412291 2393.163346 2640.965235
488 4 1 0 416.277424 2393.393815 2637.059853
489 4 1 0 413.478332 2393.145179 2633.352908
490 4 1 0 410.177119 2393.801220 2630.730687
491 4 1 0 406.865363 2395.025048 2632.005407
492 4 1 0 410.254574 2393.849618 2633.425970
493 4 1 0 411.321048 2390.675556 2636.007008
494 4 1 0 410.726034 2387.447135 2637.893122
495 4 1 0 406.902944 2386.512006 2639.609452
496 4 1 0 406.242201 2382.228045 2640.157844
497 4 1 0 408.849555 2379.416219 2640.272453
498 4 1 0 410.151952 2375.143000 2641.006202
499 4 1 0 413.797579 2374.480085 2642.613948
500 4 1 0 415.371531 2371.418933 2645.516083
501 4 1 0 415.278436 2368.886541 2649.398675
502 4 1 0 416.717195 2365.027499 2648.650580
503 4 1 0 419.506435 2362.260161 2649.829916
504 4 1 0 423.547410 2362.568154 2651.141394
505 4 1 0 427.428300 2362.568477 2649.157108
506 4 1 0 425.386571 2360.618786 2645.693223
507 4 1 0 425.401516 2356.307117 2644.859549
508 4 2 0 429.485650 2346.311396 2650.982650
509 4 1 0 435.819351 2346.078125 2661.518126
510 4 1 0 438.480014 2349.394663 2661.198187
511 4 1 0 437.444174 2353.109195 2662.021911
512 4 1 0 439.433654 2356.836733 2662.459332
513 4 1 0 443.508517 2357.431143 2662.357544
514 4 1 0 447.073382 2355.462624 2663.985764
515 4 1 0 450.155415 2352.880621 2665.536105
516 4 1 0 452.969366 2353.523836 2668.195493
517 4 1 0 456.275243 2352.335155 2671.828899
518 4 1 0 458.787054 2353.817226 2674.984304
519 4 1 0 461.470784 2354.443335 2677.763405
520 4 1 0 462.871634 2357.740260 2676.291829
521 4 1 0 465.219831 2360.252823 2679.022908
522 4 1 0 462.999590 2360.700042 2682.634767
523 4 1 0 463.119588 2362.183288 2686.157668
524 4 1 0 463.562879 2363.093684 2690.476295
525 4 1 0 463.638718 2363.622030 2694.688306
526 4 1 0 462.900998 2362.148373 2698.678125
527 4 1 0 464.575770 2359.360626 2701.102049
528 4 1 0 468.469751 2356.879931 2699.802699
529 4 1 0 469.738040 2352.946096 2700.862596
530 4 1 0 472.102409 2351.797548 2704.187216
531 4 1 0 475.505968 2351.157220 2706.458235
532 4 1 0 478.839090 2351.245607 2709.541594
533 4 1 0 477.798591 2350.569170 2713.831770
534 4 1 0 476.154132 2351.302285 2717.823239
535 4 1 0 476.566886 2351.581449 2722.051709
536 4 1 0 479.157835 2353.345204 2725.032722
537 4 1 0 480.741940 2354.920088 2728.645385
538 4 1 0 483.246994 2353.478576 2731.995394
539 4 1 0 486.557152 2355.760030 2733.991244
540 4 1 0 487.710761 2359.541087 2733.552038
541 4 1 0 490.411441 2362.236516 2730.931361
542 4 1 0 493.200566 2363.135988 2728.555090
543 4 1 0 496.194605 2365.160638 2731.061347
544 4 2 0 503.530888 2366.408353 2721.313284
545 4 1 0 510.306548 2375.194093 2715.778443
546 4 1 0 513.178762 2378.160883 2714.088861
547 4 1 0 513.501218 2379.547465 2710.186774
548 4 1 0 512.036831 2379.430346 2706.942742
549 4 1 0 510.961284 2376.542771 2704.168666
550 4 1 0 509.759378 2376.731033 2699.960020
551 4 1 0 505.748516 2375.947121 2698.488179
552 4 1 0 501.974097 2376.089803 2696.451525
553 4 1 0 498.635016 2374.547466 2696.669886
554 4 1 0 499.448358 2371.299911 2694.237625
555 4 1 0 501.786720 2368.311130 2692.464497
556 4 1 0 501.892201 2367.546212 2688.257129
557 4 1 0 503.889486 2369.172031 2684.844398
558 4 1 0 504.849233 2371.579297 2681.997804
559 4 1 0 505.396687 2368.841879 2678.209676
560 4 1 0 507.559092 2365.431217 2677.244783
561 4 1 0 508.898571 2361.281921 2677.395641
562 4 1 0 512.075119 2359.225888 2678.699050
563 4 1 0 514.009364 2355.053006 2678.570471
564 4 1 0 517.900185 2353.825609 2678.275928
565 4 1 0 521.059778 2351.402019 2678.753659
566 4 1 0 524.587365 2349.108921 2678.190434
567 4 1 0 527.822512 2346.973718 2676.332788
568 4 1 0 525.093367 2344.354087 2678.488816
569 4 1 0 521.159840 2342.722028 2679.032421
570 4 1 0 517.123614 2341.035986 2678.477945
571 4 1 0 512.542189 2341.496474 2678.319766
572 4 1 0 508.813529 2341.400835 2679.884653
573 4 1 0 504.754048 2341.520897 2681.930004
574 4 1 0 500.677105 2342.570458 2682.594516
575 4 1 0 496.887646 2342.778692 2682.515491
576 4 1 0 492.773948 2344.071224 2681.963463
577 4 1 0 489.636487 2346.117083 2678.853884
578 4 1 0 487.606445 2347.935442 2675.258143
579 4 1 0 486.736598 2350.360851 2672.295422
580 4 2 0 484.075345 2355.978271 2661.744771
581 5 2 0 1198.872132 223.950753 2053.010926
582 5 1 0 1198.973084 217.065424 2043.265511
583 5 1 0 1199.175565 218.161282 2038.851217
584 5 1 0 1196.562275 217.391550 2035.641440
585 5 1 0 1193.243281 216.540728 2033.379848
586 5 1 0 1189.820618 217.259178 2031.375568
587 5 1 0 1186.198267 218.059124 2030.467433
588 5 1 0 1184.087923 220.470402 2028.214476
589 5 1 0 1179.816537 221.757523 2026.168731
590 5 1 0 1176.444028 220.008415 2023.476007
591 5 1 0 1177.270176 217.666604 2019.808862
592 5 1 0 1176.617585 216.394194 2015.760862
593 5 1 0 1174.400536 214.294815 2012.887956
594 5 1 0 1174.287911 213.242399 2009.336187
595 5 1 0 1175.833414 210.515662 2007.170167
596 5 1 0 1177.771337 207.785181 2004.612566
597 5 1 0 1179.415125 205.569909 2001.158694
598 5 1 0 1181.105649 202.486900 2003.281726
599 5 1 0 1182.565260 198.338056 2003.013598
600 5 1 0 1182.953963 194.461888 2002.117079
601 5 1 0 1186.151738 191.935062 2001.850885
602 5 1 0 1184.184024 190.650676 2005.684925
603 5 1 0 1180.900693 188.536145 2008.237426
604 5 1 0 1180.420143 185.574268 2011.287194
605 5 1 0 1178.727193 181.767744 2010.050192
606 5 1 0 1176.322639 178.784413 2011.513455
607 5 1 0 1174.606260 179.364164 2015.547649
608 5 1 0 1172.938785 181.291433 2019.182350
609 5 1 0 1172.813311 181.446818 2023.896031
610 5 1 0 1176.268727 183.294571 2022.748409
611 5 1 0 1179.307540 182.114754 2024.839448
612 5 1 0 1182.510566 179.938673 2022.892394
613 5 1 0 1185.905027 179.792922 2019.998456
614 5 1 0 1189.629298 179.301826 2017.874246
615 5 1 0 1192.916740 180.757904 2015.928226
616 5 1 0 1194.059453 183.180194 2012.668702
617 5 2 0 1197.970186 190.634526 2004.462177
618 5 1 0 1199.179880 198.114459 1994.662447
619 5 1 0 1197.022141 201.566932 1993.961100
620 5 1 0 1194.942511 205.079902 1992.680303
621 5 1 0 1194.001498 206.481465 1996.725714
622 5 1 0 1191.523468 208.178817 1998.894758
623 5 1 0 1189.792550 209.415128 2002.186251
624 5 1 0 1186.410618 208.670202 2004.419330
625 5 1 0 1185.673310 206.165224 2007.740232
626 5 1 0 1185.596859 202.917511 2010.711751
627 5 1 0 1187.509376 199.846486 2013.207508
628 5 1 0 1186.163559 202.997734 2015.807810
629 5 1 0 1186.259570 204.957253 2018.961678
630 5 1 0 1187.691717 206.721519 2022.444315
631 5 1 0 1190.256268 209.446280 2025.082924
632 5 1 0 1194.462903 210.835461 2024.036489
633 5 1 0 1196.960041 213.313297 2021.300176
634 5 1 0 1199.719599 215.175764 2018.051448
635 5 1 0 1201.110378 216.678795 2014.308312
636 5 1 0 1199.513846 215.665084 2011.065802
637 5 1 0 1199.299086 214.743830 2014.806331
638 5 1 0 1199.938548 211.124447 2016.895576
639 5 1 0 1201.156656 207.560309 2017.279379
640 5 1 0 1200.918888 204.737978 2014.052277
641 5 1 0 1203.813227 201.480644 2014.371986
642 5 1 0 1205.725708 200.296590 2017.479755
643 5 1 0 1208.394327 197.408651 2019.723259
644 5 1 0 1207.658529 196.736019 2023.637473
645 5 1 0 1207.977288 193.079972 2026.245554
646 5 1 0 1207.335421 188.609424 2027.293599
647 5 1 0 1210.659573 187.107126 2029.346644
648 5 1 0 1211.830065 185.213067 2032.792125
649 5 1 0 1210.539322 185.467778 2036.843473
650 5 1 0 1211.653515 187.916153 2040.273156
651 5 1 0 1215.495932 188.725864 2038.140397
652 5 1 0 1219.286299 186.640821 2038.896333
653 5 2 0 1222.582223 176.903882 2045.854482
654 5 1 0 1215.525486 170.609060 2053.712226
655 5 1 0 1213.111098 173.600230 2055.557368
656 5 1 0 1209.826281 175.058693 2053.934994
657 5 1 0 1206.637830 177.579065 2055.170071
658 5 1 0 1206.058663 179.062767 2058.968938
659 5 1 0 1206.295442 177.536087 2063.073522
660 5 1 0 1207.068437 175.559422 2066.823789
661 5 1 0 1204.699712 174.719576 2069.838451
662 5 1 0 1203.044899 172.139130 2073.856700
663 5 1 0 1199.733988 171.383003 2076.488894
664 5 1 0 1197.305822 170.411155 2079.400483
665 5 1 0 1195.724445 173.917843 2079.847728
666 5 1 0 1191.925207 174.078591 2082.044484
667 5 1 0 1189.323796 171.134360 2080.389442
668 5 1 0 1185.887283 169.500146 2080.770191
669 5 1 0 1182.343007 167.003009 2081.707362
670 5 1 0 1179.174111 164.251468 2082.350054
671 5 1 0 1177.696865 160.201719 2082.577718
672 5 1 0 1178.119281 157.094885 2085.150838
673 5 1 0 1180.649001 157.486898 2089.206955
674 5 1 0 1182.849680 154.562835 2091.401007
675 5 1 0 1181.413551 151.995561 2094.452095
676 5 1 0 1180.236736 150.787054 2098.234471
677 5 1 0 1177.981415 149.419175 2101.931369
678 5 1 0 1175.721904 145.570981 2101.752968
679 5 1 0 1172.627884 142.672800 2100.657015
680 5 1 0 1169.619161 139.838602 2101.678371
681 5 1 0 1166.207097 139.407608 2104.301794
682 5 1 0 1162.571192 138.137013 2106.092537
683 5 1 0 1161.331882 135.403165 2109.343075
684 5 1 0 1158.142651 136.205116 2112.397789
685 5 1 0 1155.530793 139.192109 2112.673790
686 5 1 0 1155.093499 143.498531 2114.314051
687 5 1 0 1155.842222 146.521629 2116.443659
688 5 1 0 1152.526199 146.706319 2119.327178
689 5 2 0 1157.635080 156.533047 2124.593803
690 5 1 0 1154.332592 167.839605 2128.465312
691 5 1 0 1153.070969 171.674025 2130.365753
692 5 1 0 1154.576339 175.498987 2129.768761
693 5 1 0 1156.867622 177.442354 2127.856893
694 5 1 0 1160.915073 177.401789 2126.958625
695 5 1 0 1163.597692 180.313739 2125.083305
696 5 1 0 1165.350332 179.886452 2121.131910
697 5 1 0 1166.765583 180.516101 2117.130015
698 5 1 0 1167.945268 178.539417 2114.253036
699 5 1 0 1171.946673 178.501751 2115.307251
700 5 1 0 1175.245851 178.528637 2117.887839
701 5 1 0 1178.580796 181.174566 2117.469064
702 5 1 0 1179.502881 185.214963 2118.519836
703 5 1 0 1179.515792 189.064457 2118.500742
704 5 1 0 1184.037405 190.277525 2118.976720
705 5 1 0 1187.131414 189.399968 2121.602865
706 5 1 0 1190.088030 187.028424 2123.763376
707 5 1 0 1190.623034 185.587361 2127.458469
708 5 1 0 1193.751979 183.558060 2130.153359
709 5 1 0 1194.678839 183.994904 2134.113391
710 5 1 0 1196.033713 182.927210 2137.734079
711 5 1 0 1197.956490 182.801521 2141.516475
712 5 1 0 1200.625355 183.653756 2144.776379
713 5 1 0 1201.312349 179.729811 2143.018582
714 5 1 0 1202.374822 177.306199 2139.637899
715 5 1 0 1204.204480 175.631340 2135.992559
716 5 1 0 1204.185701 174.871566 2131.448452
717 5 1 0 1203.411366 172.711025 2128.117778
718 5 1 0 1202.175210 170.247730 2124.500961
719 5 1 0 1201.148095 169.379612 2120.456703
720 5 1 0 1201.228387 168.604791 2116.741490
721 5 1 0 1200.819706 168.775583 2112.416944
722 5 1 0 1201.477304 171.550400 2108.471486
723 5 1 0 1202.571431 174.822236 2105.563768
724 5 1 0 1202.736322 178.303414 2103.755129
725 5 2 0 1205.573734 188.918329 2098.348966
726 6 2 0 1057.003839 218.743916 2601.595267
727 6 1 0 1048.283653 211.800593 2597.336197
728 6 1 0 1045.105993 209.356058 2599.493653
729 6 1 0 1044.231548 205.237896 2599.470738
730 6 1 0 1044.493871 201.156254 2599.116051
731 6 1 0 1045.337979 197.371071 2600.215054
732 6 1 0 1047.139607 194.126539 2601.116827
733 6 1 0 1047.312683 191.429532 2603.952286
734 6 1 0 1048.784922 187.043370 2605.589537
735 6 1 0 1048.575583 182.528246 2604.469812
736 6 1 0 1044.843182 180.556533 2603.129632
737 6 1 0 1041.992464 177.356203 2602.879622
738 6 1 0 1040.840131 173.570101 2601.496205
739 6 1 0 1038.058808 171.124993 2601.351220
740 6 1 0 1034.901837 170.589671 2599.286691
741 6 1 0 1031.203306 170.111880 2597.325829
742 6 1 0 1027.133943 168.919943 2596.077521
743 6 1 0 1026.993164 171.120368 2592.612209
744 6 1 0 1025.004866 171.506120 2588.699010
745 6 1 0 1023.289641 170.713327 2585.176370
746 6 1 0 1020.530054 172.661532 2582.880579
747 6 1 0 1024.363816 173.359559 2580.636380
748 6 1 0 1027.913849 172.131861 2577.869287
749 6 1 0 1029.870210 173.255173 2574.233968
750 6 1 0 1029.244193 170.657237 2570.806912
751 6 1 0 1031.245857 169.307660 2567.491001
752 6 1 0 1035.453634 170.580383 2567.009774
753 6 1 0 1039.612673 171.827163 2567.933803
754 6 1 0 1043.222307 174.689716 2566.916448
755 6 1 0 1040.549726 176.888767 2569.082691
756 6 1 0 1039.919288 180.369048 2567.505037
757 6 1 0 1035.981771 181.321966 2565.964378
758 6 1 0 1031.639778 182.111449 2566.629429
759 6 1 0 1027.587127 183.587046 2566.778684
760 6 1 0 1024.348208 185.105304 2568.758260
761 6 1 0 1021.702297 184.286781 2571.940548
762 6 2 0 1014.662050 183.208285 2581.293608
763 6 1 0 1008.167372 179.061014 2590.992411
764 6 1 0 1009.737409 177.437798 2594.451810
765 6 1 0 1010.840215 175.521897 2598.115061
766 6 1 0 1014.731949 177.511575 2598.447950
767 6 1 0 1018.272792 177.189272 2599.489555
768 6 1 0 1022.074642 178.078248 2599.827383
769 6 1 0 1025.733979 176.763996 2598.463191
770 6 1 0 1028.149800 177.921490 2595.196550
771 6 1 0 1029.731263 179.267796 2591.314561
772 6 1 0 1029.727959 181.873066 2587.774748
773 6 1 0 1033.167675 182.891180 2590.148554
774 6 1 0 1035.852077 185.200307 2591.270039
775 6 1 0 1037.887986 188.716074 2592.157113
776 6 1 0 1038.774299 192.709710 2594.213523
777 6 1 0 1035.602859 195.487048 2595.930786
778 6 1 0 1032.492967 196.044934 2599.074051
779 6 1 0 1028.708183 196.400817 2601.754897
780 6 1 0 1025.355018 195.345384 2604.172909
781 6 1 0 1023.757429 191.955987 2603.949101
782 6 1 0 1026.479131 193.995170 2602.126892
783 6 1 0 1026.872524 195.291605 2598.122109
784 6 1 0 1025.642951 195.978194 2594.607721
785 6 1 0 1022.816051 193.395591 2592.664769
786 6 1 0 1020.533514 195.374859 2589.508480
787 6 1 0 1021.374834 198.621141 2587.645250
788 6 1 0 1020.740101 201.676455 2584.365434
789 6 1 0 1023.974381 203.456982 2582.727124
790 6 1 0 1024.949660 204.824845 2578.550026
791 6 1 0 1025.211434 204.368849 2573.943537
792 6 1 0 1024.304115 208.000746 2572.070579
793 6 1 0 1025.722232 210.788617 2569.416229
794 6 1 0 1029.604051 212.354980 2568.627369
795 6 1 0 1031.944995 215.687092 2570.181622
796 6 1 0 1028.079859 217.427276 2571.596168
797 6 1 0 1025.792215 220.529493 2569.491729
798 6 2 0 1026.838269 226.063817 2558.429904
799 6 1 0 1035.865828 224.662569 2550.201530
800 6 1 0 1039.393508 224.365393 2552.578097
801 6 1 0 1040.586223 221.026158 2554.303259
802 6 1 0 1044.057421 219.688093 2556.353691
803 6 1 0 1047.552481 221.813976 2556.836782
804 6 1 0 1050.131078 224.344370 2554.350345
805 6 1 0 1052.011721 227.004826 2551.529994
806 6 1 0 1055.585232 226.944628 2549.908025
807 6 1 0 1059.087929 227.820032 2546.371331
808 6 1 0 1062.995795 226.807659 2544.899600
809 6 1 0 1066.503415 226.619303 2543.173637
810 6 1 0 1068.569371 226.163099 2546.417299
811 6 1 0 1072.655290 224.629555 2545.928122
812 6 1 0 1072.476852 221.190350 2543.415150
813 6 1 0 1074.612564 218.557280 2541.645708
814 6 1 0 1077.051271 216.069318 2538.900053
815 6 1 0 1078.979460 213.651802 2535.990820
816 6 1 0 1079.252316 212.099300 2531.972133
817 6 1 0 1080.249211 213.600734 2528.338443
818 6 1 0 1081.726747 218.130071 2527.784157
819 6 1 0 1081.346241 220.789360 2524.468981
820 6 1 0 1083.994597 221.232149 2521.189858
821 6 1 0 1087.301388 222.517275 2519.053192
822 6 1 0 1091.199517 222.896933 2516.754263
823 6 1 0 1091.711624 220.516872 2513.010084
824 6 1 0 1092.271677 217.053225 2510.390349
825 6 1 0 1094.361583 214.983643 2507.311813
826 6 1 0 1098.394729 213.932663 2506.154463
827 6 1 0 1101.779030 212.074891 2504.383539
828 6 1 0 1104.415395 212.770587 2500.899088
829 6 1 0 1108.881608 212.329578 2500.835452
830 6 1 0 1111.370073 210.901852 2503.590311
831 6 1 0 1113.757167 212.179964 2507.344664
832 6 1 0 1115.485468 214.499532 2509.766958
833 6 1 0 1119.777771 213.769298 2509.144307
834 6 2 0 1122.461278 222.336612 2517.499096
835 6 1 0 1129.779644 223.762691 2527.405712
836 6 1 0 1132.787766 224.503427 2530.616422
837 6 1 0 1132.176425 225.816470 2534.509371
838 6 1 0 1129.698918 226.656180 2536.925720
839 6 1 0 1126.443045 229.206614 2537.217203
840 6 1 0 1123.943554 230.503621 2540.573248
841 6 1 0 1119.805641 229.331393 2541.182676
842 6 1 0 1116.064133 228.013370 2542.819286
843 6 1 0 1112.768138 226.856521 2541.647081
844 6 1 0 1110.990934 230.588778 2541.457782
845 6 1 0 1110.807426 234.740621 2540.935040
846 6 1 0 1108.917637 237.410991 2543.691122
847 6 1 0 1109.945438 239.331601 2547.369988
848 6 1 0 1110.719675 239.859250 2551.103791
849 6 1 0 1108.440537 243.803672 2552.282833
850 6 1 0 1108.234491 247.701530 2550.867246
851 6 1 0 1107.461393 250.997874 2548.115875
852 6 1 0 1109.563702 253.514418 2545.821553
853 6 1 0 1109.148039 257.323559 2543.274309
854 6 1 0 1111.585672 260.565247 2542.744072
855 6 1 0 1113.187225 263.717949 2540.851840
856 6 1 0 1114.741566 267.538222 2539.847389
857 6 1 0 1115.634838 271.741760 2539.939330
858 6 1 0 1113.080458 270.635242 2536.591208
859 6 1 0 1109.392978 269.012742 2535.107381
860 6 1 0 1105.174860 267.918911 2534.434834
861 6 1 0 1101.657958 264.967843 2534.820988
862 6 1 0 1099.233322 261.998670 2533.530220
863 6 1 0 1096.828214 258.453985 2532.004465
864 6 1 0 1094.302766 255.023289 2532.135067
865 6 1 0 1091.334599 252.663021 2532.304536
866 6 1 0 1088.421817 249.676659 2533.527334
867 6 1 0 1085.649259 248.105677 2537.207500
868 6 1 0 1083.471174 247.585890 2541.124466
869 6 1 0 1082.744465 247.064544 2544.947691
870 6 2 0 1079.120541 247.339910 2556.641504
871 7 2 0 450.911550 2017.766330 1306.452454
872 7 1 0 459.242763 2013.407826 1299.104980
873 7 1 0 459.397903 2009.505526 1296.764919
874 7 1 0 462.129303 2006.302260 1296.819453
875 7 1 0 465.009712 2003.599058 1297.937650
876 7 1 0 466.550823 2000.315079 1299.695032
877 7 1 0 467.826422 1997.773225 1302.244124
878 7 1 0 467.391329 1994.020039 1303.277527
879 7 1 0 468.865182 1990.094915 1305.828537
880 7 1 0 472.640798 1987.456106 1306.510715
881 7 1 0 475.194820 1986.014069 1303.192274
882 7 1 0 477.647503 1983.175532 1301.104628
883 7 1 0 481.220987 1981.023553 1300.685723
884 7 1 0 483.102381 1978.686992 1298.509449
885 7 1 0 485.242478 1978.893497 1295.364189
886 7 1 0 487.304760 1978.951521 1291.690497
887 7 1 0 489.310365 1977.944676 1287.882280
888 7 1 0 490.542778 1981.744992 1286.928951
889 7 1 0 493.415416 1984.078924 1284.538141
890 7 1 0 496.730318 1985.361720 1282.709105
891 7 1 0 497.419052 1987.627233 1279.381256
892 7 1 0 498.408523 1990.455925 1282.733995
893 7 1 0 501.056555 1992.143593 1286.184570
894 7 1 0 502.964229 1995.744633 1287.487651
895 7 1 0 507.292065 1995.893372 1287.122148
896 7 1 0 510.545876 1997.488255 1289.043696
897 7 1 0 509.795920 1999.694213 1292.802433
898 7 1 0 507.995683 2000.969586 1296.654505
899 7 1 0 506.672397 2004.546742 1299.431472
900 7 1 0 503.794561 2004.157024 1296.561402
901 7 1 0 502.799349 2007.573296 1295.032534
902 7 1 0 503.636976 2008.355551 1290.852560
903 7 1 0 502.928233 2007.512010 1286.527677
904 7 1 0 502.150093 2007.568039 1282.283270
905 7 1 0 499.892858 2006.669210 1278.995197
906 7 1 0 498.182621 2003.423609 1276.912184
907 7 2 0 492.249337 1995.025813 1271.212962
908 7 1 0 487.990613 1984.283120 1266.751429
909 7 1 0 486.290132 1981.237328 1268.964753
910 7 1 0 484.655831 1977.739307 1270.808438
911 7 1 0 482.846284 1979.876460 1274.180879
912 7 1 0 482.010646 1979.785038 1277.789166
913 7 1 0 480.912574 1981.091923 1281.316879
914 7 1 0 482.540005 1981.842354 1285.027316
915 7 1 0 484.112417 1985.337596 1286.804319
916 7 1 0 486.090817 1989.174088 1287.670729
917 7 1 0 487.109547 1993.350301 1286.754674
918 7 1 0 484.402980 1993.364223 1290.097945
919 7 1 0 481.872168 1994.953242 1292.303806
920 7 1 0 478.788539 1997.427827 1293.592257
921 7 1 0 474.587521 1999.239644 1293.771901
922 7 1 0 471.714441 1999.446896 1290.247262
923 7 1 0 469.180200 1997.128378 1287.407389
924 7 1 0 467.175907 1994.803347 1283.912361
925 7 1 0 466.250318 1991.711645 1281.121466
926 7 1 0 468.716406 1989.005206 1280.294429
927 7 1 0 468.599126 1992.291121 1282.313188
928 7 1 0 470.786995 1995.897256 1282.025416
929 7 1 0 473.108568 1998.370100 1280.343303
930 7 1 0 476.451301 1997.074364 1277.980365
931 7 1 0 477.741846 2000.023404 1275.026165
932 7 1 0 477.011046 2003.788764 1274.950089
933 7 1 0 477.586425 2007.983312 1273.347051
934 7 1 0 477.459487 2011.079442 1275.937952
935 7 1 0 479.691562 2014.981782 1276.182811
936 7 1 0 483.475688 2017.659253 1276.094865
937 7 1 0 482.627304 2021.312321 1274.235506
938 7 1 0 482.753671 2025.380994 1274.744214
939 7 1 0 482.071929 2027.924452 1278.092402
940 7 1 0 478.576850 2029.906950 1279.781432
941 7 1 0 476.651264 2029.389134 1275.782376
942 7 1 0 476.417718 2032.485833 1272.677276
943 7 2 0 481.205758 2043.868469 1271.413468
944 7 1 0 487.739188 2050.184532 1279.695260
945 7 1 0 485.871412 2049.253145 1283.413437
946 7 1 0 486.623757 2045.974668 1285.471301
947 7 1 0 485.678766 2044.476631 1289.332231
948 7 1 0 483.695068 2046.526360 1292.304058
949 7 1 0 483.777488 2050.564957 1294.012085
950 7 1 0 484.079735 2054.752721 1294.981885
951 7 1 0 485.101917 2056.567483 1298.308470
952 7 1 0 486.985041 2060.278354 1301.176694
953 7 1 0 488.482433 2061.375880 1305.051686
954 7 1 0 489.671019 2063.148260 1308.332502
955 7 1 0 487.348286 2061.209515 1310.749900
956 7 1 0 488.420328 2061.336459 1315.006706
957 7 1 0 492.562112 2060.385769 1315.348486
958 7 1 0 495.455091 2060.080101 1317.830923
959 7 1 0 498.976852 2060.575743 1320.481848
960 7 1 0 502.613861 2061.110719 1322.605971
961 7 1 0 506.655650 2062.610695 1322.826362
962 7 1 0 508.386243 2066.267678 1323.115014
963 7 1 0 505.787158 2070.280371 1323.500102
964 7 1 0 506.626593 2074.265716 1322.227558
965 7 1 0 508.652406 2077.298623 1324.386274
966 7 1 0 509.219025 2080.367718 1327.108656
967 7 1 0 510.450686 2083.012969 1330.588637
968 7 1 0 514.799476 2083.785577 1331.249640
969 7 1 0 518.986230 2083.054765 1332.303456
970 7 1 0 522.516711 2083.990243 1334.491799
971 7 1 0 523.790655 2084.886781 1338.527090
972 7 1 0 526.097359 2085.436501 1342.050995
973 7 1 0 528.117541 2088.783523 1344.122737
974 7 1 0 528.134972 2089.525535 1348.549328
975 7 1 0 526.780468 2087.285053 1351.543600
976 7 1 0 522.929102 2086.363483 1353.940398
977 7 1 0 519.468145 2086.907388 1355.340711
978 7 1 0 520.109937 2087.755776 1359.608397
979 7 2 0 508.038825 2089.295346 1361.131740
980 7 1 0 499.057904 2085.671250 1368.873977
981 7 1 0 495.922930 2084.846714 1371.939629
982 7 1 0 492.155019 2083.174217 1371.431227
983 7 1 0 489.948376 2081.672996 1369.073483
984 7 1 0 488.313451 2082.608178 1365.379860
985 7 1 0 485.098045 2080.834881 1362.990446
986 7 1 0 485.680694 2078.636437 1359.289743
987 7 1 0 485.546837 2075.763936 1356.104561
988 7 1 0 487.417317 2074.911418 1353.046708
989 7 1 0 485.283166 2077.359724 1350.482488
990 7 1 0 483.020352 2080.694638 1349.341108
991 7 1 0 479.334446 2080.451866 1347.183950
992 7 1 0 475.222679 2079.737657 1348.112630
993 7 1 0 471.984074 2077.909466 1349.106757
994 7 1 0 468.706378 2079.521359 1346.140010
995 7 1 0 467.288839 2083.237086 1344.946868
996 7 1 0 467.316213 2087.237909 1343.207248
997 7 1 0 467.294813 2091.034023 1344.474398
998 7 1 0 466.811220 2095.361763 1342.988602
999 7 1 0 464.955381 2098.635790 1344.591212
1000 7 1 0 464.253311 2102.525532 1345.270950
1001 7 1 0 462.448378 2106.324745 1345.843301
1002 7 1 0 459.608084 2109.550657 1345.794899
1003 7 1 0 463.051299 2110.299298 1343.236976
1004 7 1 0 465.486666 2109.215472 1339.871554
1005 7 1 0 467.001005 2107.877481 1335.952643
1006 7 1 0 468.855563 2104.661171 1333.224552
1007 7 1 0 471.922093 2102.756580 1331.399763
1008 7 1 0 475.536895 2100.585354 1329.697928
1009 7 1 0 477.825072 2097.408759 1328.013257
1010 7 1 0 479.425477 2094.890025 1325.667136
1011 7 1 0 480.622847 2091.250348 1323.613617
1012 7 1 0 479.026909 2087.105362 1321.620940
1013 7 1 0 476.531644 2083.715212 1319.996938
1014 7 1 0 474.006400 2080.716867 1319.773246
1015 7 2 0 465.177143 2072.594810 1317.317579
1016 8 2 0 771.185548 1183.453410 1135.528927
1017 8 1 0 779.773443 1178.541688 1128.857038
1018 8 1 0 779.851235 1174.642765 1126.507518
1019 8 1 0 782.341126 1171.257443 1126.761425
1020 8 1 0 784.925968 1168.358482 1128.091476
1021 8 1 0 786.086470 1164.971867 1129.944045
1022 8 1 0 786.968946 1162.342425 1132.569557
1023 8 1 0 786.192017 1158.626439 1133.534679
1024 8 1 0 787.175933 1154.603298 1136.167687
1025 8 1 0 790.691193 1151.707285 1137.137228
1026 8 1 0 793.404505 1150.098059 1134.028709
1027 8 1 0 795.819142 1147.100264 1132.127669
1028 8 1 0 799.257861 1144.706163 1131.987042
1029 8 1 0 801.146491 1142.248983 1129.954637
1030 8 1 0 803.547818 1142.312713 1126.997462
1031 8 1 0 805.905111 1142.234791 1123.506116
1032 8 1 0 808.143625 1141.098781 1119.867815
1033 8 1 0 809.709900 1144.806250 1119.048344
1034 8 1 0 812.924186 1146.939872 1116.919664
1035 8 1 0 816.459268 1147.993050 1115.379037
1036 8 1 0 817.574873 1150.211973 1112.136617
1037 8 1 0 818.477410 1152.958349 1115.581071
1038 8 1 0 820.942039 1154.451080 1119.250420
1039 8 1 0 822.979814 1157.908307 1120.733586
1040 8 1 0 827.322956 1157.756871 1120.725928
1041 8 1 0 830.509540 1159.118056 1122.920498
1042 8 1 0 829.606264 1161.363181 1126.621889
1043 8 1 0 827.586848 1162.752720 1130.322840
1044 8 1 0 826.289206 1166.407527 1133.009323
1045 8 1 0 823.637850 1166.224397 1129.909662
1046 8 1 0 823.010370 1169.704614 1128.330687
1047 8 1 0 824.241868 1170.435242 1124.239805
1048 8 1 0 823.835664 1169.651687 1119.864930
1049 8 1 0 823.415940 1169.770184 1115.571514
1050 8 1 0 821.380905 1169.036920 1112.102308
1051 8 1 0 819.628284 1165.922134 1109.860833
1052 8 2 0 813.619611 1157.968178 1103.628789
1053 8 1 0 809.011810 1147.556200 1098.749613
1054 8 1 0 806.928367 1144.631394 1100.792177
1055 8 1 0 804.909981 1141.251602 1102.468300
1056 8 1 0 802.980367 1143.502453 1105.697154
1057 8 1 0 801.845691 1143.462003 1109.223804
1058 8 1 0 800.553294 1144.834869 1112.659414
1059 8 1 0 801.917100 1145.462981 1116.496670
1060 8 1 0 803.575169 1148.836992 1118.423789
1061 8 1 0 805.735527 1152.525072 1119.479403
1062 8 1 0 807.112237 1156.622295 1118.682435
1063 8 1 0 804.146614 1156.817399 1121.792126
1064 8 1 0 801.558280 1158.573884 1123.794899
1065 8 1 0 798.557138 1161.254038 1124.844835
1066 8 1 0 794.490771 1163.352860 1124.692846
1067 8 1 0 791.939341 1163.766250 1120.945855
1068 8 1 0 789.493924 1161.635059 1117.889592
1069 8 1 0 787.628960 1159.461891 1114.223883
1070 8 1 0 786.725439 1156.447569 1111.342571
1071 8 1 0 789.058563 1153.578077 1110.699965
1072 8 1 0 789.002351 1156.860124 1112.727622
1073 8 1 0 791.450243 1160.306185 1112.648410
1074 8 1 0 794.067808 1162.615223 1111.181826
1075 8 1 0 797.496556 1161.095244 1109.091463
1076 8 1 0 799.226860 1163.953495 1106.276131
1077 8 1 0 798.766550 1167.760662 1106.169413
1078 8 1 0 799.760401 1171.908351 1104.651533
1079 8 1 0 799.634300 1175.000587 1107.247121
1080 8 1 0 802.102667 1178.737993 1107.704645
1081 8 1 0 806.056959 1181.146377 1107.948498
1082 8 1 0 805.619060 1184.853287 1106.054048
1083 8 1 0 805.983660 1188.902326 1106.602866
1084 8 1 0 805.205360 1191.480227 1109.903319
1085 8 1 0 801.728144 1193.697248 1111.314870
1086 8 1 0 800.107775 1193.322478 1107.167291
1087 8 1 0 800.345468 1196.434179 1104.077541
1088 8 2 0 805.995864 1207.459346 1103.299312
1089 8 1 0 812.244488 1213.289712 1112.138315
1090 8 1 0 810.016604 1212.482783 1115.683214
1091 8 1 0 810.368515 1209.155828 1117.770501
1092 8 1 0 809.007166 1207.719246 1121.529074
1093 8 1 0 806.931413 1209.895787 1124.343700
1094 8 1 0 807.151337 1213.915455 1126.083907
1095 8 1 0 807.660992 1218.070153 1127.107610
1096 8 1 0 808.528203 1219.802830 1130.520844
1097 8 1 0 810.420076 1223.368170 1133.562652
1098 8 1 0 811.664992 1224.351235 1137.555905
1099 8 1 0 812.698489 1226.030170 1140.936865
1100 8 1 0 810.056009 1224.252538 1143.140263
1101 8 1 0 810.779542 1224.296135 1147.471589
1102 8 1 0 814.803474 1223.059420 1148.145019
1103 8 1 0 817.453840 1222.548574 1150.854234
1104 8 1 0 820.770773 1222.793094 1153.789201
1105 8 1 0 824.248446 1223.069913 1156.208932
1106 8 1 0 828.352178 1224.285130 1156.772126
1107 8 1 0 830.301420 1227.812511 1157.230210
1108 8 1 0 827.962708 1231.995229 1157.431553
1109 8 1 0 829.177384 1235.915215 1156.263109
1110 8 1 0 831.222823 1238.795752 1158.604304
1111 8 1 0 831.773546 1241.812587 1161.387678
1112 8 1 0 832.893709 1244.358889 1164.977412
1113 8 1 0 837.216104 1244.826288 1165.999305
1114 8 1 0 841.241205 1243.804359 1167.387740
1115 8 1 0 844.635324 1244.487981 1169.865819
1116 8 1 0 845.630991 1245.285738 1173.998919
1117 8 1 0 847.671654 1245.666826 1177.704516
1118 8 1 0 849.740355 1248.861285 1179.960999
1119 8 1 0 849.443858 1249.591361 1184.379672
1120 8 1 0 847.695584 1247.444317 1187.235166
1121 8 1 0 843.605268 1246.787603 1189.300352
1122 8 1 0 840.086458 1247.567720 1190.415847
1123 8 1 0 840.431150 1248.360876 1194.728259
1124 8 2 0 828.410732 1250.731950 1195.266906
1125 8 1 0 818.593189 1247.724684 1202.217118
1126 8 1 0 815.166649 1247.113668 1205.008466
1127 8 1 0 811.347047 1245.707907 1204.179402
1128 8 1 0 809.243996 1244.368316 1201.636851
1129 8 1 0 807.987734 1245.422230 1197.828773
1130 8 1 0 804.865598 1243.881339 1195.169706
1131 8 1 0 805.598271 1241.655212 1191.512468
1132 8 1 0 805.529542 1238.805376 1188.304935
1133 8 1 0 807.582488 1237.831189 1185.404535
1134 8 1 0 805.841229 1240.426963 1182.692710
1135 8 1 0 803.915927 1243.913267 1181.395164
1136 8 1 0 800.412540 1243.931408 1178.940755
1137 8 1 0 796.198725 1243.502600 1179.523044
1138 8 1 0 792.770696 1241.901730 1180.233656
1139 8 1 0 789.867972 1243.743340 1177.020286
1140 8 1 0 788.813604 1247.550939 1175.743522
1141 8 1 0 789.260518 1251.543704 1174.043020
1142 8 1 0 789.396841 1255.329574 1175.333449
1143 8 1 0 789.337391 1259.683439 1173.846468
1144 8 1 0 787.586204 1263.075202 1175.316514
1145 8 1 0 787.100714 1267.002930 1175.966354
1146 8 1 0 785.521363 1270.917154 1176.417895
1147 8 1 0 782.924268 1274.332618 1176.161329
1148 8 1 0 786.610149 1274.845492 1173.900708
1149 8 1 0 789.234101 1273.601948 1170.738393
1150 8 1 0 790.970464 1272.169932 1166.946866
1151 8 1 0 792.817180 1268.838106 1164.355517
1152 8 1 0 795.884909 1266.728839 1162.774075
1153 8 1 0 799.469180 1264.315257 1161.358136
1154 8 1 0 801.663691 1260.990831 1159.842572
1155 8 1 0 803.274392 1258.371774 1157.616412
1156 8 1 0 804.382870 1254.661883 1155.640085
1157 8 1 0 802.674337 1250.641766 1153.491070
1158 8 1 0 800.093407 1247.436373 1151.641449
1159 8 1 0 797.394241 1244.621095 1151.187931
1160 8 2 0 788.257938 1237.136781 1147.952670
1161 9 2 0 2706.068153 788.192475 131.714919
1162 9 1 0 2714.187014 795.275966 126.586634
1163 9 1 0 2718.731371 795.278727 126.863595
1164 9 1 0 2721.466661 798.206452 128.156288
1165 9 1 0 2723.196542 801.444868 129.993291
1166 9 1 0 2724.983480 803.538835 132.937793
1167 9 1 0 2725.699854 805.467466 136.155438
1168 9 1 0 2728.191567 805.525015 139.177306
1169 9 1 0 2730.056428 807.753495 143.132386
1170 9 1 0 2732.020101 811.779893 144.403631
1171 9 1 0 2735.197571 813.756051 142.034447
1172 9 1 0 2738.827619 815.974387 141.457429
1173 9 1 0 2741.001686 819.555721 141.611581
1174 9 1 0 2744.241707 821.159777 140.796351
1175 9 1 0 2745.943348 822.638210 137.724874
1176 9 1 0 2748.061895 823.950964 134.327695
1177 9 1 0 2751.131702 825.263762 131.430878
1178 9 1 0 2748.592449 825.998203 128.287175
1179 9 1 0 2748.148033 828.175327 124.482194
1180 9 1 0 2748.273657 830.972623 121.629323
1181 9 1 0 2748.314236 830.838848 117.547419
1182 9 1 0 2744.136264 832.231378 118.456718
1183 9 1 0 2740.919765 835.352732 119.752115
1184 9 1 0 2737.303054 837.193826 118.397679
1185 9 1 0 2737.584588 841.348196 117.153563
1186 9 1 0 2735.334706 844.777673 117.151188
1187 9 1 0 2731.361598 844.592860 119.084332
1188 9 1 0 2728.055053 843.468942 121.824671
1189 9 1 0 2723.478903 842.431136 122.315071
1190 9 1 0 2725.287321 839.096713 120.804320
1191 9 1 0 2723.287399 837.570518 117.859860
1192 9 1 0 2725.038341 837.532921 113.895202
1193 9 1 0 2728.140719 836.078256 111.035537
1194 9 1 0 2730.452843 834.502451 107.750030
1195 9 1 0 2732.945175 831.734424 106.064581
1196 9 1 0 2736.717759 829.910612 106.553559
1197 9 2 0 2746.584678 823.656573 107.872218
1198 9 1 0 2757.763492 819.456328 111.164562
1199 9 1 0 2758.948569 818.446742 114.991261
1200 9 1 0 2760.718017 817.465860 118.761299
1201 9 1 0 2756.971035 816.175597 120.634954
1202 9 1 0 2754.973038 816.053370 123.752558
1203 9 1 0 2751.855583 815.552328 126.073959
1204 9 1 0 2749.218566 817.795910 128.308126
1205 9 1 0 2745.406445 819.407408 127.460933
1206 9 1 0 2741.845130 821.216435 125.609482
1207 9 1 0 2738.965152 821.720207 122.327767
1208 9 1 0 2736.944169 819.708377 125.548222
1209 9 1 0 2734.274091 817.531403 126.936486
1210 9 1 0 2731.366010 814.570818 127.201904
1211 9 1 0 2729.578640 810.355618 127.171987
1212 9 1 0 2731.264265 806.855417 124.799669
1213 9 1 0 2734.661656 804.010069 124.325841
1214 9 1 0 2738.458182 801.558824 123.223135
1215 9 1 0 2742.539037 800.356086 122.899901
1216 9 1 0 2745.349778 802.818045 123.258911
1217 9 1 0 2741.496579 802.838010 123.061843
1218 9 1 0 2738.785757 804.649333 120.370311
1219 9 1 0 2737.801877 806.411812 117.167216
1220 9 1 0 2740.355889 809.331041 115.325642
1221 9 1 0 2739.649695 809.805427 111.040098
1222 9 1 0 2736.554649 808.788637 109.014111
1223 9 1 0 2734.026738 808.726020 105.259011
1224 9 1 0 2730.006875 808.860192 105.629956
1225 9 1 0 2726.753444 810.793841 103.191401
1226 9 1 0 2724.768630 814.276286 100.861318
1227 9 1 0 2722.766592 812.812662 97.489148
1228 9 1 0 2719.130857 812.723219 95.591179
1229 9 1 0 2715.114161 812.501084 96.991577
1230 9 1 0 2712.367044 809.251794 97.937175
1231 9 1 0 2714.961415 806.643605 95.400435
1232 9 1 0 2714.148853 805.586376 91.216210
1233 9 2 0 2705.695826 809.163227 82.859212
1234 9 1 0 2696.116124 816.656171 84.662424
1235 9 1 0 2694.701469 815.608845 88.546078
1236 9 1 0 2696.278304 816.987805 91.886931
1237 9 1 0 2695.292554 816.914013 96.018125
1238 9 1 0 2691.835638 815.383529 97.653833
1239 9 1 0 2687.546252 815.482249 96.745074
1240 9 1 0 2683.560311 815.643847 95.115537
1241 9 1 0 2680.234566 817.140700 96.565792
1242 9 1 0 2675.643407 819.248087 96.412138
1243 9 1 0 2672.621451 821.369347 98.609943
1244 9 1 0 2669.364078 823.023550 100.013852
1245 9 1 0 2669.492829 821.359538 103.508437
1246 9 1 0 2667.036300 823.211390 106.642427
1247 9 1 0 2667.816874 827.402477 106.620285
1248 9 1 0 2666.801123 830.730760 108.206486
1249 9 1 0 2665.058437 834.645468 109.352773
1250 9 1 0 2663.585719 838.569431 110.030678
1251 9 1 0 2662.409625 842.452653 108.556928
1252 9 1 0 2659.310842 843.922587 106.391601
1253 9 1 0 2655.666285 841.146541 104.971740
1254 9 1 0 2653.136538 841.421366 101.546561
1255 9 1 0 2649.511060 843.584682 101.174439
1256 9 1 0 2645.471064 844.424760 101.527224
1257 9 1 0 2641.383652 846.092579 102.593084
1258 9 1 0 2640.572802 850.415791 101.819662
1259 9 1 0 2640.772544 854.770010 102.237277
1260 9 1 0 2638.928520 858.571440 102.763554
1261 9 1 0 2635.971641 860.519936 105.247607
1262 9 1 0 2633.636397 863.407997 107.308364
1263 9 1 0 2629.800731 865.525256 106.691365
1264 9 1 0 2626.693066 866.330515 109.828176
1265 9 1 0 2626.789532 865.747162 113.761431
1266 9 1 0 2626.021304 862.505664 116.975381
1267 9 1 0 2624.624701 859.344346 118.488821
1268 9 1 0 2621.547524 860.722204 121.313230
1269 9 2 0 2618.866655 849.082077 124.092251
1270 9 1 0 2617.077018 842.046673 134.143795
1271 9 1 0 2615.884320 839.626522 137.697172
1272 9 1 0 2617.377632 835.969521 138.981395
1273 9 1 0 2619.844225 833.474477 138.371012
1274 9 1 0 2621.081638 831.098259 135.206714
1275 9 1 0 2623.744264 827.630682 134.925545
1276 9 1 0 2627.670790 827.662261 133.068333
1277 9 1 0 2631.829524 827.142400 132.146796
1278 9 1 0 2634.342688 828.454391 129.793366
1279 9 1 0 2633.672694 825.689778 126.788029
1280 9 1 0 2631.463302 823.003188 124.454458
1281 9 1 0 2632.711495 819.002791 123.595967
1282 9 1 0 2632.588431 815.210465 125.566320
1283 9 1 0 2633.386876 812.370084 128.038942
1284 9 1 0 2633.581210 808.473284 125.408305
1285 9 1 0 2631.125710 806.575016 122.650274
1286 9 1 0 2628.809486 805.964795 119.003858
1287 9 1 0 2624.963939 805.896261 117.897658
1288 9 1 0 2622.211633 804.809494 114.374231
1289 9 1 0 2618.523403 803.049498 114.197808
1290 9 1 0 2614.900827 802.195582 112.703548
1291 9 1 0 2611.362999 800.248750 111.394730
1292 9 1 0 2608.600598 797.213900 110.116081
1293 9 1 0 2609.583606 800.038392 106.951417
1294 9 1 0 2612.486802 801.862153 104.367407
1295 9 1 0 2615.869592 802.698292 101.665758
1296 9 1 0 2620.144967 804.237848 100.905856
1297 9 1 0 2622.884813 807.035889 99.893363
1298 9 1 0 2625.800236 810.414292 99.019314
1299 9 1 0 2629.474198 812.574310 98.988561
1300 9 1 0 2632.947360 813.884850 98.195317
1301 9 1 0 2637.161258 814.942257 98.346423
1302 9 1 0 2641.629657 813.316113 99.389374
1303 9 1 0 2645.226612 810.822646 100.485454
1304 9 1 0 2647.709353 808.537204 102.492869
1305 9 2 0 2655.387001 800.046981 106.843013
1306 10 2 0 2111.497267 1928.858226 844.859410
1307 10 1 0 2107.676554 1937.309824 837.351834
1308 10 1 0 2105.145618 1941.021515 838.090485
1309 10 1 0 2101.435815 1942.250933 836.525131
1310 10 1 0 2097.704724 1942.304880 834.813271
1311 10 1 0 2093.688674 1942.011872 834.630462
1312 10 1 0 2090.103594 1940.696403 834.577604
1313 10 1 0 2086.629802 1941.261710 836.297146
1314 10 1 0 2081.785178 1940.500296 836.487830
1315 10 1 0 2077.969004 1940.924457 833.853280
1316 10 1 0 2077.108588 1944.533904 831.435403
1317 10 1 0 2074.615811 1947.578712 829.718891
1318 10 1 0 2071.703054 1948.815756 826.969008
1319 10 1 0 2069.870643 1951.741711 825.621274
1320 10 1 0 2070.505662 1954.530816 823.104737
1321 10 1 0 2071.238628 1957.863703 820.633499
1322 10 1 0 2071.124572 1961.748336 818.527479
1323 10 1 0 2074.337110 1961.088038 816.054893
1324 10 1 0 2076.270153 1962.328080 812.294454
1325 10 1 0 2076.935393 1963.475178 808.523362
1326 10 1 0 2079.906974 1965.608063 806.706225
1327 10 1 0 2080.741403 1961.397265 805.366706
1328 10 1 0 2079.991217 1957.550266 802.835976
1329 10 1 0 2081.951036 1954.902083 800.106331
1330 10 1 0 2080.742524 1955.162083 795.940065
1331 10 1 0 2080.282748 1952.750171 792.654556
1332 10 1 0 2081.020356 1948.424146 793.200662
1333 10 1 0 2081.279162 1944.390633 795.036333
1334 10 1 0 2083.763274 1940.413746 795.558099
1335 10 1 0 2085.490604 1943.207914 797.982988
1336 10 1 0 2089.348414 1943.236630 797.643460
1337 10 1 0 2091.313275 1946.745843 796.027765
1338 10 1 0 2092.459485 1951.047058 796.350631
1339 10 1 0 2094.373699 1954.912938 796.470586
1340 10 1 0 2095.608805 1958.292482 798.411623
1341 10 1 0 2094.181991 1961.511028 800.736047
1342 10 2 0 2091.120767 1970.127365 808.124931
1343 10 1 0 2085.002780 1978.548227 814.841088
1344 10 1 0 2082.124277 1977.753052 817.695771
1345 10 1 0 2078.973182 1977.477987 820.576952
1346 10 1 0 2080.158230 1973.536916 822.086542
1347 10 1 0 2079.003262 1970.273155 823.405746
1348 10 1 0 2079.172320 1966.521518 824.526062
1349 10 1 0 2077.864682 1962.817150 823.282374
1350 10 1 0 2079.668860 1959.778798 820.967144
1351 10 1 0 2081.972055 1957.435423 818.036734
1352 10 1 0 2085.567059 1956.590508 815.653506
1353 10 1 0 2085.240182 1953.533379 818.661874
1354 10 1 0 2086.638901 1950.883292 820.856511
1355 10 1 0 2089.334631 1948.718720 823.167378
1356 10 1 0 2092.258475 1947.839710 826.579413
1357 10 1 0 2094.745181 1950.992958 828.722762
1358 10 1 0 2094.682971 1954.534261 831.427959
1359 10 1 0 2094.681707 1958.676168 833.545216
1360 10 1 0 2093.387098 1962.478188 834.985031
1361 10 1 0 2090.528055 1964.315718 833.391372
1362 10 1 0 2092.636444 1961.146020 832.763604
1363 10 1 0 2095.105209 1959.951259 829.546224
1364 10 1 0 2097.078329 1960.488485 826.359948
1365 10 1 0 2095.714816 1963.161617 823.288878
1366 10 1 0 2098.929092 1964.675389 820.745935
1367 10 1 0 2102.449507 1963.232731 820.252775
1368 10 1 0 2106.470457 1963.010887 818.184497
1369 10 1 0 2108.202898 1959.393776 817.704860
1370 10 1 0 2110.710805 1957.592076 814.428482
1371 10 1 0 2111.760600 1956.582523 810.026786
1372 10 1 0 2115.896967 1956.818041 809.429391
1373 10 1 0 2119.166004 1954.715063 808.118007
1374 10 1 0 2120.325875 1950.628888 808.437670
1375 10 1 0 2122.586911 1948.296957 811.344302
1376 10 1 0 2124.305315 1952.172993 812.755646
1377 10 1 0 2128.222917 1953.770716 811.578613
1378 10 2 0 2136.871108 1950.332159 803.364475
1379 10 1 0 2136.961007 1940.186903 796.419538
1380 10 1 0 2135.392853 1937.163980 798.985418
1381 10 1 0 2131.536935 1936.596360 799.584541
1382 10 1 0 2129.112551 1933.667558 801.478844
1383 10 1 0 2130.432739 1930.129015 803.123234
1384 10 1 0 2133.238503 1926.940307 802.030415
1385 10 1 0 2136.376272 1924.366688 800.581236
1386 10 1 0 2136.336220 1920.587625 799.522244
1387 10 1 0 2137.808668 1916.462449 797.000687
1388 10 1 0 2136.782188 1912.468239 795.794481
1389 10 1 0 2136.666207 1908.747559 794.585798
1390 10 1 0 2134.876125 1907.322314 797.710205
1391 10 1 0 2133.014680 1903.370470 797.258833
1392 10 1 0 2130.655958 1903.425887 793.708008
1393 10 1 0 2128.470802 1901.266301 791.430612
1394 10 1 0 2126.697968 1898.627950 788.336742
1395 10 1 0 2125.118437 1896.455670 785.048548
1396 10 1 0 2124.950089 1895.636660 780.813524
1397 10 1 0 2127.401028 1893.895287 778.090966
1398 10 1 0 2131.597022 1891.937311 779.342047
1399 10 1 0 2135.223191 1891.496160 777.136763
1400 10 1 0 2136.330764 1888.292797 774.592309
1401 10 1 0 2137.754042 1884.563822 773.487416
1402 10 1 0 2138.299988 1880.309504 771.994991
1403 10 1 0 2137.234450 1879.378684 767.758952
1404 10 1 0 2134.781209 1878.693620 764.197236
1405 10 1 0 2133.558664 1876.301789 760.893785
1406 10 1 0 2132.374759 1872.242445 759.982531
1407 10 1 0 2130.733198 1868.787273 758.136441
1408 10 1 0 2132.146011 1865.537187 755.487534
1409 10 1 0 2131.109526 1861.186063 755.860395
1410 10 1 0 2128.512140 1859.350771 758.248991
1411 10 1 0 2128.126617 1857.540398 762.491735
1412 10 1 0 2129.246000 1856.051416 765.772717
1413 10 1 0 2128.148346 1851.800844 765.503284
1414 10 2 0 2133.012214 1849.828077 776.587216
1415 10 1 0 2130.030738 1844.228686 787.240425
1416 10 1 0 2129.232441 1841.764493 790.873140
1417 10 1 0 2129.267533 1842.915648 794.863940
1418 10 1 0 2129.615729 1845.685643 797.074772
1419 10 1 0 2132.371235 1848.696522 797.804281
1420 10 1 0 2132.840741 1851.608412 801.043599
1421 10 1 0 2132.144715 1855.878856 800.660581
1422 10 1 0 2130.917859 1859.950957 801.232745
1423 10 1 0 2130.699732 1863.087007 799.310881
1424 10 1 0 2134.502456 1864.456892 800.197862
1425 10 1 0 2138.575915 1864.167922 801.129613
1426 10 1 0 2140.436211 1866.253059 804.368390
1427 10 1 0 2140.871713 1865.704219 808.586006
1428 10 1 0 2140.025683 1865.540633 812.337886
1429 10 1 0 2143.649501 1867.619427 814.503442
1430 10 1 0 2147.782462 1867.221759 814.514958
1431 10 1 0 2151.874790 1867.204762 813.002950
1432 10 1 0 2154.673382 1864.517584 812.021335
1433 10 1 0 2159.125601 1864.138439 810.923712
1434 10 1 0 2161.973024 1861.360446 811.875913
1435 10 1 0 2165.305700 1859.175702 811.422922
1436 10 1 0 2168.976653 1857.129458 812.019894
1437 10 1 0 2172.740746 1855.885688 813.681450
1438 10 1 0 2173.177167 1857.914535 809.853594
1439 10 1 0 2172.683390 1861.423290 807.429428
1440 10 1 0 2172.493271 1865.544162 805.872644
1441 10 1 0 2170.120486 1869.329320 804.746150
1442 10 1 0 2168.123752 1871.755660 802.199220
1443 10 1 0 2165.664223 1874.174831 799.236857
1444 10 1 0 2162.784365 1876.987277 797.836433
1445 10 1 0 2160.954857 1880.142974 796.785683
1446 10 1 0 2158.186939 1883.483125 796.503002
1447 10 1 0 2155.912558 1886.980398 799.011977
1448 10 1 0 2154.455588 1889.839551 802.183622
1449 10 1 0 2152.818103 1891.259197 805.457795
1450 10 2 0 2149.757617 1896.805016 815.937835
1451 11 2 0 725.645866 2534.648977 2367.783576
1452 11 1 0 725.474667 2525.997956 2359.566426
1453 11 1 0 728.870456 2523.966760 2357.314592
1454 11 1 0 729.727208 2523.655913 2353.204386
1455 11 1 0 729.902261 2524.312107 2349.155537
1456 11 1 0 731.207118 2525.923524 2345.698860
1457 11 1 0 731.940825 2528.310027 2342.808821
1458 11 1 0 734.928701 2529.680262 2340.678403
1459 11 1 0 736.621975 2532.124901 2336.774167
1460 11 1 0 736.295923 2532.157332 2332.129106
1461 11 1 0 736.529432 2528.475227 2329.679182
1462 11 1 0 737.677033 2526.113574 2326.282593
1463 11 1 0 737.302262 2525.083183 2322.236097
1464 11 1 0 738.416364 2522.723449 2319.604414
1465 11 1 0 737.578795 2519.181500 2318.478184
1466 11 1 0 737.004246 2515.152762 2317.386599
1467 11 1 0 737.319225 2511.081917 2315.693166
1468 11 1 0 733.803606 2509.612820 2317.226872
1469 11 1 0 730.726700 2506.493071 2316.763119
1470 11 1 0 728.098030 2503.899489 2315.232452
1471 11 1 0 726.556328 2500.347540 2316.531795
1472 11 1 0 723.121176 2503.192672 2317.103080
1473 11 1 0 719.567162 2505.854278 2315.670738
1474 11 1 0 715.373327 2506.449041 2316.273006
1475 11 1 0 712.744929 2505.141246 2313.068779
1476 11 1 0 709.193623 2506.189388 2311.304435
1477 11 1 0 707.204223 2509.852801 2312.780404
1478 11 1 0 706.549030 2513.902372 2314.476749
1479 11 1 0 704.020274 2516.636297 2317.373252
1480 11 1 0 706.588891 2514.496483 2319.717292
1481 11 1 0 704.811589 2512.979263 2322.805665
1482 11 1 0 704.499843 2508.672036 2323.174898
1483 11 1 0 706.405666 2504.676912 2323.745263
1484 11 1 0 707.636344 2500.710582 2324.918843
1485 11 1 0 710.311293 2498.065477 2326.519623
1486 11 1 0 714.259127 2496.643036 2326.084824
1487 11 2 0 725.432830 2492.989265 2326.164007
1488 11 1 0 737.198966 2490.344535 2323.333650
1489 11 1 0 740.165251 2493.087718 2322.471448
1490 11 1 0 743.515098 2495.489189 2321.323524
1491 11 1 0 742.285265 2499.011986 2323.624100
1492 11 1 0 742.166449 2502.712656 2323.755652
1493 11 1 0 741.129649 2506.291504 2324.970296
1494 11 1 0 738.865535 2509.495392 2323.710170
1495 11 1 0 734.863751 2510.631998 2324.445545
1496 11 1 0 730.527529 2510.769402 2325.195015
1497 11 1 0 726.839290 2509.356056 2327.122983
1498 11 1 0 727.805236 2513.198123 2328.798880
1499 11 1 0 727.655654 2515.781621 2331.463270
1500 11 1 0 727.320730 2517.528713 2335.221985
1501 11 1 0 728.380734 2518.487138 2339.571849
1502 11 1 0 730.606118 2515.666231 2342.366625
1503 11 1 0 734.467412 2513.619666 2343.241133
1504 11 1 0 738.142628 2510.820568 2343.785211
1505 11 1 0 741.637443 2508.527345 2342.929740
1506 11 1 0 742.433484 2507.380376 2339.445321
1507 11 1 0 739.556884 2509.134867 2341.325033
1508 11 1 0 735.495522 2508.119768 2341.915542
1509 11 1 0 732.503873 2505.799749 2341.874140
1510 11 1 0 731.970393 2502.865680 2338.784980
1511 11 1 0 729.465514 2499.497436 2339.997478
1512 11 1 0 726.981071 2499.311786 2342.914817
1513 11 1 0 723.674181 2497.324837 2345.283685
1514 11 1 0 720.842079 2499.651995 2346.980280
1515 11 1 0 716.421802 2499.124466 2347.653504
1516 11 1 0 712.093757 2498.023413 2346.407746
1517 11 1 0 710.107349 2496.135539 2349.571920
1518 11 1 0 706.763441 2496.310893 2351.941810
1519 11 1 0 704.548625 2499.535586 2353.627117
1520 11 1 0 704.766310 2501.797454 2357.346695
1521 11 1 0 707.082085 2498.360760 2359.018451
1522 11 1 0 705.400266 2495.166514 2361.519253
1523 11 2 0 693.912211 2492.077024 2365.064189
1524 11 1 0 683.510183 2498.263739 2362.898822
1525 11 1 0 684.640953 2502.356225 2363.291029
1526 11 1 0 686.354792 2504.431300 2360.409006
1527 11 1 0 687.349422 2508.502749 2359.717688
1528 11 1 0 686.368102 2511.679744 2362.149130
1529 11 1 0 682.844959 2513.034248 2364.382335
1530 11 1 0 679.215280 2513.611623 2366.632070
1531 11 1 0 676.555934 2516.497034 2366.550430
1532 11 1 0 671.992419 2518.612774 2367.041756
1533 11 1 0 669.503936 2521.980184 2366.077232
1534 11 1 0 666.787075 2524.787896 2365.846475
1535 11 1 0 669.222766 2527.785525 2366.128006
1536 11 1 0 667.671741 2531.686852 2364.839690
1537 11 1 0 665.876338 2531.186996 2361.005414
1538 11 1 0 663.914704 2532.996156 2358.266037
1539 11 1 0 660.921147 2534.774983 2355.518264
1540 11 1 0 657.928711 2536.013124 2352.772673
1541 11 1 0 654.305911 2535.240771 2350.556068
1542 11 1 0 650.367734 2534.882574 2351.458434
1543 11 1 0 648.717204 2535.534416 2355.914452
1544 11 1 0 645.352756 2533.826772 2357.907297
1545 11 1 0 641.367973 2535.269546 2357.956375
1546 11 1 0 638.118037 2537.575779 2359.083746
1547 11 1 0 634.657084 2540.505273 2359.337676
1548 11 1 0 631.333979 2540.147306 2356.375471
1549 11 1 0 629.204459 2540.314975 2352.553096
1550 11 1 0 625.951146 2541.610020 2350.130891
1551 11 1 0 623.722055 2545.196511 2349.193593
1552 11 1 0 621.244702 2548.085502 2347.307479
1553 11 1 0 617.035034 2549.422269 2347.567398
1554 11 1 0 615.601413 2553.674056 2347.454980
1555 11 1 0 617.584503 2557.044308 2346.727748
1556 11 1 0 620.143329 2560.281284 2348.825688
1557 11 1 0 621.517104 2562.358056 2351.660241
1558 11 1 0 619.658366 2566.311718 2351.151854
1559 11 2 0 625.369844 2570.309457 2361.241437
1560 11 1 0 632.075573 2580.059625 2364.942877
1561 11 1 0 634.003672 2583.784879 2366.463093
1562 11 1 0 637.652508 2584.229705 2368.397260
1563 11 1 0 640.589260 2582.522471 2369.466246
1564 11 1 0 641.540746 2579.215467 2371.778991
1565 11 1 0 645.297501 2577.716365 2373.461905
1566 11 1 0 647.369792 2574.145293 2372.112499
1567 11 1 0 650.296607 2571.280312 2370.831798
1568 11 1 0 650.428705 2567.958181 2369.243734
1569 11 1 0 650.283061 2565.750413 2372.740672
1570 11 1 0 649.251540 2564.891933 2376.708506
1571 11 1 0 652.051690 2563.611276 2379.677891
1572 11 1 0 654.884453 2565.460908 2382.291985
1573 11 1 0 658.052069 2567.264373 2383.530072
1574 11 1 0 659.317512 2564.973604 2387.440840
1575 11 1 0 657.494700 2563.853525 2390.999268
1576 11 1 0 654.691851 2561.866739 2393.688195
1577 11 1 0 651.503806 2562.832092 2395.906544
1578 11 1 0 648.702560 2561.180029 2399.161462
1579 11 1 0 646.951968 2562.908435 2402.429457
1580 11 1 0 644.209179 2563.443317 2405.306268
1581 11 1 0 642.215477 2564.120050 2408.992265
1582 11 1 0 641.404874 2564.458923 2413.199902
1583 11 1 0 639.255118 2561.166306 2411.330040
1584 11 1 0 639.289171 2557.438539 2409.200639
1585 11 1 0 640.176513 2553.390590 2407.694639
1586 11 1 0 642.097685 2550.562759 2404.606113
1587 11 1 0 642.100879 2548.256355 2401.283251
1588 11 1 0 641.961314 2545.969541 2397.355368
1589 11 1 0 643.393665 2544.060220 2393.824435
1590 11 1 0 644.849836 2541.609361 2391.317952
1591 11 1 0 647.364378 2539.611527 2388.388170
1592 11 1 0 651.927820 2538.316783 2387.293949
1593 11 1 0 656.369111 2537.522282 2387.317460
1594 11 1 0 660.255629 2538.069226 2387.430574
1595 11 2 0 672.323242 2538.182842 2389.507522
1596 12 2 0 817.919990 2141.970350 2445.948563
1597 12 1 0 824.220379 2151.631070 2442.888067
1598 12 1 0 825.391995 2155.306876 2445.305435
1599 12 1 0 824.602815 2159.404832 2444.750106
1600 12 1 0 822.940181 2162.975547 2443.592497
1601 12 1 0 820.429410 2166.126491 2443.717087
1602 12 1 0 817.350229 2168.376005 2443.506438
1603 12 1 0 815.294625 2170.928408 2445.651983
1604 12 1 0 811.841159 2174.396775 2446.013219
1605 12 1 0 810.664101 2178.508972 2444.172479
1606 12 1 0 813.588734 2181.767091 2443.504846
1607 12 1 0 814.940079 2185.841045 2443.415585
1608 12 1 0 814.942973 2189.668016 2441.703694
1609 12 1 0 816.486888 2193.034662 2441.835424
1610 12 1 0 819.679451 2194.704834 2440.597127
1611 12 1 0 823.333446 2196.554804 2439.608022
1612 12 1 0 826.818193 2199.251694 2439.258711
1613 12 1 0 828.854126 2197.096688 2436.416000
1614 12 1 0 831.953159 2197.328697 2433.292312
1615 12 1 0 834.246425 2198.540546 2430.250624
1616 12 1 0 838.104604 2197.778085 2429.148541
1617 12 1 0 835.727296 2195.407829 2426.156602
1618 12 1 0 833.031564 2194.869551 2422.386979
1619 12 1 0 832.885178 2192.807750 2418.641012
1620 12 1 0 833.516244 2195.209474 2415.074592
1621 12 1 0 832.294968 2195.391890 2411.163263
1622 12 1 0 829.259456 2192.455424 2409.851922
1623 12 1 0 825.818422 2189.651079 2409.880689
1624 12 1 0 824.073017 2185.487909 2408.509464
1625 12 1 0 826.558967 2184.742067 2411.661432
1626 12 1 0 828.917385 2181.748649 2410.971421
1627 12 1 0 833.190058 2182.426808 2410.706684
1628 12 1 0 837.065623 2183.560199 2412.607713
1629 12 1 0 841.109494 2183.918386 2414.071421
1630 12 1 0 843.889598 2184.014105 2417.067467
1631 12 1 0 844.893549 2186.058064 2420.618818
1632 12 2 0 847.704774 2190.555054 2431.110817
1633 12 1 0 848.771399 2197.630137 2441.222839
1634 12 1 0 845.710102 2198.666179 2443.796236
1635 12 1 0 842.881687 2200.175027 2446.629910
1636 12 1 0 840.139077 2196.770985 2446.304608
1637 12 1 0 836.606372 2195.654622 2446.315368
1638 12 1 0 833.524022 2193.286693 2445.814865
1639 12 1 0 830.262827 2192.869569 2443.330989
1640 12 1 0 829.613985 2190.608642 2439.821838
1641 12 1 0 829.955636 2188.485156 2435.980290
1642 12 1 0 832.048191 2185.901024 2433.106061
1643 12 1 0 828.695472 2183.694658 2434.653442
1644 12 1 0 826.880080 2180.553061 2435.447503
1645 12 1 0 826.159589 2176.572251 2436.410041
1646 12 1 0 826.257226 2172.710077 2438.867190
1647 12 1 0 829.536784 2171.619184 2441.829467
1648 12 1 0 831.478149 2172.605401 2445.718073
1649 12 1 0 834.075447 2174.026764 2449.305822
1650 12 1 0 835.844451 2176.532038 2452.272077
1651 12 1 0 836.023940 2180.257418 2451.848135
1652 12 1 0 834.991773 2177.160175 2449.791900
1653 12 1 0 836.388279 2175.568838 2446.132500
1654 12 1 0 838.815551 2175.237154 2443.245892
1655 12 1 0 840.907789 2178.634515 2441.659465
1656 12 1 0 844.630277 2177.591200 2439.623729
1657 12 1 0 845.706509 2174.179350 2438.238523
1658 12 1 0 848.438611 2171.466228 2435.857428
1659 12 1 0 846.804492 2168.401753 2433.795015
1660 12 1 0 847.774628 2166.492543 2429.834696
1661 12 1 0 848.810295 2166.507720 2425.315475
1662 12 1 0 851.559480 2163.473498 2424.445209
1663 12 1 0 852.206224 2160.187599 2422.075938
1664 12 1 0 849.661839 2157.101165 2420.611581
1665 12 1 0 848.397964 2153.201863 2422.093728
1666 12 1 0 851.984002 2153.321495 2424.757274
1667 12 1 0 855.807914 2151.327839 2423.927355
1668 12 2 0 860.439835 2145.177416 2414.190592
1669 12 1 0 854.607511 2142.172948 2403.792342
1670 12 1 0 850.679525 2141.123156 2405.076777
1671 12 1 0 847.838446 2143.763815 2405.787010
1672 12 1 0 843.667478 2143.661173 2406.584754
1673 12 1 0 841.275290 2140.308173 2406.529753
1674 12 1 0 840.760848 2136.783226 2403.971527
1675 12 1 0 841.008032 2133.409903 2401.301541
1676 12 1 0 838.376586 2131.874835 2398.826982
1677 12 1 0 836.757955 2129.400308 2394.728179
1678 12 1 0 833.427932 2128.599140 2392.133689
1679 12 1 0 830.837840 2127.201214 2389.553950
1680 12 1 0 827.853236 2126.958707 2392.009752
1681 12 1 0 823.864434 2126.617872 2390.204462
1682 12 1 0 823.502038 2129.653757 2387.233424
1683 12 1 0 821.196012 2131.041718 2384.516613
1684 12 1 0 818.985228 2132.110575 2380.822584
1685 12 1 0 817.297041 2133.317799 2377.118726
1686 12 1 0 817.724816 2134.359871 2372.951515
1687 12 1 0 818.557216 2132.354653 2369.525436
1688 12 1 0 819.156364 2127.596392 2369.453205
1689 12 1 0 821.528058 2125.134417 2366.899631
1690 12 1 0 820.409982 2123.424161 2363.186488
1691 12 1 0 818.680589 2120.747532 2360.541376
1692 12 1 0 816.143769 2118.635813 2357.422113
1693 12 1 0 815.964261 2120.346155 2353.300423
1694 12 1 0 814.982289 2123.090047 2350.032348
1695 12 1 0 813.337620 2123.903716 2346.190309
1696 12 1 0 809.785773 2123.105161 2343.854291
1697 12 1 0 806.685423 2123.269979 2340.955732
1698 12 1 0 805.737529 2121.322418 2337.097713
1699 12 1 0 801.698045 2119.859019 2335.799007
1700 12 1 0 798.129977 2120.291106 2337.502619
1701 12 1 0 795.362565 2118.373895 2340.679518
1702 12 1 0 793.978782 2115.702615 2342.956433
1703 12 1 0 790.155724 2114.538835 2341.119411
1704 12 2 0 788.453936 2106.175683 2349.926464
1705 12 1 0 779.526401 2102.457805 2357.685959
1706 12 1 0 776.183903 2100.735304 2360.087383
1707 12 1 0 775.999718 2100.043451 2364.178872
1708 12 1 0 777.723254 2100.465087 2367.266516
1709 12 1 0 781.435111 2099.525569 2368.857054
1710 12 1 0 783.057850 2099.600616 2372.925690
1711 12 1 0 786.030529 2102.424899 2374.359026
1712 12 1 0 788.282266 2105.280931 2376.636594
1713 12 1 0 791.082549 2107.628802 2376.165568
1714 12 1 0 794.102853 2104.971500 2377.135385
1715 12 1 0 795.996959 2101.249164 2377.453676
1716 12 1 0 797.795122 2099.786981 2381.049062
1717 12 1 0 796.479051 2097.848167 2384.625112
1718 12 1 0 794.839703 2097.281843 2388.061818
1719 12 1 0 797.951076 2094.727047 2390.498095
1720 12 1 0 800.047111 2091.188368 2389.928872
1721 12 1 0 802.826238 2088.347432 2388.129108
1722 12 1 0 802.661750 2085.045411 2385.873845
1723 12 1 0 805.259769 2081.603363 2384.269665
1724 12 1 0 804.527382 2077.614847 2383.733848
1725 12 1 0 804.914680 2073.969550 2382.106934
1726 12 1 0 805.318929 2069.794177 2381.457143
1727 12 1 0 806.102485 2065.615280 2382.088794
1728 12 1 0 808.953959 2067.472021 2379.372037
1729 12 1 0 812.016386 2070.385662 2378.621038
1730 12 1 0 815.488373 2073.091674 2378.874228
1731 12 1 0 817.316279 2077.256863 2379.606674
1732 12 1 0 818.708283 2080.878363 2378.462999
1733 12 1 0 819.938749 2084.998980 2376.985255
1734 12 1 0 820.800755 2089.170383 2377.130056
1735 12 1 0 822.441564 2092.557623 2377.623970
1736 12 1 0 823.468728 2096.555881 2378.986596
1737 12 1 0 824.143059 2099.366363 2382.903885
1738 12 1 0 824.623253 2100.990750 2387.085706
1739 12 1 0 823.867171 2102.006413 2390.802389
1740 12 2 0 823.483426 2104.000163 2402.878465
1741 13 2 0 1519.020267 1633.769057 2070.587904
1742 13 1 0 1518.921457 1635.821265 2058.833341
1743 13 1 0 1515.499717 1635.754422 2055.830822
1744 13 1 0 1514.859910 1633.476061 2052.348847
1745 13 1 0 1514.978046 1630.532874 2049.489107
1746 13 1 0 1514.020567 1627.060639 2047.679479
1747 13 1 0 1513.665106 1623.364986 2046.784023
1748 13 1 0 1510.935765 1620.696740 2045.903801
1749 13 1 0 1509.689982 1616.253411 2044.233069
1750 13 1 0 1510.287314 1613.506825 2040.520467
1751 13 1 0 1509.879604 1614.969624 2036.360113
1752 13 1 0 1508.731890 1614.721640 2032.230650
1753 13 1 0 1509.251060 1613.183683 2028.365235
1754 13 1 0 1508.092327 1613.391256 2024.851038
1755 13 1 0 1508.684962 1615.638544 2021.832131
1756 13 1 0 1508.971950 1618.267688 2018.552249
1757 13 1 0 1508.405625 1620.481011 2014.768179
1758 13 1 0 1511.686018 1622.929230 2015.107771
1759 13 1 0 1514.503736 1625.465227 2012.861788
1760 13 1 0 1516.983172 1626.901783 2010.074635
1761 13 1 0 1518.134127 1630.668715 2008.994355
1762 13 1 0 1521.763088 1629.093175 2011.132046
1763 13 1 0 1525.610987 1626.488344 2011.550738
1764 13 1 0 1529.798348 1626.806885 2012.368822
1765 13 1 0 1532.485930 1626.224335 2009.003794
1766 13 1 0 1536.211103 1624.710595 2008.194495
1767 13 1 0 1538.420208 1622.867806 2011.553181
1768 13 1 0 1539.322891 1620.708587 2015.325293
1769 13 1 0 1541.905497 1620.506448 2019.268384
1770 13 1 0 1539.029660 1623.337820 2019.888077
1771 13 1 0 1540.486580 1626.565579 2021.455801
1772 13 1 0 1540.403150 1630.256035 2019.184392
1773 13 1 0 1538.129462 1633.585885 2017.271038
1774 13 1 0 1536.494638 1637.320696 2015.856056
1775 13 1 0 1533.512650 1640.103683 2015.578279
1776 13 1 0 1529.488726 1640.570896 2014.400345
1777 13 2 0 1518.055603 1642.372816 2012.340069
1778 13 1 0 1506.289694 1641.582036 2008.547243
1779 13 1 0 1503.626618 1638.571895 2009.503469
1780 13 1 0 1500.569177 1635.625252 2010.028455
1781 13 1 0 1501.962725 1634.304729 2013.969201
1782 13 1 0 1502.392854 1631.440337 2016.279317
1783 13 1 0 1503.662439 1629.411002 2019.382286
1784 13 1 0 1506.264266 1626.341136 2020.268542
1785 13 1 0 1510.299673 1626.286005 2021.517293
1786 13 1 0 1514.580582 1627.071826 2022.180398
1787 13 1 0 1518.014534 1629.727293 2022.869012
1788 13 1 0 1517.288159 1627.552986 2026.508783
1789 13 1 0 1517.505039 1627.085813 2030.187169
1790 13 1 0 1517.770348 1627.954694 2034.245136
1791 13 1 0 1516.545805 1629.658733 2038.314565
1792 13 1 0 1513.926287 1633.336916 2038.888775
1793 13 1 0 1509.858353 1635.087901 2038.390029
1794 13 1 0 1505.929717 1637.263145 2037.176640
1795 13 1 0 1502.305617 1638.223285 2035.139860
1796 13 1 0 1501.617570 1636.989936 2031.661954
1797 13 1 0 1504.520696 1637.003025 2034.203227
1798 13 1 0 1508.437951 1638.586191 2034.053266
1799 13 1 0 1511.215373 1640.725246 2032.623391
1800 13 1 0 1511.672277 1641.291489 2028.391739
1801 13 1 0 1513.802091 1644.960438 2027.346587
1802 13 1 0 1516.087261 1647.097152 2029.567002
1803 13 1 0 1519.066745 1650.432399 2030.269732
1804 13 1 0 1521.985728 1649.875028 2033.005381
1805 13 1 0 1526.297244 1651.155286 2033.210655
1806 13 1 0 1530.579142 1651.745883 2031.533533
1807 13 1 0 1532.207609 1655.336291 2032.940283
1808 13 1 0 1535.410601 1656.949524 2034.932060
1809 13 1 0 1537.793827 1655.604617 2038.196378
1810 13 1 0 1537.556268 1655.981785 2042.532275
1811 13 1 0 1534.859004 1659.476264 2041.838120
1812 13 1 0 1536.110308 1663.684654 2041.935181
1813 13 2 0 1547.062831 1669.448699 2042.886478
1814 13 1 0 1558.068610 1664.306953 2044.784299
1815 13 1 0 1557.274621 1661.154303 2047.543156
1816 13 1 0 1555.916994 1657.610102 2046.473241
1817 13 1 0 1555.319628 1653.845860 2048.348753
1818 13 1 0 1556.428535 1652.853194 2052.189734
1819 13 1 0 1559.919577 1653.462535 2054.773482
1820 13 1 0 1563.448497 1654.713251 2056.906945
1821 13 1 0 1566.347337 1652.637650 2058.547979
1822 13 1 0 1571.040184 1651.714448 2060.181476
1823 13 1 0 1573.862083 1648.712657 2061.401492
1824 13 1 0 1576.820090 1646.616648 2062.876201
1825 13 1 0 1574.640155 1644.136797 2064.900025
1826 13 1 0 1576.594645 1640.419172 2066.182606
1827 13 1 0 1578.560197 1638.731246 2062.796973
1828 13 1 0 1580.826795 1635.866299 2061.665663
1829 13 1 0 1584.117573 1633.127937 2060.504622
1830 13 1 0 1587.360413 1630.822459 2059.023171
1831 13 1 0 1591.025776 1630.501512 2056.765592
1832 13 1 0 1594.859104 1631.732304 2057.258079
1833 13 1 0 1596.297704 1634.026049 2061.217171
1834 13 1 0 1599.380434 1636.921286 2061.784072
1835 13 1 0 1603.465303 1636.212942 2062.664179
1836 13 1 0 1606.831159 1635.378182 2064.928235
1837 13 1 0 1610.511532 1633.549770 2066.861208
1838 13 1 0 1613.957995 1632.424631 2064.253188
1839 13 1 0 1616.312807 1630.245541 2061.273262
1840 13 1 0 1619.801205 1628.113541 2060.084183
1841 13 1 0 1622.382460 1624.925990 2061.457837
1842 13 1 0 1625.205591 1621.758509 2061.652727
1843 13 1 0 1629.492701 1621.283232 2062.637921
1844 13 1 0 1631.292279 1617.970902 2065.074227
1845 13 1 0 1629.653357 1614.642402 2066.507800
1846 13 1 0 1627.265949 1613.035804 2070.133552
1847 13 1 0 1625.914090 1612.915661 2073.653918
1848 13 1 0 1628.133763 1609.650772 2075.592566
1849 13 2 0 1622.211589 1611.847989 2086.104591
1850 13 1 0 1616.169050 1605.560515 2094.918707
1851 13 1 0 1614.484723 1603.287066 2098.368434
1852 13 1 0 1610.781613 1603.699324 2100.204160
1853 13 1 0 1607.651186 1605.390879 2100.059383
1854 13 1 0 1606.284703 1609.303846 2099.950773
1855 13 1 0 1602.320988 1611.107990 2100.426953
1856 13 1 0 1600.030053 1612.943482 2097.225324
1857 13 1 0 1596.946225 1614.167055 2094.503663
1858 13 1 0 1596.620321 1615.864084 2091.249462
1859 13 1 0 1596.371042 1619.715757 2092.741609
1860 13 1 0 1597.091961 1622.861509 2095.411676
1861 13 1 0 1594.023669 1625.353650 2097.046603
1862 13 1 0 1591.213963 1625.132356 2100.261530
1863 13 1 0 1588.147295 1624.097091 2102.345495
1864 13 1 0 1586.463356 1628.113655 2104.127247
1865 13 1 0 1587.972489 1631.307807 2106.308885
1866 13 1 0 1590.432066 1634.780291 2107.271147
1867 13 1 0 1593.557087 1635.656676 2109.612685
1868 13 1 0 1596.011048 1639.197381 2111.228936
1869 13 1 0 1597.711264 1639.937442 2114.874938
1870 13 1 0 1600.317963 1641.501696 2117.490902
1871 13 1 0 1602.144819 1643.354628 2120.844799
1872 13 1 0 1602.735479 1645.663591 2124.421940
1873 13 1 0 1604.697967 1647.407316 2120.948148
1874 13 1 0 1604.466035 1649.117398 2117.017043
1875 13 1 0 1603.321532 1651.364050 2113.399866
1876 13 1 0 1601.346268 1651.590498 2109.243717
1877 13 1 0 1601.337222 1651.461172 2105.200931
1878 13 1 0 1601.507051 1650.972265 2100.683256
1879 13 1 0 1600.123018 1650.253832 2096.716780
1880 13 1 0 1598.608922 1650.572824 2093.250463
1881 13 1 0 1596.105962 1650.168981 2089.719176
1882 13 1 0 1591.519171 1650.079147 2088.090691
1883 13 1 0 1587.032040 1650.265441 2087.657326
1884 13 1 0 1583.207310 1649.491519 2088.092573
1885 13 2 0 1571.094280 1649.377128 2089.885713
1886 14 2 0 1003.292720 1866.994646 333.530690
1887 14 1 0 1014.382807 1869.217826 329.728259
1888 14 1 0 1017.608136 1871.959738 331.403691
1889 14 1 0 1019.653414 1875.239908 329.735830
1890 14 1 0 1020.700724 1878.472015 327.431260
1891 14 1 0 1020.808609 1882.325625 326.253982
1892 14 1 0 1019.906482 1885.760113 324.848100
1893 14 1 0 1019.944623 1889.553203 325.825159
1894 14 1 0 1019.532348 1894.285198 324.590351
1895 14 1 0 1021.310690 1897.396934 321.617380
1896 14 1 0 1025.656656 1897.779369 320.855231
1897 14 1 0 1029.315881 1899.894901 320.103031
1898 14 1 0 1031.810725 1902.125564 317.577921
1899 14 1 0 1035.158034 1903.681075 317.244399
1900 14 1 0 1038.695029 1902.562388 316.376344
1901 14 1 0 1042.696729 1901.375066 315.802708
1902 14 1 0 1047.104391 1901.112324 315.597313
1903 14 1 0 1047.318328 1897.395741 313.861997
1904 14 1 0 1049.887402 1894.680636 311.528904
1905 14 1 0 1052.470219 1893.192957 308.865188
1906 14 1 0 1054.946931 1889.945334 308.847275
1907 14 1 0 1051.649816 1888.698731 306.055067
1908 14 1 0 1049.301767 1888.727225 302.023613
1909 14 1 0 1047.921350 1886.110183 298.933263
1910 14 1 0 1050.007981 1886.326381 295.127333
1911 14 1 0 1049.253966 1885.939880 291.114184
1912 14 1 0 1045.061976 1885.221433 289.902637
1913 14 1 0 1040.623631 1885.276318 289.839592
1914 14 1 0 1036.628889 1882.864479 289.144072
1915 14 1 0 1037.999141 1881.830236 292.848647
1916 14 1 0 1037.885247 1878.001487 293.420059
1917 14 1 0 1041.593614 1875.820116 293.944802
1918 14 1 0 1045.257040 1874.907833 296.325041
1919 14 1 0 1048.556756 1873.188894 298.511535
1920 14 1 0 1050.696563 1872.538299 301.933870
1921 14 1 0 1052.724363 1874.559986 305.032030
1922 14 2 0 1057.603733 1879.505305 314.515886
1923 14 1 0 1062.815888 1887.260781 322.648136
1924 14 1 0 1061.101322 1890.698171 324.168632
1925 14 1 0 1059.865271 1894.422129 325.874674
1926 14 1 0 1055.580326 1893.503548 325.771278
1927 14 1 0 1052.159565 1894.835966 325.271831
1928 14 1 0 1048.285082 1894.820500 324.683096
1929 14 1 0 1045.562172 1895.693778 321.716250
1930 14 1 0 1043.665478 1893.312655 318.787132
1931 14 1 0 1042.620045 1890.324203 315.727780
1932 14 1 0 1042.601340 1886.251028 314.076535
1933 14 1 0 1038.591531 1887.176284 315.328930
1934 14 1 0 1035.166839 1886.247065 316.426131
1935 14 1 0 1032.036100 1884.098128 318.121119
1936 14 1 0 1029.583570 1882.020884 321.382048
1937 14 1 0 1031.341429 1880.193633 325.162486
1938 14 1 0 1033.399286 1880.986436 329.035401
1939 14 1 0 1036.243848 1881.601361 332.664246
1940 14 1 0 1039.163185 1883.306558 335.266978
1941 14 1 0 1041.707086 1885.770983 334.023768
1942 14 1 0 1038.955345 1883.481657 332.583876
1943 14 1 0 1039.056455 1880.299634 329.802097
1944 14 1 0 1040.744929 1877.657966 327.679642
1945 14 1 0 1044.558721 1878.350321 325.832506
1946 14 1 0 1046.765634 1874.680044 324.967498
1947 14 1 0 1045.412796 1871.100166 324.698992
1948 14 1 0 1045.792188 1866.704352 323.685135
1949 14 1 0 1042.601346 1864.801677 322.099810
1950 14 1 0 1042.176441 1861.549956 319.014987
1951 14 1 0 1043.050247 1859.478296 314.960251
1952 14 1 0 1043.211758 1855.325012 315.456264
1953 14 1 0 1041.627325 1851.780195 314.132372
1954 14 1 0 1037.716727 1850.605758 312.919013
1955 14 1 0 1034.214690 1849.012717 314.967585
1956 14 1 0 1036.991495 1847.784035 318.246023
1957 14 1 0 1038.644528 1843.749284 318.769468
1958 14 2 0 1038.379683 1833.333657 312.021764
1959 14 1 0 1032.150092 1831.335025 301.611955
1960 14 1 0 1028.449638 1833.365502 302.215873
1961 14 1 0 1027.966876 1837.236688 301.641338
1962 14 1 0 1024.698530 1839.946643 301.507289
1963 14 1 0 1020.710121 1838.939848 301.724435
1964 14 1 0 1018.086757 1835.864041 300.023908
1965 14 1 0 1016.145260 1832.400962 298.348525
1966 14 1 0 1013.183585 1832.082439 295.792862
1967 14 1 0 1010.417104 1829.943832 292.143702
1968 14 1 0 1007.395925 1830.543869 289.147916
1969 14 1 0 1004.555898 1830.266171 286.469304
1970 14 1 0 1002.078214 1832.689254 288.197710
1971 14 1 0 998.837234 1834.277462 285.695826
1972 14 1 0 1000.563206 1835.748694 282.085909
1973 14 1 0 999.737254 1837.281056 278.680777
1974 14 1 0 998.794150 1838.208960 274.446936
1975 14 1 0 998.339964 1838.917629 270.285513
1976 14 1 0 999.404833 1838.074635 266.187957
1977 14 1 0 998.804235 1835.008562 263.601399
1978 14 1 0 996.198281 1831.161224 264.789772
1979 14 1 0 996.466612 1827.110973 263.474304
1980 14 1 0 994.569093 1825.349081 260.119060
1981 14 1 0 991.564537 1823.598640 257.869535
1982 14 1 0 988.314026 1822.595761 254.860711
1983 14 1 0 989.344285 1822.621535 250.515170
1984 14 1 0 990.413107 1824.160232 246.557449
1985 14 1 0 989.740875 1824.511781 242.367846
1986 14 1 0 986.547630 1825.331373 239.567534
1987 14 1 0 984.329217 1826.396940 236.105716
1988 14 1 0 982.411272 1824.312660 232.706734
1989 14 1 0 978.400304 1825.278178 230.938824
1990 14 1 0 975.923017 1828.303354 231.667840
1991 14 1 0 972.521075 1829.608864 234.522554
1992 14 1 0 969.705763 1829.237597 237.006726
1993 14 1 0 966.061892 1830.116563 234.705765
1994 14 2 0 959.232571 1827.900467 244.648193
1995 14 1 0 949.886973 1833.104959 250.917668
1996 14 1 0 946.183066 1834.650940 252.866297
1997 14 1 0 945.531287 1835.576665 256.862682
1998 14 1 0 947.071640 1835.832942 260.063233
1999 14 1 0 949.279465 1833.412150 262.604032
2000 14 1 0 950.503825 1833.793267 266.793115
2001 14 1 0 954.573552 1834.507474 268.132919
2002 14 1 0 958.098971 1835.953508 270.106484
2003 14 1 0 961.760332 1835.812526 269.718524
2004 14 1 0 962.342634 1832.361540 271.926610
2005 14 1 0 961.388038 1828.608636 273.523228
2006 14 1 0 961.763806 1827.612945 277.666363
2007 14 1 0 959.451411 1828.151689 281.221887
2008 14 1 0 957.778187 1829.839783 284.250054
2009 14 1 0 958.472780 1826.880318 287.842014
2010 14 1 0 957.805061 1822.852870 288.599279
2011 14 1 0 958.128804 1818.522760 288.176252
2012 14 1 0 955.911825 1815.494561 286.786426
2013 14 1 0 955.706722 1810.899955 286.651066
2014 14 1 0 952.585816 1808.270200 286.926905
2015 14 1 0 950.559624 1804.860220 286.333931
2016 14 1 0 948.189338 1801.369012 286.795015
2017 14 1 0 946.086400 1798.057950 288.553038
2018 14 1 0 949.506331 1796.805662 286.166617
2019 14 1 0 953.737084 1796.827188 285.437213
2020 14 1 0 958.131256 1796.772801 285.797202
2021 14 1 0 962.200574 1798.930443 285.905635
2022 14 1 0 965.616232 1800.352749 284.271239
2023 14 1 0 969.235223 1802.128432 282.167168
2024 14 1 0 972.579298 1804.686763 281.506315
2025 14 1 0 976.008193 1806.315143 281.531991
2026 14 1 0 979.347604 1809.039545 282.101077
2027 14 1 0 981.611304 1811.936353 285.292135
2028 14 1 0 982.958249 1814.173267 288.971646
2029 14 1 0 982.975102 1816.566889 292.084081
2030 14 2 0 983.773461 1822.137742 302.959840
2031 15 2 0 2121.432688 1442.059581 2160.099826
2032 15 1 0 2121.192925 1430.181608 2158.982988
2033 15 1 0 2123.459608 1426.936168 2161.231801
2034 15 1 0 2126.121935 1423.947754 2159.925723
2035 15 1 0 2128.853252 1421.775387 2157.763516
2036 15 1 0 2132.479988 1420.628745 2156.429372
2037 15 1 0 2135.857277 1420.477040 2154.652591
2038 15 1 0 2139.660278 1419.898047 2155.391222
2039 15 1 0 2144.234727 1419.056943 2153.824872
2040 15 1 0 2146.646054 1416.060578 2151.199752
2041 15 1 0 2146.149422 1411.669592 2151.494961
2042 15 1 0 2147.473578 1407.585930 2151.534013
2043 15 1 0 2148.939147 1404.186089 2149.566914
2044 15 1 0 2149.815823 1400.607522 2149.967694
2045 15 1 0 2147.987809 1397.265823 2150.049742
2046 15 1 0 2146.038459 1393.562006 2150.533649
2047 15 1 0 2144.957288 1389.368632 2151.419870
2048 15 1 0 2141.104774 1389.519910 2150.003773
2049 15 1 0 2137.740635 1387.089654 2148.523339
2050 15 1 0 2135.540002 1384.323893 2146.655908
2051 15 1 0 2131.911355 1382.614467 2147.425496
2052 15 1 0 2131.004418 1385.373466 2143.992304
2053 15 1 0 2131.043254 1386.689916 2139.516568
2054 15 1 0 2128.416260 1387.831162 2136.338331
2055 15 1 0 2127.854006 1384.935527 2133.146929
2056 15 1 0 2127.198532 1384.820942 2129.099645
2057 15 1 0 2127.134494 1388.684937 2126.949708
2058 15 1 0 2127.990257 1392.888504 2125.807961
2059 15 1 0 2126.287814 1397.022959 2124.302422
2060 15 1 0 2125.409892 1396.766667 2128.281705
2061 15 1 0 2121.745921 1397.776502 2129.026252
2062 15 1 0 2118.991581 1394.801823 2130.559425
2063 15 1 0 2117.678200 1392.035371 2133.806001
2064 15 1 0 2115.622292 1389.734057 2136.822760
2065 15 1 0 2114.950121 1388.603137 2140.693630
2066 15 1 0 2116.877831 1386.966808 2144.070632
2067 15 2 0 2121.805002 1383.473692 2154.156715
2068 15 1 0 2129.279610 1378.790365 2162.854081
2069 15 1 0 2133.110312 1380.076420 2163.713776
2070 15 1 0 2137.153228 1380.890901 2164.852951
2071 15 1 0 2137.025003 1385.135331 2163.765012
2072 15 1 0 2138.899442 1388.012805 2162.374687
2073 15 1 0 2139.529335 1391.573969 2160.864782
2074 15 1 0 2140.572576 1393.318992 2157.280710
2075 15 1 0 2138.286996 1394.941208 2154.119782
2076 15 1 0 2135.239008 1395.845162 2151.074122
2077 15 1 0 2131.088890 1396.309053 2149.703340
2078 15 1 0 2132.853642 1400.227478 2149.889750
2079 15 1 0 2132.682419 1403.926902 2150.173928
2080 15 1 0 2131.326789 1407.727742 2151.178085
2081 15 1 0 2130.079603 1411.223365 2153.859250
2082 15 1 0 2128.363493 1410.774789 2158.051430
2083 15 1 0 2129.164211 1409.533336 2162.256240
2084 15 1 0 2129.622435 1407.522745 2166.425861
2085 15 1 0 2131.027026 1404.988272 2169.557634
2086 15 1 0 2132.844768 1401.785548 2168.830471
2087 15 1 0 2130.958700 1404.541998 2166.898863
2088 15 1 0 2127.541247 1404.455519 2164.411429
2089 15 1 0 2124.431129 1402.897327 2162.916982
2090 15 1 0 2124.222319 1398.704674 2162.014577
2091 15 1 0 2120.141969 1397.145220 2161.922497
2092 15 1 0 2116.860228 1399.094741 2161.538651
2093 15 1 0 2112.388001 1399.389016 2160.900206
2094 15 1 0 2110.944967 1402.452917 2158.699055
2095 15 1 0 2107.523865 1402.812896 2155.794431
2096 15 1 0 2104.919752 1401.477464 2152.198403
2097 15 1 0 2100.880475 1402.273178 2152.955348
2098 15 1 0 2097.566094 1404.196747 2151.491239
2099 15 1 0 2097.004730 1407.884111 2149.433929
2100 15 1 0 2096.296866 1412.006958 2150.658574
2101 15 1 0 2094.928502 1410.352935 2154.577790
2102 15 1 0 2090.736227 1409.709837 2155.716641
2103 15 2 0 2079.902298 1410.529647 2149.713240
2104 15 1 0 2078.006695 1414.505254 2138.234229
2105 15 1 0 2080.728739 1417.758989 2137.804591
2106 15 1 0 2084.542587 1417.308398 2136.909736
2107 15 1 0 2087.774010 1419.845971 2135.831526
2108 15 1 0 2087.538644 1423.898392 2135.131036
2109 15 1 0 2084.833208 1426.631863 2133.023153
2110 15 1 0 2081.627465 1428.799394 2131.127301
2111 15 1 0 2081.591361 1431.105432 2127.951570
2112 15 1 0 2079.626935 1433.344086 2123.868324
2113 15 1 0 2080.454347 1435.421802 2120.199430
2114 15 1 0 2080.423288 1437.575798 2116.931836
2115 15 1 0 2083.422714 1439.840573 2117.865576
2116 15 1 0 2085.307482 1442.040680 2114.565126
2117 15 1 0 2086.058389 1439.280252 2111.404245
2118 15 1 0 2087.355173 1438.985506 2107.818617
2119 15 1 0 2087.996574 1438.736100 2103.436578
2120 15 1 0 2088.342017 1438.081464 2099.255901
2121 15 1 0 2086.900072 1436.306650 2095.594565
2122 15 1 0 2083.744024 1436.909716 2093.119192
2123 15 1 0 2080.579687 1440.437819 2093.857232
2124 15 1 0 2076.434406 1440.699813 2092.879992
2125 15 1 0 2074.710412 1442.101297 2089.270811
2126 15 1 0 2073.313623 1444.806258 2086.462978
2127 15 1 0 2072.614117 1447.422565 2082.817399
2128 15 1 0 2072.002331 1445.449356 2078.857856
2129 15 1 0 2072.902973 1443.222529 2075.196762
2130 15 1 0 2072.936030 1442.841227 2070.956269
2131 15 1 0 2074.029683 1445.083012 2067.422347
2132 15 1 0 2075.117859 1446.196238 2063.470438
2133 15 1 0 2073.077828 1447.672227 2059.832371
2134 15 1 0 2074.569890 1450.898085 2057.091350
2135 15 1 0 2078.054652 1452.814296 2057.022967
2136 15 1 0 2080.246140 1456.440601 2058.886900
2137 15 1 0 2080.652865 1459.761771 2060.630270
2138 15 1 0 2081.938303 1462.534301 2057.467118
2139 15 2 0 2082.043547 1471.744785 2065.563938
2140 15 1 0 2089.483426 1481.023642 2069.068828
2141 15 1 0 2091.871384 1484.683537 2069.968257
2142 15 1 0 2093.308503 1486.025114 2073.627181
2143 15 1 0 2093.609366 1485.232260 2077.085903
2144 15 1 0 2091.102739 1484.193189 2080.220794
2145 15 1 0 2091.685446 1483.900640 2084.552951
2146 15 1 0 2091.780874 1480.183106 2086.797651
2147 15 1 0 2092.756582 1476.980565 2089.482102
2148 15 1 0 2091.911561 1473.432304 2090.003380
2149 15 1 0 2088.659348 1474.074157 2092.480306
2150 15 1 0 2085.328701 1476.102448 2094.009214
2151 15 1 0 2084.715001 1476.885494 2098.169548
2152 15 1 0 2086.030690 1479.787259 2101.020495
2153 15 1 0 2088.299255 1481.728677 2103.450236
2154 15 1 0 2085.650278 1482.478597 2107.266467
2155 15 1 0 2081.912133 1484.098356 2108.067890
2156 15 1 0 2077.575377 1484.566521 2107.984336
2157 15 1 0 2074.874577 1486.973711 2106.273276
2158 15 1 0 2070.405286 1488.064371 2106.355020
2159 15 1 0 2068.430988 1491.630617 2106.014748
2160 15 1 0 2065.404506 1494.113835 2105.143499
2161 15 1 0 2062.470268 1497.180535 2105.214096
2162 15 1 0 2059.797562 1500.250579 2106.595254
2163 15 1 0 2057.703255 1496.702702 2105.186137
2164 15 1 0 2056.878097 1492.501661 2105.505713
2165 15 1 0 2056.061570 1488.407483 2106.924267
2166 15 1 0 2057.441170 1484.119941 2107.893908
2167 15 1 0 2058.040646 1480.207817 2107.059137
2168 15 1 0 2058.900054 1475.924129 2105.798701
2169 15 1 0 2060.724046 1472.072245 2105.824389
2170 15 1 0 2061.694247 1468.482787 2106.588658
2171 15 1 0 2063.808639 1464.881054 2107.794789
2172 15 1 0 2066.558681 1462.864677 2111.269006
2173 15 1 0 2068.880993 1461.965662 2115.031384
2174 15 1 0 2071.540232 1462.173685 2117.912727
2175 15 2 0 2077.966480 1462.758906 2128.320165
2176 16 2 0 2077.048284 2572.670864 1895.973998
2177 16 1 0 2077.223647 2568.892446 1884.656584
2178 16 1 0 2077.080393 2564.685166 1882.922753
2179 16 1 0 2079.760520 2562.566213 1880.462795
2180 16 1 0 2083.131033 2561.262725 1878.514726
2181 16 1 0 2086.576174 2559.238085 1877.985792
2182 16 1 0 2090.200720 2558.049542 1878.175751
2183 16 1 0 2092.311698 2554.816205 1878.833725
2184 16 1 0 2096.597146 2552.425457 1878.757875
2185 16 1 0 2100.042677 2551.306545 1875.832074
2186 16 1 0 2099.316820 2549.733600 1871.756105
2187 16 1 0 2100.059144 2547.227534 1868.350258
2188 16 1 0 2102.358127 2546.165375 1865.009183
2189 16 1 0 2102.548609 2543.926475 1862.061918
2190 16 1 0 2101.083662 2543.787841 1858.547657
2191 16 1 0 2099.233232 2543.334006 1854.789688
2192 16 1 0 2097.684288 2541.854215 1850.923204
2193 16 1 0 2096.005777 2545.382467 1849.656667
2194 16 1 0 2094.616145 2547.615679 1846.121565
2195 16 1 0 2094.303727 2549.186032 1842.458792
2196 16 1 0 2091.150979 2550.452451 1840.192112
2197 16 1 0 2093.071971 2554.311941 1841.470995
2198 16 1 0 2096.343375 2557.636196 1841.352651
2199 16 1 0 2096.817427 2561.849754 1840.781744
2200 16 1 0 2098.590892 2563.114193 1837.021173
2201 16 1 0 2101.016193 2566.070832 1835.538107
2202 16 1 0 2102.653275 2568.986887 1838.431785
2203 16 1 0 2104.227282 2570.783021 1842.173749
2204 16 1 0 2104.268787 2574.490488 1845.091222
2205 16 1 0 2100.805229 2572.455588 1845.822027
2206 16 1 0 2097.749556 2574.825071 1846.039311
2207 16 1 0 2094.615132 2574.529178 1843.060460
2208 16 1 0 2091.273913 2572.267321 1841.152910
2209 16 1 0 2087.595072 2570.828709 1839.415049
2210 16 1 0 2084.319379 2568.383017 1839.361622
2211 16 1 0 2083.195417 2564.316755 1839.358479
2212 16 2 0 2079.310954 2553.271692 1840.419358
2213 16 1 0 2078.153941 2540.940081 1840.619787
2214 16 1 0 2080.269175 2538.341058 1843.036014
2215 16 1 0 2082.315393 2535.238862 1845.156306
2216 16 1 0 2083.164263 2537.673824 1848.701107
2217 16 1 0 2085.577544 2538.428646 1851.409004
2218 16 1 0 2087.231726 2540.357524 1854.392556
2219 16 1 0 2090.585788 2542.614003 1855.191050
2220 16 1 0 2091.304688 2546.776789 1855.154622
2221 16 1 0 2091.380579 2551.094612 1854.297853
2222 16 1 0 2089.473503 2554.915121 1853.256466
2223 16 1 0 2090.724663 2555.151511 1857.365222
2224 16 1 0 2090.543472 2556.532804 1860.808332
2225 16 1 0 2089.023880 2558.288413 1864.258133
2226 16 1 0 2086.371749 2558.789898 1867.956540
2227 16 1 0 2082.162606 2557.104514 1868.360548
2228 16 1 0 2079.674672 2553.420714 1868.680830
2229 16 1 0 2076.942882 2549.687020 1868.196030
2230 16 1 0 2075.593674 2545.774047 1867.160307
2231 16 1 0 2077.261705 2543.768403 1864.461148
2232 16 1 0 2077.426153 2547.329370 1865.937242
2233 16 1 0 2076.807397 2551.152834 1864.242527
2234 16 1 0 2075.638778 2553.566434 1861.569882
2235 16 1 0 2075.976460 2552.637566 1857.391432
2236 16 1 0 2073.128371 2554.810057 1854.889770
2237 16 1 0 2071.181210 2558.006714 1855.731046
2238 16 1 0 2068.519734 2561.512010 1854.670634
2239 16 1 0 2069.198181 2565.068203 1856.461750
2240 16 1 0 2068.891646 2569.333011 1855.051851
2241 16 1 0 2069.585199 2572.827219 1852.084413
2242 16 1 0 2066.249969 2575.355658 1852.012843
2243 16 1 0 2065.049871 2579.248274 1852.498809
2244 16 1 0 2066.266226 2582.368589 1855.130999
2245 16 1 0 2065.054707 2583.678013 1859.107974
2246 16 1 0 2061.237537 2581.461881 1858.410526
2247 16 1 0 2057.467769 2583.287757 1857.091148
2248 16 2 0 2054.204854 2594.644381 1853.287543
2249 16 1 0 2061.222345 2604.736611 1853.026476
2250 16 1 0 2063.557348 2604.464155 1856.583783
2251 16 1 0 2066.846493 2602.308571 1856.873990
2252 16 1 0 2069.973267 2601.826775 1859.708609
2253 16 1 0 2070.463367 2604.012725 1863.165431
2254 16 1 0 2070.179580 2608.223398 1864.358798
2255 16 1 0 2069.372893 2612.412406 1864.967648
2256 16 1 0 2071.701996 2615.350243 1866.129017
2257 16 1 0 2073.327275 2620.123998 1866.465411
2258 16 1 0 2076.603609 2622.708433 1867.489439
2259 16 1 0 2078.995985 2625.641624 1868.484808
2260 16 1 0 2080.514305 2623.933493 1871.611248
2261 16 1 0 2084.272010 2625.626486 1873.127563
2262 16 1 0 2086.947418 2626.047781 1869.835193
2263 16 1 0 2090.401996 2627.338136 1868.822212
2264 16 1 0 2093.968193 2629.588279 1867.445636
2265 16 1 0 2097.168187 2631.749950 1865.681222
2266 16 1 0 2098.704490 2634.337780 1862.586475
2267 16 1 0 2098.286332 2638.248795 1861.596066
2268 16 1 0 2095.681031 2641.273834 1864.254409
2269 16 1 0 2093.488787 2644.762844 1863.146317
2270 16 1 0 2094.911958 2648.748323 1862.915994
2271 16 1 0 2096.041972 2652.517563 1864.207373
2272 16 1 0 2098.254170 2656.317296 1865.344394
2273 16 1 0 2100.576391 2658.462201 1862.189637
2274 16 1 0 2103.733887 2659.309117 1859.276481
2275 16 1 0 2106.768498 2661.824147 1857.665884
2276 16 1 0 2110.141020 2664.209506 1858.949021
2277 16 1 0 2113.764863 2666.421879 1859.067983
2278 16 1 0 2114.990428 2670.665791 1858.816968
2279 16 1 0 2118.113420 2672.667794 1861.343726
2280 16 1 0 2120.673036 2671.134123 1863.973616
2281 16 1 0 2121.014437 2669.908686 1868.424313
2282 16 1 0 2120.181772 2669.831818 1872.103401
2283 16 1 0 2123.444144 2672.061861 1874.034370
2284 16 2 0 2118.091763 2670.465080 1884.952469
2285 16 1 0 2121.149418 2666.907154 1896.429627
2286 16 1 0 2122.317814 2666.174677 1900.672795
2287 16 1 0 2120.763301 2663.422139 1903.367213
2288 16 1 0 2118.475276 2660.720146 1903.749411
2289 16 1 0 2114.445094 2660.001326 1903.092668
2290 16 1 0 2111.750046 2656.753561 1904.268020
2291 16 1 0 2110.072894 2653.813807 1901.545365
2292 16 1 0 2108.717366 2650.209223 1899.652199
2293 16 1 0 2107.618690 2649.055287 1896.329958
2294 16 1 0 2103.600735 2649.908520 1896.832016
2295 16 1 0 2100.257414 2651.956957 1898.305394
2296 16 1 0 2096.889198 2650.037494 1900.113418
2297 16 1 0 2095.885946 2648.488114 1903.969851
2298 16 1 0 2095.813109 2646.193763 1907.060124
2299 16 1 0 2091.265507 2645.838117 1908.215937
2300 16 1 0 2088.140669 2648.459658 1908.992174
2301 16 1 0 2085.184625 2651.591017 1908.292171
2302 16 1 0 2084.608435 2655.419594 1909.305389
2303 16 1 0 2081.465512 2658.778209 1909.193450
2304 16 1 0 2080.463594 2661.706754 1911.867685
2305 16 1 0 2079.063198 2665.250504 1913.118992
2306 16 1 0 2077.077512 2668.364258 1915.212070
2307 16 1 0 2074.339666 2670.474509 1917.766902
2308 16 1 0 2073.744678 2671.377627 1913.549138
2309 16 1 0 2072.778887 2670.082872 1909.571373
2310 16 1 0 2071.038975 2668.127980 1906.022795
2311 16 1 0 2071.148213 2664.915648 1902.721960
2312 16 1 0 2072.013748 2663.514035 1899.027741
2313 16 1 0 2073.350665 2662.063199 1894.930792
2314 16 1 0 2074.461018 2659.322555 1891.861491
2315 16 1 0 2074.457115 2656.786695 1889.036778
2316 16 1 0 2074.937786 2653.202239 1886.624618
2317 16 1 0 2074.305148 2648.376736 1886.510709
2318 16 1 0 2073.210378 2644.091299 1887.401414
2319 16 1 0 2073.022310 2640.572044 1889.132437
2320 16 2 0 2070.112980 2629.917805 1894.421757
2321 17 2 0 1741.315252 1121.844229 1818.137863
2322 17 1 0 1733.291950 1118.492647 1809.965680
2323 17 1 0 1732.794548 1114.562029 1807.722751
2324 17 1 0 1732.836029 1113.645943 1803.613797
2325 17 1 0 1733.487048 1113.744204 1799.561522
2326 17 1 0 1735.471183 1113.195793 1796.095922
2327 17 1 0 1737.936412 1113.483891 1793.193217
2328 17 1 0 1740.386332 1111.300652 1791.054294
2329 17 1 0 1743.287368 1110.732773 1787.136643
2330 17 1 0 1743.162425 1111.036476 1782.491634
2331 17 1 0 1739.876422 1109.331416 1780.060687
2332 17 1 0 1738.162910 1107.322009 1776.675813
2333 17 1 0 1737.049007 1107.241933 1772.634886
2334 17 1 0 1735.327488 1105.265207 1770.014913
2335 17 1 0 1731.743546 1104.598745 1768.907435
2336 17 1 0 1727.820728 1103.495093 1767.836993
2337 17 1 0 1724.215760 1101.559720 1766.164500
2338 17 1 0 1721.459275 1104.184805 1767.707484
2339 17 1 0 1717.360210 1105.738479 1767.261367
2340 17 1 0 1713.918274 1107.092906 1765.745412
2341 17 1 0 1710.052700 1107.070529 1767.063865
2342 17 1 0 1711.270477 1111.363177 1767.622074
2343 17 1 0 1712.262478 1115.687117 1766.177689
2344 17 1 0 1711.115375 1119.764792 1766.778894
2345 17 1 0 1708.841491 1121.635612 1763.582746
2346 17 1 0 1708.357011 1125.304757 1761.814714
2347 17 1 0 1710.911806 1128.606907 1763.272662
2348 17 1 0 1714.359897 1130.844911 1764.948342
2349 17 1 0 1715.853554 1134.267323 1767.831875
2350 17 1 0 1714.945302 1131.057087 1770.185720
2351 17 1 0 1712.854670 1132.075125 1773.282760
2352 17 1 0 1708.790463 1130.620979 1773.674431
2353 17 1 0 1705.908556 1127.264662 1774.264547
2354 17 1 0 1702.783231 1124.538577 1775.458046
2355 17 1 0 1701.452048 1121.025729 1777.071203
2356 17 1 0 1701.743473 1116.839021 1776.641868
2357 17 2 0 1702.915252 1105.141744 1776.734572
2358 17 1 0 1705.235041 1093.305332 1773.912266
2359 17 1 0 1708.938414 1091.698548 1773.034448
2360 17 1 0 1712.482736 1089.602383 1771.872494
2361 17 1 0 1715.219800 1092.154257 1774.155400
2362 17 1 0 1718.557690 1093.758074 1774.267854
2363 17 1 0 1721.418652 1096.154217 1775.464460
2364 17 1 0 1723.428629 1099.517528 1774.188860
2365 17 1 0 1722.855421 1103.638620 1774.920273
2366 17 1 0 1721.233148 1107.662036 1775.671113
2367 17 1 0 1718.459875 1110.468201 1777.608149
2368 17 1 0 1722.372922 1111.139369 1779.263672
2369 17 1 0 1724.688920 1112.324219 1781.914727
2370 17 1 0 1726.170328 1113.342549 1785.664511
2371 17 1 0 1727.496701 1112.767219 1790.008844
2372 17 1 0 1725.828981 1109.596576 1792.817110
2373 17 1 0 1725.520975 1105.239073 1793.700335
2374 17 1 0 1724.447783 1100.747255 1794.257120
2375 17 1 0 1723.757573 1096.622506 1793.411844
2376 17 1 0 1723.012761 1095.425233 1789.933025
2377 17 1 0 1723.464941 1098.768518 1791.805017
2378 17 1 0 1720.898650 1102.074676 1792.402731
2379 17 1 0 1717.567671 1103.874112 1792.374781
2380 17 1 0 1714.652960 1103.171795 1789.301104
2381 17 1 0 1710.565920 1104.104575 1790.532227
2382 17 1 0 1709.406860 1106.307104 1793.451686
2383 17 1 0 1706.265099 1108.533437 1795.832401
2384 17 1 0 1707.258206 1112.067047 1797.518294
2385 17 1 0 1704.993347 1115.898625 1798.196371
2386 17 1 0 1702.231648 1119.410986 1796.958416
2387 17 1 0 1699.717858 1120.470706 1800.133276
2388 17 1 0 1698.539144 1123.604381 1802.503839
2389 17 1 0 1700.602586 1126.935858 1804.173503
2390 17 1 0 1702.777932 1127.656557 1807.881218
2391 17 1 0 1700.577889 1124.152622 1809.569622
2392 17 1 0 1696.988850 1124.404900 1812.087733
2393 17 2 0 1689.539461 1133.671733 1815.654152
2394 17 1 0 1690.986169 1145.682858 1813.461812
2395 17 1 0 1695.188545 1146.302289 1813.832287
2396 17 1 0 1697.764863 1145.567995 1810.938736
2397 17 1 0 1701.887659 1146.301679 1810.225876
2398 17 1 0 1704.409429 1148.486746 1812.641316
2399 17 1 0 1704.236281 1152.260480 1814.869180
2400 17 1 0 1703.309289 1155.817770 1817.117646
2401 17 1 0 1704.874087 1159.415925 1817.022356
2402 17 1 0 1704.968434 1164.445999 1817.504927
2403 17 1 0 1707.038818 1168.081101 1816.524188
2404 17 1 0 1708.508570 1171.700236 1816.280212
2405 17 1 0 1712.236001 1170.683498 1816.545050
2406 17 1 0 1715.171891 1173.676181 1815.237308
2407 17 1 0 1713.970470 1175.110330 1811.406537
2408 17 1 0 1714.819499 1177.631090 1808.658780
2409 17 1 0 1715.223885 1181.083562 1805.903281
2410 17 1 0 1715.134133 1184.316599 1803.152762
2411 17 1 0 1712.953222 1187.314999 1800.941932
2412 17 1 0 1711.039141 1190.774344 1801.848039
2413 17 1 0 1710.990639 1192.554876 1806.301419
2414 17 1 0 1708.079271 1194.946068 1808.304698
2415 17 1 0 1707.789619 1199.174154 1808.348230
2416 17 1 0 1708.591991 1203.080597 1809.465217
2417 17 1 0 1709.874952 1207.430404 1809.705651
2418 17 1 0 1708.190494 1210.320813 1806.746942
2419 17 1 0 1707.464790 1212.330274 1802.924777
2420 17 1 0 1707.323304 1215.825475 1800.497472
2421 17 1 0 1709.699011 1219.311836 1799.542699
2422 17 1 0 1711.331707 1222.741977 1797.642853
2423 17 1 0 1710.855279 1227.133308 1797.897881
2424 17 1 0 1714.164979 1230.162103 1797.764150
2425 17 1 0 1718.045466 1229.708254 1797.018529
2426 17 1 0 1722.050537 1228.678557 1799.098453
2427 17 1 0 1724.519215 1228.265462 1801.921557
2428 17 1 0 1727.382519 1231.562060 1801.393611
2429 17 2 0 1733.396446 1227.968889 1811.459612
2430 17 1 0 1745.042634 1225.779394 1815.107305
2431 17 1 0 1749.236729 1225.522963 1816.607290
2432 17 1 0 1751.127155 1222.367974 1818.537369
2433 17 1 0 1750.757039 1218.993616 1819.613760
2434 17 1 0 1748.127675 1216.791148 1821.943130
2435 17 1 0 1748.282223 1212.751760 1823.631969
2436 17 1 0 1745.846008 1209.411293 1822.300063
2437 17 1 0 1744.401229 1205.574470 1821.032796
2438 17 1 0 1741.407799 1204.109015 1819.461884
2439 17 1 0 1739.346616 1203.356171 1822.970271
2440 17 1 0 1738.164176 1203.959539 1826.942993
2441 17 1 0 1738.138463 1200.885596 1829.917615
2442 17 1 0 1740.987646 1199.045734 1832.520735
2443 17 1 0 1743.923082 1196.878636 1833.747943
2444 17 1 0 1742.358035 1194.802118 1837.669904
2445 17 1 0 1740.614626 1196.022990 1841.234961
2446 17 1 0 1737.678203 1197.788832 1843.935485
2447 17 1 0 1737.284367 1201.098801 1846.150346
2448 17 1 0 1734.657573 1202.999323 1849.415121
2449 17 1 0 1735.547598 1205.304315 1852.674971
2450 17 1 0 1734.943093 1208.034169 1855.550298
2451 17 1 0 1734.774938 1210.137412 1859.233704
2452 17 1 0 1734.778216 1211.022763 1863.439922
2453 17 1 0 1730.888619 1211.656152 1861.588163
2454 17 1 0 1727.481853 1210.115632 1859.478067
2455 17 1 0 1724.129963 1207.666233 1857.992610
2456 17 1 0 1722.304018 1204.761374 1854.917835
2457 17 1 0 1720.179114 1203.821284 1851.606953
2458 17 1 0 1718.011480 1203.018702 1847.691026
2459 17 1 0 1716.826110 1200.931313 1844.169332
2460 17 1 0 1715.160032 1198.605068 1841.674864
2461 17 1 0 1714.333818 1195.492952 1838.754249
2462 17 1 0 1714.987486 1190.793597 1837.664543
2463 17 1 0 1716.054923 1186.409902 1837.690024
2464 17 1 0 1718.125802 1183.075735 1837.798431
2465 17 2 0 1723.114800 1172.085885 1839.868943
2466 18 2 0 656.259028 2065.013004 952.382814
2467 18 1 0 662.525552 2074.719095 949.397262
2468 18 1 0 661.399968 2079.129680 949.484958
2469 18 1 0 661.231516 2082.048185 946.455372
2470 18 1 0 660.956174 2083.949783 942.827352
2471 18 1 0 659.163882 2085.583749 939.607759
2472 18 1 0 657.268965 2086.106630 936.333323
2473 18 1 0 654.257073 2088.124563 934.850056
2474 18 1 0 651.663497 2089.710462 930.997164
2475 18 1 0 652.212830 2092.035701 927.000234
2476 18 1 0 654.573943 2095.770550 926.699241
2477 18 1 0 655.454074 2099.728517 925.288185
2478 18 1 0 656.683032 2102.354289 922.259775
2479 18 1 0 657.534498 2105.875254 921.476742
2480 18 1 0 660.530241 2108.192890 921.888331
2481 18 1 0 663.636338 2110.941097 922.631241
2482 18 1 0 666.133120 2114.549508 923.164301
2483 18 1 0 669.652249 2112.617137 924.031335
2484 18 1 0 674.037475 2113.039123 924.114887
2485 18 1 0 677.816296 2113.973601 923.205615
2486 18 1 0 681.187273 2114.575015 925.431890
2487 18 1 0 681.935459 2110.556503 923.557539
2488 18 1 0 683.031099 2107.674982 920.055657
2489 18 1 0 685.803617 2104.593279 918.996898
2490 18 1 0 688.870704 2105.648061 916.104444
2491 18 1 0 691.025548 2103.942396 913.059672
2492 18 1 0 690.082421 2099.750155 912.014485
2493 18 1 0 687.858472 2095.959586 911.388757
2494 18 1 0 687.826263 2091.258646 911.787253
2495 18 1 0 687.082882 2092.761223 915.510259
2496 18 1 0 689.200206 2091.000984 918.233731
2497 18 1 0 692.184022 2093.274349 920.404992
2498 18 1 0 693.262618 2096.508327 923.285357
2499 18 1 0 694.795576 2099.011592 926.448795
2500 18 1 0 694.347765 2101.290769 929.813204
2501 18 1 0 692.283795 2104.650800 931.312536
2502 18 2 0 686.111837 2113.218008 936.481467
2503 18 1 0 679.040417 2123.086418 938.942556
2504 18 1 0 675.073659 2123.555749 937.888110
2505 18 1 0 671.054193 2124.609492 936.868413
2506 18 1 0 669.565435 2120.486939 936.810203
2507 18 1 0 667.265483 2118.069088 935.200666
2508 18 1 0 665.668704 2114.613567 934.268928
2509 18 1 0 665.420164 2112.038611 931.061615
2510 18 1 0 667.688384 2108.660094 929.926835
2511 18 1 0 670.853566 2105.698735 929.155222
2512 18 1 0 674.441106 2103.418963 930.273217
2513 18 1 0 671.116310 2100.690141 930.224031
2514 18 1 0 669.383333 2097.562641 931.229686
2515 18 1 0 668.254098 2094.248385 933.473117
2516 18 1 0 666.528091 2091.891708 936.998805
2517 18 1 0 666.453432 2093.372674 941.302500
2518 18 1 0 664.766397 2096.354360 944.153157
2519 18 1 0 663.728351 2099.873491 947.012589
2520 18 1 0 662.599204 2103.740987 948.416847
2521 18 1 0 662.971750 2106.798787 946.271745
2522 18 1 0 663.905386 2103.056869 946.158803
2523 18 1 0 667.613696 2101.048191 945.863101
2524 18 1 0 671.390051 2100.796195 945.962182
2525 18 1 0 673.898735 2103.982140 944.550613
2526 18 1 0 677.891739 2103.969468 946.324141
2527 18 1 0 679.703082 2101.080010 948.081372
2528 18 1 0 683.338507 2099.130277 949.946109
2529 18 1 0 683.882387 2095.160862 949.433425
2530 18 1 0 687.544814 2092.602602 948.874587
2531 18 1 0 691.638883 2091.495508 947.001317
2532 18 1 0 694.148878 2089.803150 949.892291
2533 18 1 0 696.420991 2086.500436 950.763172
2534 18 1 0 695.917523 2082.335944 950.023010
2535 18 1 0 694.038481 2079.040635 952.169830
2536 18 1 0 694.368949 2081.564069 955.842911
2537 18 1 0 697.533354 2081.210876 958.867398
2538 18 2 0 708.033337 2074.642049 959.696744
2539 18 1 0 712.131534 2066.091198 951.870239
2540 18 1 0 708.608836 2064.001422 950.685187
2541 18 1 0 706.166617 2065.269630 947.860926
2542 18 1 0 702.836267 2063.705656 945.738037
2543 18 1 0 701.371533 2059.866182 946.022977
2544 18 1 0 703.030946 2055.809895 946.188217
2545 18 1 0 705.270517 2052.162442 946.687860
2546 18 1 0 705.446600 2048.916500 944.488486
2547 18 1 0 707.529845 2044.748320 942.531501
2548 18 1 0 707.326644 2041.783902 939.427755
2549 18 1 0 707.606897 2038.634306 937.121388
2550 18 1 0 703.801673 2038.021777 936.743615
2551 18 1 0 702.562690 2035.438689 933.415197
2552 18 1 0 704.518497 2036.813477 929.885356
2553 18 1 0 705.039331 2036.075411 926.169277
2554 18 1 0 706.366898 2034.773168 922.142170
2555 18 1 0 708.041399 2033.803280 918.363109
2556 18 1 0 711.453566 2033.424222 915.746244
2557 18 1 0 714.623654 2030.911295 915.450365
2558 18 1 0 715.153823 2027.142562 918.369409
2559 18 1 0 718.679429 2025.192964 919.775171
2560 18 1 0 720.785190 2022.009536 917.932875
2561 18 1 0 721.700466 2018.125287 916.825338
2562 18 1 0 722.436010 2014.213053 914.639471
2563 18 1 0 725.404688 2014.155689 911.303384
2564 18 1 0 727.184809 2014.922794 907.377032
2565 18 1 0 728.999163 2013.593170 903.761997
2566 18 1 0 728.455363 2010.626689 900.661261
2567 18 1 0 728.615362 2008.465292 897.008352
2568 18 1 0 730.946170 2005.104242 895.321199
2569 18 1 0 729.310739 2001.731530 892.852237
2570 18 1 0 725.680600 2001.181542 891.322625
2571 18 1 0 721.501709 1999.502090 892.391860
2572 18 1 0 718.921777 1997.461052 894.239303
2573 18 1 0 717.829677 1994.245638 891.444087
2574 18 2 0 710.204572 1989.538275 899.816726
2575 18 1 0 698.562162 1985.335583 900.541233
2576 18 1 0 694.589867 1983.311214 900.711386
2577 18 1 0 691.388178 1984.060638 903.249184
2578 18 1 0 690.174090 1986.201135 905.823317
2579 18 1 0 691.416712 1987.518852 909.552915
2580 18 1 0 689.401089 1989.663497 912.797985
2581 18 1 0 690.212842 1993.777113 913.932474
2582 18 1 0 689.914058 1997.904991 915.066455
2583 18 1 0 692.061150 2000.890896 915.290768
2584 18 1 0 693.350743 2000.262062 919.172204
2585 18 1 0 694.414753 1998.041605 922.560741
2586 18 1 0 692.898695 1998.806279 926.486936
2587 18 1 0 689.368009 1997.855745 928.702770
2588 18 1 0 685.707058 1997.873957 929.892826
2589 18 1 0 685.945736 1997.874025 934.592412
2590 18 1 0 687.809638 1995.587251 937.514084
2591 18 1 0 691.038566 1993.749964 939.801443
2592 18 1 0 692.693985 1990.132131 940.234436
2593 18 1 0 695.667101 1987.781291 942.843059
2594 18 1 0 695.663034 1983.940028 944.248916
2595 18 1 0 697.210452 1980.481948 945.565054
2596 18 1 0 698.039524 1976.922075 947.723602
2597 18 1 0 698.148016 1973.959500 950.836078
2598 18 1 0 702.035085 1975.781811 950.108727
2599 18 1 0 704.555432 1979.256601 950.034926
2600 18 1 0 706.588189 1983.074615 950.890480
2601 18 1 0 707.157284 1987.592125 950.187098
2602 18 1 0 708.869138 1990.824446 948.460082
2603 18 1 0 710.719106 1994.293077 946.174589
2604 18 1 0 711.100395 1998.207830 944.533263
2605 18 1 0 711.741072 2001.911412 944.001644
2606 18 1 0 711.312739 2006.169175 943.236222
2607 18 1 0 708.742979 2010.160299 944.316013
2608 18 1 0 705.867025 2013.164899 946.064760
2609 18 1 0 702.544538 2014.978931 947.107510
2610 18 2 0 693.128467 2020.646925 952.508007
2611 19 2 0 1728.577149 1692.570941 1612.092133
2612 19 1 0 1735.750209 1683.587355 1608.893154
2613 19 1 0 1739.597521 1683.575125 1606.458829
2614 19 1 0 1740.643584 1681.647483 1602.865170
2615 19 1 0 1740.507185 1679.769457 1599.217043
2616 19 1 0 1740.291965 1679.441004 1595.205344
2617 19 1 0 1739.079595 1679.431264 1591.583726
2618 19 1 0 1740.014423 1680.860736 1588.058625
2619 19 1 0 1739.421509 1680.937192 1583.187373
2620 19 1 0 1739.497864 1678.084805 1579.507426
2621 19 1 0 1742.673146 1675.062518 1578.876623
2622 19 1 0 1745.451570 1672.744603 1576.566030
2623 19 1 0 1746.286364 1669.688116 1573.820618
2624 19 1 0 1748.992205 1667.785526 1572.149120
2625 19 1 0 1751.303703 1664.875477 1572.988113
2626 19 1 0 1754.156174 1661.924659 1573.941255
2627 19 1 0 1757.635478 1659.200499 1574.051213
2628 19 1 0 1756.487854 1657.032271 1577.345424
2629 19 1 0 1757.030931 1653.217657 1579.482956
2630 19 1 0 1757.513497 1649.345776 1580.351972
2631 19 1 0 1759.234633 1647.348038 1583.470980
2632 19 1 0 1754.838908 1646.768017 1584.221034
2633 19 1 0 1750.643587 1644.876672 1583.453655
2634 19 1 0 1747.526247 1642.723511 1585.441320
2635 19 1 0 1747.117006 1638.517630 1584.426941
2636 19 1 0 1744.202296 1635.659111 1584.031193
2637 19 1 0 1740.010897 1636.950660 1584.597637
2638 19 1 0 1736.335890 1639.440338 1584.639089
2639 19 1 0 1732.439234 1640.735678 1586.962200
2640 19 1 0 1735.553872 1642.745326 1588.674353
2641 19 1 0 1735.425353 1642.595385 1592.542143
2642 19 1 0 1738.562757 1640.518400 1594.693552
2643 19 1 0 1742.826196 1640.179247 1595.968915
2644 19 1 0 1746.606729 1639.750116 1598.005345
2645 19 1 0 1750.230136 1641.161972 1599.267096
2646 19 1 0 1753.828015 1642.847566 1597.848708
2647 19 2 0 1763.635243 1648.545875 1594.757511
2648 19 1 0 1773.216564 1653.464076 1588.637293
2649 19 1 0 1772.984958 1656.266424 1585.610662
2650 19 1 0 1773.277461 1658.995237 1582.328241
2651 19 1 0 1769.615006 1661.193851 1583.311989
2652 19 1 0 1766.648924 1662.977831 1581.990567
2653 19 1 0 1763.134407 1664.711784 1581.983429
2654 19 1 0 1759.309378 1664.037083 1580.607584
2655 19 1 0 1755.880846 1662.349168 1582.408429
2656 19 1 0 1753.021433 1659.964558 1584.758068
2657 19 1 0 1751.696883 1657.933722 1588.423990
2658 19 1 0 1749.195500 1661.387758 1587.861959
2659 19 1 0 1746.914440 1664.057460 1589.072440
2660 19 1 0 1745.097699 1666.824738 1591.589198
2661 19 1 0 1744.726234 1670.474560 1594.328598
2662 19 1 0 1748.127993 1672.184604 1596.823475
2663 19 1 0 1752.072274 1674.258638 1596.761709
2664 19 1 0 1756.508578 1675.656971 1596.806957
2665 19 1 0 1760.530130 1676.381000 1595.579221
2666 19 1 0 1762.148738 1674.366353 1592.856778
2667 19 1 0 1758.865103 1674.377176 1594.882612
2668 19 1 0 1757.085442 1671.527539 1597.448964
2669 19 1 0 1757.030835 1668.396966 1599.577508
2670 19 1 0 1759.187107 1664.861944 1598.441557
2671 19 1 0 1760.170374 1662.263925 1601.813963
2672 19 1 0 1758.574762 1662.190152 1605.301996
2673 19 1 0 1757.905926 1660.387074 1609.400360
2674 19 1 0 1754.215856 1660.599560 1611.029203
2675 19 1 0 1751.827131 1657.794398 1613.616755
2676 19 1 0 1750.068718 1653.677971 1614.824734
2677 19 1 0 1750.093665 1653.253415 1618.988988
2678 19 1 0 1747.716925 1652.470936 1622.239786
2679 19 1 0 1743.713092 1653.520388 1623.245910
2680 19 1 0 1741.842323 1656.880886 1625.296756
2681 19 1 0 1745.853933 1657.712392 1627.081144
2682 19 1 0 1747.130158 1656.480275 1631.098464
2683 19 2 0 1742.143109 1649.384441 1639.979085
2684 19 1 0 1730.980319 1644.231217 1640.032391
2685 19 1 0 1728.470826 1647.182872 1638.251637
2686 19 1 0 1728.111586 1647.677968 1634.356118
2687 19 1 0 1725.604733 1649.910558 1631.753208
2688 19 1 0 1722.358042 1652.181808 1632.879535
2689 19 1 0 1718.959805 1651.771949 1635.621510
2690 19 1 0 1716.099572 1650.925372 1638.731430
2691 19 1 0 1712.198948 1650.507150 1638.610563
2692 19 1 0 1707.673364 1648.780001 1640.052603
2693 19 1 0 1703.561654 1648.204082 1638.946051
2694 19 1 0 1699.695502 1647.625017 1638.757935
2695 19 1 0 1698.859809 1650.850915 1636.784907
2696 19 1 0 1694.937752 1650.970470 1634.812861
2697 19 1 0 1694.459640 1647.348266 1632.616034
2698 19 1 0 1692.006967 1645.356183 1630.461677
2699 19 1 0 1688.935187 1642.659561 1628.738812
2700 19 1 0 1686.285239 1639.703726 1627.233238
2701 19 1 0 1684.774084 1635.660104 1627.224040
2702 19 1 0 1682.538921 1633.387615 1629.732355
2703 19 1 0 1680.709640 1635.150404 1633.800714
2704 19 1 0 1679.811983 1633.229393 1637.503541
2705 19 1 0 1676.200544 1631.308907 1638.613382
2706 19 1 0 1672.303665 1630.908949 1639.957302
2707 19 1 0 1667.846953 1630.171394 1640.424583
2708 19 1 0 1666.248695 1626.101309 1639.515849
2709 19 1 0 1665.041414 1622.586554 1637.200142
2710 19 1 0 1662.163275 1619.669616 1636.044267
2711 19 1 0 1658.040784 1619.387284 1634.765345
2712 19 1 0 1654.369260 1618.061550 1633.091032
2713 19 1 0 1650.686388 1616.060908 1634.508666
2714 19 1 0 1646.487278 1617.098962 1633.310534
2715 19 1 0 1645.145318 1619.628546 1630.550017
2716 19 1 0 1644.080678 1624.088698 1629.917133
2717 19 1 0 1643.132912 1627.622097 1630.840042
2718 19 1 0 1638.927062 1628.007859 1629.612516
2719 19 2 0 1638.710474 1639.490527 1633.914146
2720 19 1 0 1635.050974 1650.765625 1630.279112
2721 19 1 0 1633.250621 1654.713133 1629.238896
2722 19 1 0 1635.051737 1658.454586 1629.137008
2723 19 1 0 1638.142511 1660.189763 1629.480764
2724 19 1 0 1641.160515 1660.544072 1632.301492
2725 19 1 0 1644.560010 1663.274651 1632.725861
2726 19 1 0 1648.722829 1662.154990 1632.191877
2727 19 1 0 1652.863691 1661.982974 1631.079117
2728 19 1 0 1655.638712 1659.559245 1631.051794
2729 19 1 0 1657.038580 1660.392189 1634.855818
2730 19 1 0 1656.803993 1661.557636 1638.872213
2731 19 1 0 1659.352509 1664.493024 1640.657356
2732 19 1 0 1659.505710 1668.759468 1640.887907
2733 19 1 0 1659.993941 1672.440438 1639.872414
2734 19 1 0 1662.310977 1674.406335 1643.465417
2735 19 1 0 1661.813803 1674.686364 1647.578085
2736 19 1 0 1661.438048 1673.400698 1651.730130
2737 19 1 0 1658.552891 1673.016835 1654.476970
2738 19 1 0 1657.880187 1672.217027 1658.957881
2739 19 1 0 1655.227698 1673.755294 1661.665240
2740 19 1 0 1652.912293 1673.834954 1664.939013
2741 19 1 0 1650.900228 1674.942377 1668.508971
2742 19 1 0 1649.854703 1676.969814 1672.152115
2743 19 1 0 1651.202736 1672.884559 1672.824917
2744 19 1 0 1654.268220 1669.890762 1672.557068
2745 19 1 0 1658.074190 1667.664648 1672.574861
2746 19 1 0 1661.677853 1665.810954 1670.383071
2747 19 1 0 1663.694978 1662.802043 1668.583462
2748 19 1 0 1665.647554 1659.362449 1666.339827
2749 19 1 0 1668.259872 1657.375409 1663.620987
2750 19 1 0 1671.241738 1655.727365 1661.947060
2751 19 1 0 1674.558192 1654.759192 1659.308564
2752 19 1 0 1678.483621 1656.538753 1657.045193
2753 19 1 0 1681.869776 1659.116928 1655.547254
2754 19 1 0 1683.859021 1662.025981 1653.815988
2755 19 2 0 1691.157021 1671.278158 1650.485772
2756 20 2 0 858.879392 1677.120006 2705.065722
2757 20 1 0 847.596991 1677.250138 2708.949218
2758 20 1 0 844.003126 1679.679225 2707.566623
2759 20 1 0 841.510065 1682.406820 2709.583876
2760 20 1 0 840.013530 1685.154807 2712.241575
2761 20 1 0 839.352788 1688.783660 2713.867239
2762 20 1 0 839.752852 1692.119015 2715.684215
2763 20 1 0 839.162715 1695.956411 2715.164835
2764 20 1 0 838.889674 1700.516173 2716.959415
2765 20 1 0 836.689462 1702.960529 2720.256101
2766 20 1 0 832.336474 1702.618559 2720.997119
2767 20 1 0 828.412046 1704.079160 2721.944068
2768 20 1 0 825.628953 1705.608402 2724.681238
2769 20 1 0 822.092838 1706.613986 2725.150297
2770 20 1 0 818.757972 1704.901395 2725.829282
2771 20 1 0 814.972258 1703.089658 2726.201267
2772 20 1 0 810.649779 1702.171705 2726.311929
2773 20 1 0 810.981940 1698.282343 2727.589663
2774 20 1 0 808.840788 1694.965704 2729.546863
2775 20 1 0 806.509437 1692.813185 2731.978114
2776 20 1 0 804.529068 1689.263970 2731.574760
2777 20 1 0 807.981193 1688.180343 2734.244965
2778 20 1 0 810.313775 1688.064066 2738.283815
2779 20 1 0 812.068804 1685.322323 2741.060044
2780 20 1 0 809.985527 1684.778261 2744.834939
2781 20 1 0 810.800898 1684.026783 2748.783829
2782 20 1 0 815.056743 1683.780189 2749.960164
2783 20 1 0 819.440566 1684.466249 2750.091718
2784 20 1 0 823.744688 1682.589609 2750.551541
2785 20 1 0 822.526293 1681.819743 2746.731339
2786 20 1 0 823.191396 1678.143637 2745.710221
2787 20 1 0 819.836183 1675.529244 2744.877621
2788 20 1 0 816.335533 1674.390100 2742.354470
2789 20 1 0 813.312188 1672.487810 2739.932836
2790 20 1 0 811.277744 1671.950089 2736.427651
2791 20 1 0 808.968323 1674.014649 2733.563746
2792 20 2 0 803.392881 1679.304631 2724.667764
2793 20 1 0 797.085815 1687.145206 2717.443239
2794 20 1 0 798.279599 1690.950885 2716.366679
2795 20 1 0 798.957807 1694.991304 2715.133264
2796 20 1 0 803.330916 1694.694197 2715.186929
2797 20 1 0 806.524378 1696.436248 2715.889388
2798 20 1 0 810.362217 1696.908993 2716.526547
2799 20 1 0 812.939863 1697.804031 2719.614211
2800 20 1 0 815.171036 1695.387744 2722.265693
2801 20 1 0 816.648280 1692.236600 2724.962256
2802 20 1 0 817.261976 1688.040557 2726.117380
2803 20 1 0 821.091398 1689.677306 2725.040465
2804 20 1 0 824.610868 1689.389512 2723.888809
2805 20 1 0 828.014082 1687.932808 2721.994451
2806 20 1 0 830.730648 1686.636268 2718.544414
2807 20 1 0 829.243287 1685.040656 2714.549116
2808 20 1 0 827.079461 1685.986528 2710.769438
2809 20 1 0 824.163789 1686.615062 2707.199847
2810 20 1 0 821.019696 1688.180923 2704.777617
2811 20 1 0 818.149957 1690.086199 2706.269230
2812 20 1 0 821.208920 1688.061627 2707.465154
2813 20 1 0 821.578807 1684.588324 2709.846989
2814 20 1 0 820.297641 1681.495961 2711.616191
2815 20 1 0 816.429958 1681.405217 2713.478734
2816 20 1 0 814.780553 1677.378296 2713.869899
2817 20 1 0 816.638302 1674.024657 2713.729683
2818 20 1 0 816.902689 1669.530626 2714.208030
2819 20 1 0 820.340630 1667.931731 2715.600508
2820 20 1 0 821.242087 1664.429495 2718.282314
2821 20 1 0 820.690904 1661.783109 2722.049148
2822 20 1 0 821.130741 1657.739494 2721.060408
2823 20 1 0 823.216079 1654.327312 2721.975409
2824 20 1 0 827.259521 1653.592031 2723.095346
2825 20 1 0 830.948463 1652.777227 2720.921295
2826 20 1 0 828.367907 1651.562617 2717.481249
2827 20 1 0 827.314692 1647.423749 2716.458394
2828 20 2 0 829.107119 1636.422859 2721.922327
2829 20 1 0 835.595021 1634.111116 2732.107092
2830 20 1 0 838.960495 1636.711282 2731.801097
2831 20 1 0 838.879625 1640.514696 2732.838757
2832 20 1 0 841.721629 1643.631668 2733.340160
2833 20 1 0 845.813033 1643.243549 2733.060925
2834 20 1 0 848.859703 1640.396716 2734.420252
2835 20 1 0 851.287677 1637.074204 2735.698958
2836 20 1 0 854.272747 1636.882194 2738.239996
2837 20 1 0 857.331822 1634.743278 2741.647418
2838 20 1 0 860.244248 1635.409440 2744.735509
2839 20 1 0 863.103451 1635.225279 2747.401756
2840 20 1 0 865.198465 1638.169496 2746.008867
2841 20 1 0 868.183669 1639.897142 2748.727245
2842 20 1 0 866.274899 1640.661336 2752.461894
2843 20 1 0 866.881621 1641.877903 2756.036402
2844 20 1 0 867.694528 1642.418380 2760.363403
2845 20 1 0 868.055169 1642.681709 2764.585550
2846 20 1 0 867.137199 1641.209563 2768.538355
2847 20 1 0 868.183962 1637.974667 2770.750038
2848 20 1 0 871.315496 1634.713349 2769.149244
2849 20 1 0 871.640747 1630.538656 2769.969698
2850 20 1 0 873.784503 1628.679731 2773.117905
2851 20 1 0 877.018290 1627.123999 2775.185289
2852 20 1 0 880.389738 1626.247127 2778.098887
2853 20 1 0 879.381062 1625.603659 2782.401716
2854 20 1 0 878.113903 1626.487195 2786.498934
2855 20 1 0 878.742089 1626.427781 2790.709648
2856 20 1 0 881.792330 1627.357813 2793.632208
2857 20 1 0 883.844605 1628.309760 2797.227058
2858 20 1 0 886.055391 1626.131864 2800.380628
2859 20 1 0 889.890176 1627.446705 2802.307079
2860 20 1 0 891.900952 1630.862637 2801.977998
2861 20 1 0 895.068533 1632.977141 2799.346979
2862 20 1 0 897.899656 1633.315650 2796.876132
2863 20 1 0 901.385518 1634.428740 2799.316338
2864 20 2 0 908.430618 1634.426612 2789.277954
2865 20 1 0 916.903365 1641.636548 2783.804142
2866 20 1 0 920.337927 1643.922300 2782.105536
2867 20 1 0 920.835522 1645.404060 2778.257204
2868 20 1 0 919.263657 1645.816992 2775.088509
2869 20 1 0 917.421126 1643.425075 2772.246996
2870 20 1 0 916.140563 1644.124538 2768.116181
2871 20 1 0 912.005879 1644.399945 2766.813727
2872 20 1 0 908.301706 1645.548550 2764.976782
2873 20 1 0 904.700642 1644.835905 2765.293675
2874 20 1 0 904.616753 1641.626489 2762.682806
2875 20 1 0 906.099305 1638.268802 2760.664710
2876 20 1 0 905.857869 1637.732648 2756.427681
2877 20 1 0 908.056067 1639.020839 2752.994364
2878 20 1 0 909.457186 1641.282761 2750.212330
2879 20 1 0 909.186426 1638.705668 2746.284436
2880 20 1 0 910.427665 1634.936456 2745.062959
2881 20 1 0 910.735636 1630.585728 2744.963328
2882 20 1 0 913.372279 1627.764287 2746.014136
2883 20 1 0 914.240857 1623.264413 2745.604887
2884 20 1 0 917.708672 1621.164073 2745.062132
2885 20 1 0 920.209161 1618.035524 2745.273729
2886 20 1 0 923.058370 1615.002982 2744.434034
2887 20 1 0 925.612655 1612.264147 2742.324405
2888 20 1 0 922.418012 1610.255399 2744.496581
2889 20 1 0 918.231166 1609.579437 2745.163780
2890 20 1 0 913.889989 1608.935787 2744.738101
2891 20 1 0 909.550832 1610.481690 2744.829853
2892 20 1 0 905.970699 1611.190822 2746.573615
2893 20 1 0 902.139779 1612.161532 2748.822845
2894 20 1 0 898.462768 1614.113449 2749.736208
2895 20 1 0 894.834182 1615.221859 2749.856175
2896 20 1 0 891.133652 1617.484839 2749.568273
2897 20 1 0 888.463813 1620.386144 2746.712915
2898 20 1 0 886.794977 1622.829857 2743.307022
2899 20 1 0 886.421411 1625.551310 2740.501473
2900 20 2 0 884.788769 1632.210593 2730.355422
2901 21 2 0 2433.546067 1031.919575 628.817252
2902 21 1 0 2425.726942 1039.582202 624.069992
2903 21 1 0 2421.715391 1041.079381 625.617183
2904 21 1 0 2417.827041 1040.860356 624.018057
2905 21 1 0 2414.499888 1039.742911 621.888319
2906 21 1 0 2411.159807 1037.658119 621.024933
2907 21 1 0 2408.707504 1034.913158 620.006380
2908 21 1 0 2405.485617 1033.085763 621.280625
2909 21 1 0 2401.676052 1030.095300 620.486373
2910 21 1 0 2398.053935 1029.567745 617.607847
2911 21 1 0 2395.414209 1032.922875 616.429076
2912 21 1 0 2391.669786 1034.793034 615.473561
2913 21 1 0 2388.420718 1035.389258 612.892020
2914 21 1 0 2385.322240 1037.345844 612.338365
2915 21 1 0 2384.382528 1040.793349 611.016635
2916 21 1 0 2383.258616 1044.706644 609.932505
2917 21 1 0 2381.140783 1048.525382 609.246411
2918 21 1 0 2384.153598 1050.424660 607.200498
2919 21 1 0 2385.060115 1053.701385 604.397542
2920 21 1 0 2384.914324 1056.302582 601.365705
2921 21 1 0 2386.353353 1060.086339 600.823614
2922 21 1 0 2389.119976 1057.597485 598.299171
2923 21 1 0 2390.285201 1055.075062 594.551318
2924 21 1 0 2393.192780 1054.877772 591.418941
2925 21 1 0 2391.850002 1056.017558 587.446068
2926 21 1 0 2392.521824 1055.056144 583.515722
2927 21 1 0 2395.337310 1051.746196 582.694703
2928 21 1 0 2397.643881 1047.975178 583.100962
2929 21 1 0 2401.797323 1045.787005 582.632457
2930 21 1 0 2401.998680 1047.970915 586.076454
2931 21 1 0 2405.312464 1049.957653 586.341994
2932 21 1 0 2405.201981 1054.290250 586.296015
2933 21 1 0 2404.065343 1058.164650 588.197479
2934 21 1 0 2403.802681 1062.130365 589.879070
2935 21 1 0 2403.266771 1064.723323 592.994162
2936 21 1 0 2400.520602 1065.778380 596.017933
2937 21 2 0 2393.872456 1068.542609 605.311434
2938 21 1 0 2384.647015 1069.935249 613.460008
2939 21 1 0 2382.663766 1066.891518 615.427167
2940 21 1 0 2380.186392 1064.124618 617.551585
2941 21 1 0 2383.236205 1060.987646 617.822290
2942 21 1 0 2383.914119 1057.345392 617.793915
2943 21 1 0 2385.973970 1054.016239 617.614405
2944 21 1 0 2386.636706 1050.876107 615.029957
2945 21 1 0 2389.620364 1050.142085 612.130659
2946 21 1 0 2392.665533 1050.425409 608.963629
2947 21 1 0 2396.105168 1052.327000 606.996251
2948 21 1 0 2397.464944 1048.633853 608.732579
2949 21 1 0 2400.084185 1046.384641 610.102408
2950 21 1 0 2403.589716 1045.101038 611.934363
2951 21 1 0 2406.696511 1044.557105 615.253318
2952 21 1 0 2407.365541 1047.492835 618.667189
2953 21 1 0 2405.655849 1049.319651 622.355343
2954 21 1 0 2403.676304 1051.869346 625.704766
2955 21 1 0 2400.718686 1053.774965 628.118384
2956 21 1 0 2397.263244 1054.459110 626.821366
2957 21 1 0 2400.643252 1053.154184 625.495059
2958 21 1 0 2403.248262 1054.540192 622.467404
2959 21 1 0 2404.562499 1057.065382 619.971334
2960 21 1 0 2401.927258 1059.667127 617.798156
2961 21 1 0 2403.855886 1063.333666 616.410162
2962 21 1 0 2407.604156 1064.036772 615.993138
2963 21 1 0 2411.114985 1066.526541 614.589516
2964 21 1 0 2414.398116 1064.630317 613.196575
2965 21 1 0 2417.336982 1065.570334 609.917886
2966 21 1 0 2418.573306 1066.856304 605.638402
2967 21 1 0 2422.015069 1069.234914 605.773894
2968 21 1 0 2425.841802 1069.585504 604.337909
2969 21 1 0 2428.894541 1066.751091 603.448415
2970 21 1 0 2432.130700 1064.910373 605.715069
2971 21 1 0 2431.744965 1068.323286 608.573686
2972 21 1 0 2434.295574 1071.898178 608.590032
2973 21 2 0 2443.171205 1076.244915 601.078974
2974 21 1 0 2448.024850 1070.677812 591.249633
2975 21 1 0 2448.274709 1066.579944 592.401135
2976 21 1 0 2445.241359 1064.068588 592.198378
2977 21 1 0 2444.675835 1059.880643 592.628741
2978 21 1 0 2447.647598 1057.081695 593.178931
2979 21 1 0 2451.622565 1056.262666 591.516626
2980 21 1 0 2455.564509 1056.223621 589.776286
2981 21 1 0 2457.369818 1053.561664 587.527012
2982 21 1 0 2460.599222 1051.873732 584.024832
2983 21 1 0 2461.651363 1048.622090 581.420581
2984 21 1 0 2463.355841 1046.024844 579.040056
2985 21 1 0 2462.639993 1042.898281 581.210262
2986 21 1 0 2462.977941 1039.008884 579.199249
2987 21 1 0 2460.765335 1039.213199 575.560894
2988 21 1 0 2459.857221 1037.265596 572.397442
2989 21 1 0 2459.512109 1035.426928 568.375495
2990 21 1 0 2459.094528 1034.124068 564.356276
2991 21 1 0 2459.187442 1034.921025 560.114722
2992 21 1 0 2462.069041 1035.681676 557.363432
2993 21 1 0 2466.728863 1035.663050 558.499634
2994 21 1 0 2470.001492 1037.838422 556.836910
2995 21 1 0 2472.454780 1036.722845 553.565921
2996 21 1 0 2475.500850 1034.815871 551.507605
2997 21 1 0 2478.033155 1032.209866 548.783493
2998 21 1 0 2477.404570 1032.489543 544.370729
2999 21 1 0 2475.478483 1032.059733 540.461896
3000 21 1 0 2475.478871 1030.756926 536.408385
3001 21 1 0 2476.438877 1027.271231 534.033811
3002 21 1 0 2476.664177 1024.389391 530.921702
3003 21 1 0 2479.400964 1023.419863 527.583166
3004 21 1 0 2480.685303 1019.305992 526.329316
3005 21 1 0 2479.445007 1015.732222 527.558110
3006 21 1 0 2480.182305 1012.562612 530.850058
3007 21 1 0 2482.024652 1010.716633 533.576420
3008 21 1 0 2483.180260 1006.886613 531.748766
3009 21 2 0 2488.818819 1003.615203 542.136601
3010 21 1 0 2489.450879 993.852021 549.753295
3011 21 1 0 2490.131918 990.182718 552.198401
3012 21 1 0 2489.748382 989.676566 556.303225
3013 21 1 0 2488.758615 991.260531 559.335272
3014 21 1 0 2489.674905 994.722346 561.424922
3015 21 1 0 2488.760633 996.105499 565.480007
3016 21 1 0 2486.015365 999.331739 566.440591
3017 21 1 0 2482.947245 1001.800065 568.146041
3018 21 1 0 2481.119484 1004.903023 567.367009
3019 21 1 0 2483.766533 1007.493449 569.212776
3020 21 1 0 2487.476141 1008.868468 570.588589
3021 21 1 0 2488.178352 1010.253407 574.574440
3022 21 1 0 2488.997465 1008.494878 578.384401
3023 21 1 0 2488.496010 1006.601949 581.698688
3024 21 1 0 2490.686074 1009.211828 584.944489
3025 21 1 0 2494.464598 1010.861333 585.435940
3026 21 1 0 2497.957448 1013.347823 584.629108
3027 21 1 0 2501.680838 1012.886732 583.236136
3028 21 1 0 2505.682365 1015.104935 582.748141
3029 21 1 0 2509.570549 1013.894353 583.133197
3030 21 1 0 2513.527429 1013.899083 582.478888
3031 21 1 0 2517.750289 1013.796036 582.898670
3032 21 1 0 2521.696657 1013.994647 584.590669
3033 21 1 0 2520.911204 1017.213300 581.765337
3034 21 1 0 2518.638964 1020.665022 580.601595
3035 21 1 0 2516.359520 1024.437810 580.494315
3036 21 1 0 2512.373848 1026.744493 580.352362
3037 21 1 0 2509.333975 1028.656712 578.491310
3038 21 1 0 2505.880200 1030.492751 576.172332
3039 21 1 0 2501.928852 1031.877708 575.376489
3040 21 1 0 2498.730322 1033.912142 575.176272
3041 21 1 0 2494.657750 1035.368453 575.613541
3042 21 1 0 2491.045957 1036.175467 578.776192
3043 21 1 0 2488.486525 1036.621632 582.464972
3044 21 1 0 2486.491831 1035.791810 585.743623
3045 21 2 0 2481.497221 1034.978527 596.894693
3046 22 2 0 1172.111388 147.284256 1709.521724
3047 22 1 0 1160.840364 144.408384 1706.860062
3048 22 1 0 1157.714211 142.112076 1709.243763
3049 22 1 0 1155.590597 138.572180 1708.416816
3050 22 1 0 1154.429731 134.935584 1706.906196
3051 22 1 0 1154.268003 130.921332 1706.578231
3052 22 1 0 1155.101858 127.259202 1705.885747
3053 22 1 0 1155.123712 123.758903 1707.643889
3054 22 1 0 1155.480269 118.869267 1707.418477
3055 22 1 0 1153.553748 115.215658 1705.268217
3056 22 1 0 1149.174362 114.720269 1704.832193
3057 22 1 0 1145.485029 112.526888 1704.736731
3058 22 1 0 1142.864820 109.835595 1702.874546
3059 22 1 0 1139.507922 108.275229 1703.052920
3060 22 1 0 1135.927513 109.217229 1702.153681
3061 22 1 0 1131.898494 110.292776 1701.551522
3062 22 1 0 1127.485582 110.546217 1701.525577
3063 22 1 0 1127.172021 113.813732 1699.056752
3064 22 1 0 1124.477150 115.997485 1696.339373
3065 22 1 0 1121.753705 116.911836 1693.559745
3066 22 1 0 1119.272496 120.104649 1692.984399
3067 22 1 0 1122.414440 120.702764 1689.823410
3068 22 1 0 1124.545796 119.801299 1685.772305
3069 22 1 0 1125.754984 121.693216 1682.130432
3070 22 1 0 1123.470238 120.696291 1678.570663
3071 22 1 0 1124.009872 120.218785 1674.532834
3072 22 1 0 1128.130268 120.626727 1672.979545
3073 22 1 0 1132.559158 120.519407 1672.697920
3074 22 1 0 1136.506241 122.693281 1671.300249
3075 22 1 0 1135.331825 124.499727 1674.768479
3076 22 1 0 1135.467528 128.361543 1674.510088
3077 22 1 0 1131.787434 130.638166 1674.754262
3078 22 1 0 1128.253209 132.066290 1677.075512
3079 22 1 0 1125.070178 134.238540 1679.018006
3080 22 1 0 1123.113174 135.617355 1682.332132
3081 22 1 0 1121.256638 134.314848 1685.889453
3082 22 2 0 1116.896972 131.530803 1696.446458
3083 22 1 0 1112.139507 125.717522 1706.296319
3084 22 1 0 1113.939609 122.663820 1708.418071
3085 22 1 0 1115.272313 119.373616 1710.806527
3086 22 1 0 1119.543775 120.210584 1710.287553
3087 22 1 0 1122.936168 118.771653 1709.903453
3088 22 1 0 1126.774002 118.627084 1709.123325
3089 22 1 0 1129.337889 117.121621 1706.270416
3090 22 1 0 1131.071676 118.812353 1702.808865
3091 22 1 0 1131.947188 121.076868 1699.136147
3092 22 1 0 1131.869622 124.708560 1696.661775
3093 22 1 0 1135.942111 124.032565 1697.870504
3094 22 1 0 1139.418074 125.141562 1698.565930
3095 22 1 0 1142.629509 127.571706 1699.602041
3096 22 1 0 1145.246755 130.268995 1702.217028
3097 22 1 0 1143.687577 132.870055 1705.611741
3098 22 1 0 1141.839388 132.932665 1709.666746
3099 22 1 0 1139.192292 133.124680 1713.486980
3100 22 1 0 1136.418555 132.034866 1716.540360
3101 22 1 0 1133.817737 129.386551 1715.981286
3102 22 1 0 1136.484419 131.294621 1713.947949
3103 22 1 0 1136.229276 133.817428 1710.565031
3104 22 1 0 1134.425079 135.965931 1708.022792
3105 22 1 0 1130.520343 134.933431 1706.565654
3106 22 1 0 1128.262788 138.357795 1705.060060
3107 22 1 0 1129.591760 141.787550 1703.969918
3108 22 1 0 1129.149707 145.872941 1702.070130
3109 22 1 0 1132.248009 147.368378 1699.953744
3110 22 1 0 1132.501947 149.890458 1696.232857
3111 22 1 0 1131.410197 151.065960 1691.882860
3112 22 1 0 1131.266187 155.231526 1691.496592
3113 22 1 0 1132.770626 158.401794 1689.371759
3114 22 1 0 1136.608943 159.257575 1687.734910
3115 22 1 0 1140.211079 161.215786 1689.214343
3116 22 1 0 1137.609102 163.134968 1692.298968
3117 22 1 0 1135.977375 167.204044 1692.042420
3118 22 2 0 1135.862033 175.954916 1683.239245
3119 22 1 0 1141.527373 175.650972 1672.331542
3120 22 1 0 1145.258998 173.760503 1673.157385
3121 22 1 0 1145.719039 169.851126 1673.390559
3122 22 1 0 1148.981560 167.144483 1673.662502
3123 22 1 0 1152.973683 168.138128 1673.453182
3124 22 1 0 1155.496666 170.760939 1671.005766
3125 22 1 0 1157.339234 173.773766 1668.536546
3126 22 1 0 1160.160742 173.517871 1665.820299
3127 22 1 0 1162.725494 174.811452 1661.661919
3128 22 1 0 1165.585107 173.564212 1658.707379
3129 22 1 0 1168.278717 173.243530 1655.886127
3130 22 1 0 1170.849678 171.218185 1657.956337
3131 22 1 0 1173.957074 169.107565 1655.681438
3132 22 1 0 1172.045575 166.922183 1652.559695
3133 22 1 0 1172.693389 164.697149 1649.517523
3134 22 1 0 1173.413004 162.886627 1645.532547
3135 22 1 0 1173.647749 161.310130 1641.597387
3136 22 1 0 1172.365596 161.277472 1637.475546
3137 22 1 0 1172.821763 163.721846 1634.271057
3138 22 1 0 1175.478652 167.709603 1634.480763
3139 22 1 0 1175.132282 171.392485 1632.353933
3140 22 1 0 1176.845670 172.387915 1628.607479
3141 22 1 0 1179.723109 173.595844 1625.884795
3142 22 1 0 1182.807573 173.910383 1622.566397
3143 22 1 0 1181.548732 172.975890 1618.384548
3144 22 1 0 1180.275190 170.645069 1614.903329
3145 22 1 0 1180.725410 169.409666 1610.853719
3146 22 1 0 1183.767672 167.987603 1608.127427
3147 22 1 0 1185.801980 166.194150 1604.858467
3148 22 1 0 1187.532751 167.495237 1601.000046
3149 22 1 0 1191.446567 166.141373 1599.269527
3150 22 1 0 1193.965520 163.316295 1600.491785
3151 22 1 0 1197.516657 162.612920 1603.376511
3152 22 1 0 1200.458740 163.475353 1605.575440
3153 22 1 0 1203.977565 162.096728 1603.325534
3154 22 2 0 1211.318921 166.302438 1612.203545
3155 22 1 0 1220.994603 162.456232 1618.935641
3156 22 1 0 1224.799827 161.323535 1620.971178
3157 22 1 0 1225.664292 161.257703 1625.033350
3158 22 1 0 1224.296119 161.697845 1628.291612
3159 22 1 0 1222.220686 164.621030 1630.374387
3160 22 1 0 1221.220673 165.145267 1634.607337
3161 22 1 0 1217.229149 164.767472 1636.278520
3162 22 1 0 1213.816308 163.803453 1638.694661
3163 22 1 0 1210.139245 163.892511 1638.477341
3164 22 1 0 1209.667205 167.737449 1639.932559
3165 22 1 0 1210.696875 171.734228 1640.646890
3166 22 1 0 1210.538849 173.586668 1644.499378
3167 22 1 0 1213.037417 173.790757 1647.962711
3168 22 1 0 1214.872277 172.765845 1651.187921
3169 22 1 0 1214.362441 176.423971 1654.103613
3170 22 1 0 1215.060601 180.514242 1653.955652
3171 22 1 0 1214.705543 184.659814 1652.643489
3172 22 1 0 1216.839267 187.305474 1650.530596
3173 22 1 0 1217.026971 191.765559 1649.415612
3174 22 1 0 1220.152405 194.365708 1648.965462
3175 22 1 0 1222.136975 197.554696 1647.559446
3176 22 1 0 1224.520788 201.042777 1647.147002
3177 22 1 0 1226.706689 204.631401 1648.052397
3178 22 1 0 1223.162498 205.381922 1645.636907
3179 22 1 0 1218.899116 205.245146 1645.150461
3180 22 1 0 1214.530060 205.414352 1645.719692
3181 22 1 0 1210.476871 203.365485 1646.494496
3182 22 1 0 1206.982553 201.660918 1645.378649
3183 22 1 0 1203.261084 199.513532 1643.889801
3184 22 1 0 1199.892254 196.903824 1643.960729
3185 22 1 0 1196.473060 195.348917 1644.509345
3186 22 1 0 1193.174369 192.836873 1645.815544
3187 22 1 0 1191.089077 190.700844 1649.661012
3188 22 1 0 1189.943687 189.304694 1653.795706
3189 22 1 0 1190.096833 187.623411 1657.340674
3190 22 2 0 1189.887496 184.485150 1669.175428
3191 23 2 0 1187.522711 2372.324543 362.541004
3192 23 1 0 1195.451301 2375.069732 371.025840
3193 23 1 0 1195.587156 2378.552078 373.955466
3194 23 1 0 1198.440343 2381.582302 374.589109
3195 23 1 0 1201.501205 2384.275309 374.106147
3196 23 1 0 1203.298183 2387.708010 372.994674
3197 23 1 0 1204.859936 2390.543856 370.968605
3198 23 1 0 1204.652584 2394.428638 370.511327
3199 23 1 0 1206.467070 2398.619640 368.714210
3200 23 1 0 1210.384965 2401.136394 368.710921
3201 23 1 0 1212.740503 2401.918280 372.378978
3202 23 1 0 1215.142156 2404.272881 375.047146
3203 23 1 0 1218.757389 2406.149967 376.038575
3204 23 1 0 1220.563223 2408.024668 378.676716
3205 23 1 0 1222.453591 2407.227581 381.887086
3206 23 1 0 1224.233035 2406.499587 385.636219
3207 23 1 0 1225.988372 2406.804529 389.681526
3208 23 1 0 1226.994282 2402.844991 390.106118
3209 23 1 0 1229.586030 2400.027553 392.287894
3210 23 1 0 1232.702066 2398.311338 394.111199
3211 23 1 0 1233.050733 2395.528261 397.080103
3212 23 1 0 1234.173436 2393.203007 393.398508
3213 23 1 0 1237.001470 2391.934316 389.911472
3214 23 1 0 1238.855955 2388.484546 388.189642
3215 23 1 0 1243.135274 2388.061208 388.817414
3216 23 1 0 1246.456918 2386.617761 386.892207
3217 23 1 0 1245.901363 2385.058055 382.791541
3218 23 1 0 1244.343237 2384.484442 378.674612
3219 23 1 0 1243.088825 2381.449677 375.287086
3220 23 1 0 1240.023327 2381.538703 377.982623
3221 23 1 0 1238.782032 2377.982868 378.884857
3222 23 1 0 1239.274717 2376.524596 382.936577
3223 23 1 0 1238.280459 2376.726982 387.282722
3224 23 1 0 1237.187241 2376.057637 391.403460
3225 23 1 0 1234.729306 2376.553068 394.632630
3226 23 1 0 1232.999415 2379.521943 397.080290
3227 23 2 0 1226.997628 2387.232814 403.617031
3228 23 1 0 1222.849779 2397.362910 409.415647
3229 23 1 0 1221.441139 2400.795787 407.599502
3230 23 1 0 1220.088953 2404.614610 406.223111
3231 23 1 0 1218.451593 2403.117236 402.442613
3232 23 1 0 1217.890888 2403.805678 398.845664
3233 23 1 0 1217.007053 2403.115278 395.090581
3234 23 1 0 1218.874739 2402.863381 391.426250
3235 23 1 0 1220.434609 2399.608060 389.231570
3236 23 1 0 1222.317728 2395.855106 387.907710
3237 23 1 0 1223.098530 2391.541265 388.222100
3238 23 1 0 1220.649663 2392.180170 384.743880
3239 23 1 0 1218.228670 2391.080722 382.150462
3240 23 1 0 1215.153372 2388.994286 380.284512
3241 23 1 0 1210.908586 2387.447953 379.540106
3242 23 1 0 1207.775396 2386.846863 382.787019
3243 23 1 0 1205.131265 2388.826310 385.779199
3244 23 1 0 1202.966733 2390.684312 389.453543
3245 23 1 0 1201.959929 2393.352370 392.627224
3246 23 1 0 1204.463425 2395.770082 394.033485
3247 23 1 0 1204.365929 2392.844549 391.519896
3248 23 1 0 1206.381110 2389.130490 391.383522
3249 23 1 0 1208.470929 2386.313171 392.808142
3250 23 1 0 1211.677599 2387.057703 395.564808
3251 23 1 0 1212.626519 2383.627062 398.098559
3252 23 1 0 1211.742836 2379.937043 397.532295
3253 23 1 0 1212.030052 2375.521875 398.490849
3254 23 1 0 1211.973031 2372.872220 395.442739
3255 23 1 0 1214.060081 2368.945656 394.737979
3256 23 1 0 1217.717644 2366.097491 394.658096
3257 23 1 0 1216.588656 2362.249624 395.858593
3258 23 1 0 1216.590502 2358.306741 394.726109
3259 23 1 0 1216.058958 2356.347304 390.981462
3260 23 1 0 1212.623044 2354.829072 388.770543
3261 23 1 0 1210.427547 2354.822161 392.662612
3262 23 1 0 1209.840709 2351.300152 395.219329
3263 23 2 0 1214.064778 2339.629907 394.996677
3264 23 1 0 1220.939453 2334.340387 386.283108
3265 23 1 0 1219.391882 2335.927130 382.640556
3266 23 1 0 1220.425029 2339.440824 381.179119
3267 23 1 0 1219.830120 2341.561730 377.547074
3268 23 1 0 1217.992918 2340.097790 374.163324
3269 23 1 0 1218.041354 2336.371522 371.850964
3270 23 1 0 1218.248002 2332.373184 370.257284
3271 23 1 0 1219.441701 2331.042740 366.763090
3272 23 1 0 1221.383740 2327.726885 363.480253
3273 23 1 0 1223.120276 2327.164451 359.590470
3274 23 1 0 1224.478069 2325.860309 356.159225
3275 23 1 0 1222.420519 2328.263899 353.926092
3276 23 1 0 1223.800234 2328.739645 349.784132
3277 23 1 0 1227.990506 2329.519573 349.875407
3278 23 1 0 1231.069939 2330.056257 347.672155
3279 23 1 0 1234.756558 2329.796185 345.219183
3280 23 1 0 1238.517275 2329.410304 343.286817
3281 23 1 0 1242.501365 2327.758413 343.105619
3282 23 1 0 1244.101739 2324.106225 342.362568
3283 23 1 0 1241.380879 2320.338263 341.177402
3284 23 1 0 1241.964111 2316.166986 341.860984
3285 23 1 0 1244.022549 2313.403586 339.393403
3286 23 1 0 1244.667466 2310.765556 336.266642
3287 23 1 0 1246.048258 2308.628582 332.504811
3288 23 1 0 1250.399963 2307.746658 332.024511
3289 23 1 0 1254.679244 2308.416988 331.382689
3290 23 1 0 1258.322651 2307.651221 329.316910
3291 23 1 0 1259.856453 2307.323173 325.285766
3292 23 1 0 1262.395108 2307.206029 321.882460
3293 23 1 0 1264.428968 2304.119565 319.450801
3294 23 1 0 1264.745980 2304.068214 314.973920
3295 23 1 0 1263.708113 2306.809106 312.284970
3296 23 1 0 1260.085370 2308.283622 309.809392
3297 23 1 0 1256.719230 2308.138732 308.111439
3298 23 1 0 1257.642330 2307.926163 303.816383
3299 23 2 0 1245.666243 2307.255982 301.261627
3300 23 1 0 1237.437254 2312.481552 293.599356
3301 23 1 0 1234.574227 2313.926864 290.497697
3302 23 1 0 1230.848486 2315.690696 291.008208
3303 23 1 0 1228.534115 2316.921245 293.418878
3304 23 1 0 1226.593138 2315.512822 296.801088
3305 23 1 0 1223.282070 2317.058310 299.217905
3306 23 1 0 1223.674931 2318.628056 303.248960
3307 23 1 0 1223.418997 2320.978794 306.829894
3308 23 1 0 1225.089348 2321.253892 310.102537
3309 23 1 0 1222.674699 2318.551724 312.100484
3310 23 1 0 1220.202371 2315.200364 312.548487
3311 23 1 0 1216.378847 2315.295312 314.464166
3312 23 1 0 1212.379207 2316.352367 313.384959
3313 23 1 0 1209.298813 2318.474291 312.475154
3314 23 1 0 1205.748043 2316.593674 314.924316
3315 23 1 0 1204.098976 2312.815549 315.420282
3316 23 1 0 1203.837692 2308.598399 316.507015
3317 23 1 0 1203.759542 2305.048791 314.660185
3318 23 1 0 1202.994977 2300.574151 315.411067
3319 23 1 0 1201.134645 2297.684750 313.192448
3320 23 1 0 1200.330844 2293.986933 311.863878
3321 23 1 0 1198.423726 2290.418043 310.581182
3322 23 1 0 1195.461588 2287.371960 309.930615
3323 23 1 0 1198.672534 2286.064043 312.564688
3324 23 1 0 1200.892093 2286.491265 316.214729
3325 23 1 0 1202.162859 2287.130925 320.388132
3326 23 1 0 1203.935926 2289.790108 323.706489
3327 23 1 0 1206.931623 2291.232369 326.010097
3328 23 1 0 1210.493391 2292.928764 328.271361
3329 23 1 0 1212.774542 2295.687381 330.584585
3330 23 1 0 1214.295008 2297.729987 333.399819
3331 23 1 0 1215.480238 2300.944269 336.075919
3332 23 1 0 1213.906743 2304.808713 338.583681
3333 23 1 0 1211.434503 2308.030869 340.549029
3334 23 1 0 1209.020932 2311.083590 341.071072
3335 23 2 0 1200.363714 2319.169302 344.173936
3336 24 2 0 2091.026524 584.657971 1531.489487
3337 24 1 0 2100.867180 590.842736 1534.191568
3338 24 1 0 2101.378440 595.101802 1535.716973
3339 24 1 0 2103.412516 598.429734 1534.132094
3340 24 1 0 2105.240641 601.087212 1531.592373
3341 24 1 0 2105.520886 604.104886 1528.934735
3342 24 1 0 2105.354850 606.233747 1525.768280
3343 24 1 0 2104.046954 609.700761 1524.498299
3344 24 1 0 2103.872251 613.200760 1521.062317
3345 24 1 0 2106.694184 615.936795 1518.565366
3346 24 1 0 2110.107571 618.127482 1520.344193
3347 24 1 0 2112.763209 621.461045 1520.860093
3348 24 1 0 2115.891771 623.902032 1519.507331
3349 24 1 0 2118.128814 626.718219 1520.401790
3350 24 1 0 2121.322759 627.230775 1522.414580
3351 24 1 0 2124.629210 627.978064 1524.916845
3352 24 1 0 2127.790453 629.790326 1527.419035
3353 24 1 0 2129.801454 626.319480 1528.301745
3354 24 1 0 2133.663318 624.661555 1529.625584
3355 24 1 0 2137.568614 623.966027 1530.119979
3356 24 1 0 2139.789688 622.387505 1533.162441
3357 24 1 0 2139.785795 619.082179 1530.113472
3358 24 1 0 2141.101840 616.997045 1526.152789
3359 24 1 0 2142.831660 613.365991 1524.694059
3360 24 1 0 2146.942050 613.593462 1523.301641
3361 24 1 0 2149.387847 611.916128 1520.468284
3362 24 1 0 2147.555155 609.025423 1517.667953
3363 24 1 0 2144.601054 606.956427 1515.079819
3364 24 1 0 2142.810992 602.855089 1513.585367
3365 24 1 0 2141.238576 603.546329 1517.289530
3366 24 1 0 2141.386399 600.396795 1519.538392
3367 24 1 0 2143.869464 600.436857 1523.090646
3368 24 1 0 2144.775411 601.988155 1527.176136
3369 24 1 0 2145.709803 602.637384 1531.338953
3370 24 1 0 2144.795379 603.947177 1535.102289
3371 24 1 0 2143.595011 607.383078 1537.235710
3372 24 2 0 2139.232325 616.221324 1543.643543
3373 24 1 0 2135.600264 627.258247 1547.937950
3374 24 1 0 2132.779255 629.729891 1546.205848
3375 24 1 0 2130.099447 632.716159 1544.720219
3376 24 1 0 2127.439459 629.886691 1542.687042
3377 24 1 0 2125.272979 629.271181 1539.745291
3378 24 1 0 2123.088989 627.279285 1537.172159
3379 24 1 0 2123.245581 625.994699 1533.260083
3380 24 1 0 2124.472273 622.358788 1531.493078
3381 24 1 0 2126.467167 618.579870 1530.433087
3382 24 1 0 2128.320124 614.718286 1531.419210
3383 24 1 0 2124.563008 613.913676 1529.485341
3384 24 1 0 2121.619916 611.779521 1528.724160
3385 24 1 0 2118.647056 608.901216 1529.136362
3386 24 1 0 2114.991701 606.792182 1530.912272
3387 24 1 0 2113.757543 607.015108 1535.288090
3388 24 1 0 2112.223705 609.618087 1538.564464
3389 24 1 0 2111.425204 612.382421 1542.219465
3390 24 1 0 2111.234818 615.849832 1544.698427
3391 24 1 0 2113.434586 618.829123 1544.085860
3392 24 1 0 2112.997633 615.235097 1542.752282
3393 24 1 0 2115.597314 611.903687 1542.621295
3394 24 1 0 2118.701999 609.943401 1543.544539
3395 24 1 0 2122.486578 611.875660 1544.160661
3396 24 1 0 2125.206021 609.602370 1546.715348
3397 24 1 0 2125.082526 605.869107 1547.590155
3398 24 1 0 2126.798355 602.080921 1549.379178
3399 24 1 0 2126.106043 598.570048 1547.505845
3400 24 1 0 2128.581096 594.855804 1546.915193
3401 24 1 0 2132.433522 592.513517 1545.834126
3402 24 1 0 2132.875100 589.201215 1548.355147
3403 24 1 0 2133.349660 585.126668 1548.396550
3404 24 1 0 2131.783608 581.983109 1545.986192
3405 24 1 0 2128.213648 579.486707 1546.134718
3406 24 1 0 2127.928046 580.573463 1550.459744
3407 24 1 0 2129.335110 578.073815 1553.785049
3408 24 2 0 2135.745425 567.471222 1554.546521
3409 24 1 0 2139.375629 560.256264 1545.276545
3410 24 1 0 2136.110283 560.371871 1542.537008
3411 24 1 0 2135.555657 563.274233 1539.925894
3412 24 1 0 2132.999943 563.986009 1536.608423
3413 24 1 0 2130.323600 561.301628 1534.996132
3414 24 1 0 2130.291453 557.038833 1533.965614
3415 24 1 0 2130.764946 552.777424 1533.534998
3416 24 1 0 2130.662573 550.474053 1530.358775
3417 24 1 0 2131.781410 546.453375 1527.508200
3418 24 1 0 2131.803268 544.789490 1523.546722
3419 24 1 0 2131.864603 542.547741 1520.339132
3420 24 1 0 2128.548219 543.852256 1518.823389
3421 24 1 0 2127.902209 543.042179 1514.555810
3422 24 1 0 2131.419989 544.208677 1512.448796
3423 24 1 0 2133.060778 544.270255 1508.994918
3424 24 1 0 2135.319744 543.560122 1505.244098
3425 24 1 0 2137.892397 542.913872 1501.929018
3426 24 1 0 2141.700290 541.690193 1500.305099
3427 24 1 0 2143.667360 538.173184 1499.843495
3428 24 1 0 2141.694985 533.981720 1501.087122
3429 24 1 0 2143.495755 530.358468 1502.442211
3430 24 1 0 2144.925856 527.140191 1500.084244
3431 24 1 0 2144.812018 523.681678 1497.808834
3432 24 1 0 2144.955012 520.550823 1494.522208
3433 24 1 0 2148.773832 519.983890 1492.276987
3434 24 1 0 2152.088076 520.810401 1489.537244
3435 24 1 0 2154.593430 519.752072 1486.261362
3436 24 1 0 2154.322138 518.240821 1482.217502
3437 24 1 0 2155.143098 517.234916 1478.173350
3438 24 1 0 2156.644482 513.723569 1475.939050
3439 24 1 0 2155.054632 512.204497 1472.026200
3440 24 1 0 2152.358101 513.770771 1469.557271
3441 24 1 0 2147.793647 513.972046 1468.814167
3442 24 1 0 2144.169776 512.941403 1469.014830
3443 24 1 0 2143.225455 511.390820 1465.008741
3444 24 2 0 2131.833325 508.748344 1468.701881
3445 24 1 0 2120.157852 510.279845 1464.819733
3446 24 1 0 2116.002416 510.317191 1463.195817
3447 24 1 0 2112.531951 511.781196 1464.946655
3448 24 1 0 2111.222691 513.519211 1467.765704
3449 24 1 0 2111.282883 513.146198 1471.894581
3450 24 1 0 2109.028201 515.085069 1475.111708
3451 24 1 0 2110.686872 517.946108 1477.927931
3452 24 1 0 2111.400913 521.325332 1480.474605
3453 24 1 0 2114.170556 522.842254 1482.373020
3454 24 1 0 2113.546229 520.746794 1485.886322
3455 24 1 0 2112.376834 517.517532 1488.284054
3456 24 1 0 2109.812193 517.879482 1491.688430
3457 24 1 0 2105.604590 518.121484 1492.407235
3458 24 1 0 2102.016432 519.507043 1492.563710
3459 24 1 0 2100.389673 518.222989 1496.788391
3460 24 1 0 2100.063536 514.689466 1498.944195
3461 24 1 0 2101.305537 511.076820 1501.051285
3462 24 1 0 2101.315570 507.123480 1500.428700
3463 24 1 0 2102.038060 503.108247 1502.556302
3464 24 1 0 2100.173537 499.476627 1502.298149
3465 24 1 0 2099.801770 495.488093 1502.494172
3466 24 1 0 2098.452697 491.529120 1503.219379
3467 24 1 0 2096.319983 488.170119 1504.845652
3468 24 1 0 2100.550528 488.138321 1505.875524
3469 24 1 0 2103.922662 489.977466 1507.793341
3470 24 1 0 2106.633107 492.099521 1510.548639
3471 24 1 0 2108.938366 495.875832 1511.833854
3472 24 1 0 2112.180265 498.289581 1511.991432
3473 24 1 0 2115.838646 500.981991 1511.780627
3474 24 1 0 2118.142622 504.563458 1511.952126
3475 24 1 0 2120.163894 507.568807 1513.088764
3476 24 1 0 2121.551537 511.593063 1513.970633
3477 24 1 0 2120.297852 515.903478 1515.854055
3478 24 1 0 2118.184405 519.343205 1517.868620
3479 24 1 0 2115.557080 522.145725 1518.681030
3480 24 2 0 2107.338641 529.926813 1523.357122
3481 25 2 0 1799.827292 1751.309165 432.771837
3482 25 1 0 1791.199562 1746.148460 426.343738
3483 25 1 0 1790.208552 1741.754754 425.679556
3484 25 1 0 1790.001667 1739.417417 422.184059
3485 25 1 0 1790.509428 1737.971612 418.375353
3486 25 1 0 1792.295527 1735.990453 415.353302
3487 25 1 0 1794.668582 1734.933425 412.553775
3488 25 1 0 1796.794345 1731.866236 411.363350
3489 25 1 0 1799.472885 1729.601464 407.930752
3490 25 1 0 1799.209294 1728.218218 403.492160
3491 25 1 0 1795.674541 1726.127880 401.833679
3492 25 1 0 1793.635204 1723.235750 399.403062
3493 25 1 0 1792.370705 1721.825780 395.662834
3494 25 1 0 1790.355079 1719.241171 393.932983
3495 25 1 0 1786.682467 1718.623735 393.129239
3496 25 1 0 1782.628419 1717.652746 392.517461
3497 25 1 0 1778.780427 1715.658812 391.648045
3498 25 1 0 1776.374555 1718.953904 392.121567
3499 25 1 0 1772.448251 1720.688168 391.125712
3500 25 1 0 1769.114509 1721.778140 389.207994
3501 25 1 0 1765.319377 1722.664910 390.429505
3502 25 1 0 1767.002219 1726.704705 389.395334
3503 25 1 0 1768.390090 1730.075070 386.483081
3504 25 1 0 1767.701770 1734.195129 385.557846
3505 25 1 0 1765.521164 1735.025799 381.891673
3506 25 1 0 1765.360875 1737.837711 378.909940
3507 25 1 0 1768.301274 1741.136538 379.078994
3508 25 1 0 1772.025357 1743.429280 379.840859
3509 25 1 0 1773.976519 1747.472872 381.290344
3510 25 1 0 1772.822723 1745.452782 384.645804
3511 25 1 0 1770.966650 1747.747405 387.153492
3512 25 1 0 1766.789140 1746.996005 388.030724
3513 25 1 0 1763.593547 1744.423520 389.788275
3514 25 1 0 1760.244692 1742.679632 391.878171
3515 25 1 0 1758.611404 1740.158941 394.651782
3516 25 1 0 1758.444250 1736.095474 395.773420
3517 25 2 0 1758.380255 1725.169549 400.112548
3518 25 1 0 1759.334876 1712.933541 401.790723
3519 25 1 0 1762.813509 1710.715876 401.570802
3520 25 1 0 1766.072062 1707.960242 401.263263
3521 25 1 0 1769.145020 1710.842247 402.474133
3522 25 1 0 1772.635115 1711.995357 402.009417
3523 25 1 0 1775.774711 1714.326876 402.265208
3524 25 1 0 1778.079262 1716.755397 399.863053
3525 25 1 0 1777.970631 1720.898693 399.045599
3526 25 1 0 1776.809917 1725.075580 398.277638
3527 25 1 0 1774.420972 1728.682558 399.052472
3528 25 1 0 1778.441355 1729.465666 400.366407
3529 25 1 0 1780.965498 1731.262129 402.415122
3530 25 1 0 1782.683274 1733.394505 405.544765
3531 25 1 0 1784.101090 1734.283665 409.806536
3532 25 1 0 1782.213507 1732.549117 413.568052
3533 25 1 0 1781.481117 1728.868641 415.972316
3534 25 1 0 1779.962127 1725.031211 418.118236
3535 25 1 0 1778.810645 1720.984289 418.826017
3536 25 1 0 1777.816019 1718.702014 416.016688
3537 25 1 0 1778.686548 1722.423015 416.548395
3538 25 1 0 1776.506524 1725.985854 415.894587
3539 25 1 0 1773.384822 1728.013063 415.202074
3540 25 1 0 1770.300927 1726.577374 412.582024
3541 25 1 0 1766.383080 1728.341524 413.374415
3542 25 1 0 1765.570950 1731.564632 415.290090
3543 25 1 0 1762.771127 1734.836236 416.687455
3544 25 1 0 1764.192381 1738.605863 416.978753
3545 25 1 0 1762.370206 1742.650529 416.210170
3546 25 1 0 1759.949970 1745.762790 413.770399
3547 25 1 0 1757.680643 1748.171311 416.333809
3548 25 1 0 1756.926788 1752.060291 417.399823
3549 25 1 0 1759.389805 1755.517562 417.753572
3550 25 1 0 1761.764288 1757.281816 420.954812
3551 25 1 0 1759.271282 1754.893462 423.791914
3552 25 1 0 1755.824153 1756.437113 426.032487
3553 25 2 0 1749.528819 1767.135272 425.960876
3554 25 1 0 1752.150518 1777.301078 419.561693
3555 25 1 0 1756.405552 1777.539711 419.698249
3556 25 1 0 1758.781669 1775.527123 417.278994
3557 25 1 0 1762.929674 1775.488970 416.364390
3558 25 1 0 1765.754946 1778.103302 417.831122
3559 25 1 0 1766.062517 1782.421112 418.535637
3560 25 1 0 1765.598918 1786.630065 419.335023
3561 25 1 0 1767.529359 1789.752110 417.945554
3562 25 1 0 1768.170658 1794.572535 416.568723
3563 25 1 0 1770.574742 1797.352469 414.342820
3564 25 1 0 1772.407453 1800.450813 412.806830
3565 25 1 0 1776.014301 1799.189564 413.437337
3566 25 1 0 1779.198763 1801.160103 411.143439
3567 25 1 0 1778.014516 1801.237618 407.048741
3568 25 1 0 1779.022312 1802.483704 403.576441
3569 25 1 0 1779.686078 1804.639111 399.756820
3570 25 1 0 1779.835866 1806.648284 396.019612
3571 25 1 0 1777.902762 1808.868456 392.862320
3572 25 1 0 1776.398388 1812.611799 392.442747
3573 25 1 0 1776.702044 1815.874627 395.945173
3574 25 1 0 1774.134609 1819.136780 396.931899
3575 25 1 0 1774.293645 1823.098957 395.435783
3576 25 1 0 1775.543626 1827.029447 395.060878
3577 25 1 0 1777.285537 1831.000068 393.710127
3578 25 1 0 1775.806815 1832.794678 389.897179
3579 25 1 0 1775.156218 1833.354845 385.603409
3580 25 1 0 1775.294132 1835.729269 382.071929
3581 25 1 0 1777.986927 1838.346837 379.925425
3582 25 1 0 1779.900556 1840.653750 376.915914
3583 25 1 0 1779.898978 1844.864298 375.556837
3584 25 1 0 1783.502044 1847.250772 374.345118
3585 25 1 0 1787.282982 1846.128448 373.830334
3586 25 1 0 1791.231352 1845.480065 376.157763
3587 25 1 0 1793.745286 1845.842369 378.947710
3588 25 1 0 1796.918400 1848.384108 377.269700
3589 25 2 0 1802.887818 1848.024083 387.976661
3590 25 1 0 1814.365292 1846.016318 392.215730
3591 25 1 0 1818.561539 1845.853160 393.722725
3592 25 1 0 1820.179121 1843.418982 396.674178
3593 25 1 0 1819.495674 1840.725372 398.901118
3594 25 1 0 1816.736743 1839.821324 401.861081
3595 25 1 0 1816.527249 1836.674840 404.902211
3596 25 1 0 1813.705303 1833.372859 404.864970
3597 25 1 0 1811.818715 1829.524164 405.072074
3598 25 1 0 1808.631679 1827.933757 404.129017
3599 25 1 0 1806.633555 1828.734333 407.663221
3600 25 1 0 1805.668646 1830.860192 411.140923
3601 25 1 0 1805.429138 1829.092149 415.028702
3602 25 1 0 1808.162826 1828.011706 418.133338
3603 25 1 0 1810.896991 1826.121563 420.075202
3604 25 1 0 1809.267765 1825.790849 424.477397
3605 25 1 0 1807.795378 1828.403626 427.348827
3606 25 1 0 1805.162918 1831.341585 429.212201
3607 25 1 0 1805.201859 1835.249978 430.072172
3608 25 1 0 1802.912100 1838.481961 432.413556
3609 25 1 0 1804.159608 1841.694393 434.617134
3610 25 1 0 1803.952475 1845.327881 436.302334
3611 25 1 0 1804.142796 1848.624595 438.969700
3612 25 1 0 1804.394513 1850.963631 442.567154
3613 25 1 0 1800.527579 1851.314695 440.596688
3614 25 1 0 1796.901986 1849.506076 439.176922
3615 25 1 0 1793.258261 1847.075638 438.669437
3616 25 1 0 1791.024334 1843.479129 436.852514
3617 25 1 0 1788.691518 1841.649532 434.100883
3618 25 1 0 1786.308393 1839.733385 430.735418
3619 25 1 0 1784.780637 1836.660727 428.207700
3620 25 1 0 1782.787929 1833.791715 426.721938
3621 25 1 0 1781.531351 1829.947546 425.127806
3622 25 1 0 1781.645820 1825.130492 425.821761
3623 25 1 0 1782.245870 1820.962454 427.441716
3624 25 1 0 1783.956683 1817.684071 428.761672
3625 25 2 0 1787.833553 1807.701957 434.701470
3626 26 2 0 146.287032 1226.481509 751.868434
3627 26 1 0 155.715085 1220.829687 756.511685
3628 26 1 0 157.664224 1216.873237 755.382409
3629 26 1 0 158.318364 1213.336614 757.570750
3630 26 1 0 158.066927 1210.307332 760.330214
3631 26 1 0 156.710515 1206.901007 762.005038
3632 26 1 0 154.577514 1204.289064 763.797832
3633 26 1 0 153.178790 1200.660471 763.328245
3634 26 1 0 151.008804 1196.651857 765.147219
3635 26 1 0 151.479853 1193.553579 768.591452
3636 26 1 0 155.359050 1191.684072 769.626503
3637 26 1 0 157.947357 1188.481724 770.841755
3638 26 1 0 159.414660 1185.859669 773.765474
3639 26 1 0 161.925755 1183.228288 774.476503
3640 26 1 0 165.623441 1183.052314 775.377319
3641 26 1 0 169.777214 1182.723808 776.002341
3642 26 1 0 173.957240 1181.344019 776.405164
3643 26 1 0 175.560639 1184.915092 777.648799
3644 26 1 0 178.966067 1186.771168 779.740043
3645 26 1 0 181.920357 1187.543747 782.319734
3646 26 1 0 185.440898 1189.595938 782.044452
3647 26 1 0 182.860406 1192.366250 784.470939
3648 26 1 0 180.676947 1193.787474 788.341262
3649 26 1 0 180.389050 1197.138572 790.985498
3650 26 1 0 182.240244 1196.696270 794.892329
3651 26 1 0 181.689416 1197.898705 798.774857
3652 26 1 0 178.080348 1200.296917 799.658033
3653 26 1 0 173.950560 1201.916557 799.492177
3654 26 1 0 171.164046 1205.720231 799.653654
3655 26 1 0 172.822508 1205.632858 795.923641
3656 26 1 0 174.164133 1209.104094 794.851557
3657 26 1 0 178.421762 1209.641541 794.243717
3658 26 1 0 182.157547 1208.770945 791.962388
3659 26 1 0 185.861571 1208.803126 789.748159
3660 26 1 0 188.087561 1208.115923 786.388524
3661 26 1 0 189.199846 1205.067108 783.693097
3662 26 2 0 191.845202 1197.370850 775.209132
3663 26 1 0 193.736825 1187.165051 768.448149
3664 26 1 0 190.849725 1184.441777 767.301098
3665 26 1 0 188.297264 1181.250600 766.033187
3666 26 1 0 184.677469 1183.710742 765.788204
3667 26 1 0 181.006998 1183.840190 766.275316
3668 26 1 0 177.425981 1185.387425 766.650614
3669 26 1 0 174.575847 1186.024515 769.557481
3670 26 1 0 173.720754 1189.329861 772.045539
3671 26 1 0 173.883370 1192.891630 774.628322
3672 26 1 0 175.406152 1196.864744 775.729785
3673 26 1 0 171.343735 1197.340749 774.398112
3674 26 1 0 168.524046 1199.319362 773.008776
3675 26 1 0 166.437372 1202.221574 770.883829
3676 26 1 0 164.951042 1204.583402 767.253940
3677 26 1 0 167.268083 1205.067091 763.365754
3678 26 1 0 168.872482 1203.024078 759.744319
3679 26 1 0 171.272524 1200.884097 756.383002
3680 26 1 0 173.329977 1197.861573 754.183985
3681 26 1 0 174.753970 1194.826110 755.871768
3682 26 1 0 173.072141 1198.157286 756.852125
3683 26 1 0 174.369325 1201.428229 759.195634
3684 26 1 0 176.931667 1203.516855 761.041229
3685 26 1 0 180.201336 1201.715484 763.162690
3686 26 1 0 183.632097 1204.375498 763.656490
3687 26 1 0 183.732867 1208.200769 763.382728
3688 26 1 0 185.745983 1212.230710 763.832130
3689 26 1 0 183.511521 1215.392351 764.983701
3690 26 1 0 184.348148 1218.966776 767.590213
3691 26 1 0 185.941359 1221.110378 771.380047
3692 26 1 0 187.660650 1224.786627 770.354807
3693 26 1 0 187.534057 1228.815286 771.118178
3694 26 1 0 184.357865 1231.526374 771.958485
3695 26 1 0 181.717215 1234.008176 769.536437
3696 26 1 0 184.751496 1233.632712 766.277507
3697 26 1 0 187.806840 1236.638249 765.319721
3698 26 2 0 191.500597 1247.235377 770.624810
3699 26 1 0 186.491638 1252.866793 780.338920
3700 26 1 0 182.298049 1252.305503 779.810083
3701 26 1 0 180.387993 1249.019110 780.859153
3702 26 1 0 176.337828 1247.777415 781.172623
3703 26 1 0 173.025820 1250.162221 780.614503
3704 26 1 0 171.760202 1254.202953 781.756922
3705 26 1 0 171.272241 1258.339899 782.860011
3706 26 1 0 168.651428 1260.100688 785.191395
3707 26 1 0 166.899617 1263.610829 788.377850
3708 26 1 0 163.876633 1264.614064 791.261839
3709 26 1 0 161.353047 1266.309248 793.726730
3710 26 1 0 158.142784 1264.771903 792.200815
3711 26 1 0 154.542644 1264.882042 794.713313
3712 26 1 0 155.585488 1263.396784 798.570966
3713 26 1 0 154.242573 1262.781674 802.098496
3714 26 1 0 153.019915 1262.881296 806.361248
3715 26 1 0 152.332749 1262.988665 810.549590
3716 26 1 0 153.638435 1263.940680 814.552514
3717 26 1 0 154.242087 1267.340431 816.680682
3718 26 1 0 153.283389 1271.674345 814.863177
3719 26 1 0 155.063150 1275.471668 815.650442
3720 26 1 0 153.973353 1278.269871 818.641245
3721 26 1 0 151.854005 1281.315942 820.480152
3722 26 1 0 149.224595 1283.875980 823.155413
3723 26 1 0 150.169923 1284.079662 827.515538
3724 26 1 0 150.578971 1282.827561 831.691474
3725 26 1 0 149.824932 1283.347823 835.849480
3726 26 1 0 146.559603 1284.186654 838.559512
3727 26 1 0 144.103994 1284.528504 842.008295
3728 26 1 0 143.117159 1287.636002 844.999185
3729 26 1 0 139.039318 1288.501514 846.662826
3730 26 1 0 135.602124 1286.553127 846.205014
3731 26 1 0 131.958284 1286.227135 843.368976
3732 26 1 0 129.491465 1287.270689 840.711772
3733 26 1 0 125.786355 1288.153322 842.911299
3734 26 2 0 120.298518 1291.338093 832.416373
3735 26 1 0 109.677227 1289.181339 826.393930
3736 26 1 0 105.663189 1288.875747 824.470325
3737 26 1 0 104.708702 1287.707576 820.600286
3738 26 1 0 106.036986 1286.444815 817.546929
3739 26 1 0 108.995319 1287.478942 814.832296
3740 26 1 0 109.983582 1286.080602 810.799840
3741 26 1 0 113.481023 1283.713945 809.782649
3742 26 1 0 116.197734 1280.790862 808.204794
3743 26 1 0 119.640856 1279.604528 808.764679
3744 26 1 0 121.483766 1282.238147 806.158578
3745 26 1 0 122.018098 1285.809909 804.036849
3746 26 1 0 122.741161 1285.997535 799.824944
3747 26 1 0 120.395663 1285.867711 796.252695
3748 26 1 0 118.207623 1284.519627 793.386638
3749 26 1 0 119.968305 1286.465546 789.480684
3750 26 1 0 120.872247 1290.299955 788.169260
3751 26 1 0 122.808837 1294.207174 788.039372
3752 26 1 0 121.901369 1298.008361 788.901974
3753 26 1 0 123.448242 1302.315351 788.424676
3754 26 1 0 121.552825 1305.854723 787.642382
3755 26 1 0 120.966070 1309.822040 787.676327
3756 26 1 0 120.091152 1313.843923 786.637881
3757 26 1 0 119.395281 1317.417722 784.353184
3758 26 1 0 123.035523 1317.622156 786.733521
3759 26 1 0 126.944465 1316.121938 787.682878
3760 26 1 0 131.033084 1314.476493 787.552479
3761 26 1 0 133.984894 1310.960691 787.942959
3762 26 1 0 136.609992 1308.609288 789.928077
3763 26 1 0 139.289898 1305.924146 792.435142
3764 26 1 0 141.419036 1302.421017 793.601108
3765 26 1 0 143.978018 1299.641654 793.970380
3766 26 1 0 146.039711 1295.814594 793.940155
3767 26 1 0 147.039581 1291.862307 791.279633
3768 26 1 0 147.440005 1288.789046 788.000674
3769 26 1 0 146.549946 1286.149922 785.233043
3770 26 2 0 145.180218 1279.211347 775.236346
3771 27 2 0 2030.497055 1369.924307 874.773210
3772 27 1 0 2019.816167 1374.376851 877.686033
3773 27 1 0 2015.943349 1372.290649 878.859462
3774 27 1 0 2012.096299 1372.336984 877.149929
3775 27 1 0 2008.950298 1372.690663 874.536118
3776 27 1 0 2006.366096 1371.578204 871.649552
3777 27 1 0 2004.784124 1370.641832 868.301923
3778 27 1 0 2002.663823 1367.806417 866.626102
3779 27 1 0 1999.954344 1366.143091 862.887311
3780 27 1 0 1996.190935 1367.272216 860.388155
3781 27 1 0 1992.422587 1368.694169 862.229935
3782 27 1 0 1988.162128 1369.008757 862.655063
3783 27 1 0 1984.439218 1370.420844 861.342724
3784 27 1 0 1980.829527 1370.628080 862.156674
3785 27 1 0 1978.571555 1372.760262 864.363636
3786 27 1 0 1976.041003 1374.800316 867.044471
3787 27 1 0 1972.705047 1376.136729 869.618204
3788 27 1 0 1974.450731 1379.601732 870.965950
3789 27 1 0 1973.649156 1383.556112 872.736719
3790 27 1 0 1972.048333 1387.115534 873.601238
3791 27 1 0 1972.037436 1389.467577 876.940289
3792 27 1 0 1974.882336 1391.628475 874.209268
3793 27 1 0 1976.008640 1394.320424 870.568990
3794 27 1 0 1978.115044 1397.911784 869.584143
3795 27 1 0 1975.690501 1401.354421 868.509102
3796 27 1 0 1975.817007 1404.628315 866.041532
3797 27 1 0 1979.322900 1405.017987 863.374388
3798 27 1 0 1982.760249 1404.003798 860.754856
3799 27 1 0 1987.209610 1404.940442 859.496064
3800 27 1 0 1987.392713 1402.829327 862.986163
3801 27 1 0 1989.861877 1404.416108 865.512853
3802 27 1 0 1988.343806 1406.039524 869.233834
3803 27 1 0 1986.426347 1405.466573 873.223016
3804 27 1 0 1985.241128 1405.402327 877.372083
3805 27 1 0 1984.543240 1403.490727 880.917950
3806 27 1 0 1982.285116 1400.366692 882.632318
3807 27 2 0 1977.154912 1391.167572 887.853923
3808 27 1 0 1969.855530 1381.614642 890.838553
3809 27 1 0 1969.415891 1378.124323 888.672524
3810 27 1 0 1968.462380 1374.440526 886.716321
3811 27 1 0 1972.352343 1374.022206 884.739345
3812 27 1 0 1974.154967 1372.905487 881.701274
3813 27 1 0 1977.100937 1372.485414 879.151125
3814 27 1 0 1978.202387 1373.772545 875.394913
3815 27 1 0 1980.601088 1376.985446 874.064340
3816 27 1 0 1982.671391 1380.831180 873.509738
3817 27 1 0 1984.826526 1384.367263 874.982570
3818 27 1 0 1987.637124 1381.919274 872.835234
3819 27 1 0 1991.066686 1380.737990 872.036181
3820 27 1 0 1995.095855 1379.803547 872.466360
3821 27 1 0 1998.821634 1377.724073 874.127040
3822 27 1 0 1999.186291 1376.071838 878.352885
3823 27 1 0 1997.770858 1372.995160 881.250019
3824 27 1 0 1995.802109 1370.395458 884.567210
3825 27 1 0 1992.947486 1368.050920 886.702323
3826 27 1 0 1989.268879 1368.312730 886.002539
3827 27 1 0 1992.541449 1370.073978 884.965872
3828 27 1 0 1993.875917 1374.067943 885.341676
3829 27 1 0 1993.757728 1377.607031 886.681474
3830 27 1 0 1990.034207 1379.612954 887.421700
3831 27 1 0 1990.339972 1382.815061 890.378499
3832 27 1 0 1993.487093 1384.656147 891.571741
3833 27 1 0 1995.632606 1387.945279 893.824164
3834 27 1 0 1998.994033 1389.512004 892.223827
3835 27 1 0 2000.730084 1393.665719 892.167660
3836 27 1 0 2000.576580 1398.266076 891.611472
3837 27 1 0 2003.010018 1400.153841 894.446364
3838 27 1 0 2006.135090 1402.774056 894.890488
3839 27 1 0 2009.691617 1403.477924 892.654422
3840 27 1 0 2013.742079 1401.870143 892.740994
3841 27 1 0 2012.864052 1400.536582 896.914619
3842 27 1 0 2014.061837 1402.685901 900.552128
3843 27 2 0 2019.305598 1413.716468 902.769444
3844 27 1 0 2023.578988 1421.751507 894.502476
3845 27 1 0 2025.376236 1419.300385 891.512023
3846 27 1 0 2023.349204 1417.553945 888.615417
3847 27 1 0 2024.274952 1415.431286 885.054347
3848 27 1 0 2028.040415 1414.871124 883.480911
3849 27 1 0 2031.635679 1417.298943 882.837328
3850 27 1 0 2034.931218 1420.075378 882.829504
3851 27 1 0 2037.001129 1421.620623 879.874495
3852 27 1 0 2039.812810 1425.080596 877.494062
3853 27 1 0 2041.305952 1426.469580 873.712058
3854 27 1 0 2043.234839 1428.120353 870.733438
3855 27 1 0 2044.033965 1424.833777 868.847316
3856 27 1 0 2045.196370 1425.237223 864.631651
3857 27 1 0 2042.340991 1427.757381 862.715765
3858 27 1 0 2041.486124 1429.483766 859.412123
3859 27 1 0 2040.939687 1432.179494 855.932134
3860 27 1 0 2040.152941 1435.049599 852.904022
3861 27 1 0 2039.110230 1439.063310 851.705094
3862 27 1 0 2040.959784 1442.673125 851.718867
3863 27 1 0 2045.501391 1443.190490 853.171927
3864 27 1 0 2047.475908 1446.509991 854.985538
3865 27 1 0 2049.432559 1449.731219 853.047056
3866 27 1 0 2052.442150 1451.795204 851.088973
3867 27 1 0 2055.067787 1454.009808 848.118085
3868 27 1 0 2053.491725 1457.744907 846.244350
3869 27 1 0 2051.051312 1460.356039 843.714549
3870 27 1 0 2050.643441 1463.391551 840.756920
3871 27 1 0 2052.174597 1464.463591 836.856076
3872 27 1 0 2052.680089 1466.163868 832.996734
3873 27 1 0 2054.837237 1469.590342 831.212976
3874 27 1 0 2057.101618 1469.558958 827.337773
3875 27 1 0 2057.368650 1466.753153 824.531306
3876 27 1 0 2059.753511 1462.947146 823.411618
3877 27 1 0 2062.612992 1460.485786 823.414284
3878 27 1 0 2064.548693 1461.017340 819.500805
3879 27 2 0 2072.947168 1452.597251 822.495851
3880 27 1 0 2078.262360 1442.534765 817.573620
3881 27 1 0 2080.583856 1439.259613 815.626782
3882 27 1 0 2081.235775 1435.379124 816.957075
3883 27 1 0 2080.429378 1433.015347 819.495613
3884 27 1 0 2080.579998 1432.790632 823.632908
3885 27 1 0 2080.118285 1429.487321 826.473273
3886 27 1 0 2076.733023 1428.967867 829.144978
3887 27 1 0 2073.448465 1427.413158 831.427326
3888 27 1 0 2070.593672 1428.656907 833.396894
3889 27 1 0 2072.575257 1428.879886 837.022859
3890 27 1 0 2075.836170 1429.401668 839.599471
3891 27 1 0 2076.852235 1426.683568 842.742353
3892 27 1 0 2078.960736 1422.981362 843.098818
3893 27 1 0 2079.791905 1419.231254 842.843907
3894 27 1 0 2081.632312 1418.096696 847.023471
3895 27 1 0 2084.686397 1419.511891 849.454402
3896 27 1 0 2086.938750 1422.275382 851.969085
3897 27 1 0 2090.240743 1424.521333 851.706117
3898 27 1 0 2093.115259 1427.072511 854.235828
3899 27 1 0 2097.177341 1427.546777 854.156373
3900 27 1 0 2100.695157 1429.400708 854.678816
3901 27 1 0 2104.713804 1430.367306 855.646055
3902 27 1 0 2108.640095 1430.251460 857.391604
3903 27 1 0 2106.290532 1433.654709 858.754179
3904 27 1 0 2102.833218 1435.218916 860.762163
3905 27 1 0 2099.481650 1435.982768 863.523471
3906 27 1 0 2095.023542 1435.675298 864.644743
3907 27 1 0 2091.214276 1437.021028 864.843315
3908 27 1 0 2086.953672 1438.601934 864.684395
3909 27 1 0 2082.692421 1438.529306 864.717353
3910 27 1 0 2079.037549 1438.426059 865.737577
3911 27 1 0 2074.894061 1437.269258 866.363033
3912 27 1 0 2071.945685 1433.651031 867.746579
3913 27 1 0 2070.194031 1429.782138 869.269809
3914 27 1 0 2069.293983 1425.975929 869.615706
3915 27 2 0 2067.232934 1414.361979 872.905414
3916 28 2 0 264.183229 1255.720596 1099.293262
3917 28 1 0 264.379685 1250.592762 1088.520250
3918 28 1 0 264.321223 1246.203098 1087.313880
3919 28 1 0 267.034379 1243.857951 1085.108545
3920 28 1 0 270.422300 1242.399416 1083.306023
3921 28 1 0 273.909023 1240.400254 1082.999342
3922 28 1 0 277.560367 1239.322419 1083.302665
3923 28 1 0 279.747124 1236.240042 1084.332555
3924 28 1 0 284.084704 1233.951101 1084.513217
3925 28 1 0 287.537969 1232.557911 1081.717159
3926 28 1 0 286.824686 1230.483561 1077.869711
3927 28 1 0 287.603929 1227.596878 1074.788957
3928 28 1 0 289.907339 1226.184500 1071.583372
3929 28 1 0 290.131468 1223.607009 1068.929765
3930 28 1 0 288.650235 1223.008532 1065.470994
3931 28 1 0 286.789331 1222.059190 1061.812008
3932 28 1 0 285.252270 1220.085077 1058.167969
3933 28 1 0 283.487811 1223.395103 1056.494502
3934 28 1 0 282.028471 1225.149236 1052.725072
3935 28 1 0 281.660229 1226.253312 1048.900817
3936 28 1 0 278.467109 1227.164952 1046.522924
3937 28 1 0 280.308083 1231.192358 1047.305374
3938 28 1 0 283.503262 1234.547178 1046.755123
3939 28 1 0 283.879312 1238.668703 1045.670528
3940 28 1 0 285.602714 1239.502359 1041.769146
3941 28 1 0 287.952588 1242.307421 1039.916311
3942 28 1 0 289.540019 1245.589786 1042.418897
3943 28 1 0 291.094328 1247.863132 1045.900551
3944 28 1 0 291.068963 1251.899222 1048.343501
3945 28 1 0 287.656166 1249.894456 1049.345927
3946 28 1 0 284.549305 1252.206147 1049.297984
3947 28 1 0 281.405591 1251.480948 1046.403701
3948 28 1 0 278.105339 1248.931355 1044.814238
3949 28 1 0 274.450016 1247.212080 1043.295573
3950 28 1 0 271.229844 1244.707964 1043.568199
3951 28 1 0 270.197517 1240.648434 1044.070498
3952 28 2 0 266.568204 1229.734315 1046.503200
3953 28 1 0 265.689667 1217.497423 1048.216130
3954 28 1 0 267.876331 1215.259318 1050.913661
3955 28 1 0 270.003634 1212.484286 1053.379436
3956 28 1 0 270.817539 1215.351773 1056.593517
3957 28 1 0 273.228467 1216.483678 1059.168902
3958 28 1 0 274.855676 1218.797837 1061.880972
3959 28 1 0 278.162643 1221.206903 1062.370252
3960 28 1 0 278.787626 1225.348624 1061.820278
3961 28 1 0 278.761668 1229.530088 1060.442564
3962 28 1 0 276.763409 1233.152677 1058.958809
3963 28 1 0 278.032065 1233.916150 1062.997470
3964 28 1 0 277.839283 1235.703426 1066.247746
3965 28 1 0 276.300088 1237.834019 1069.470150
3966 28 1 0 273.658234 1238.726068 1073.101728
3967 28 1 0 269.490358 1237.012090 1073.743382
3968 28 1 0 267.087653 1233.342099 1074.531389
3969 28 1 0 264.437745 1229.518991 1074.528473
3970 28 1 0 263.170973 1225.480572 1073.989118
3971 28 1 0 264.868412 1223.196770 1071.540988
3972 28 1 0 264.961130 1226.914089 1072.570223
3973 28 1 0 264.247100 1230.487647 1070.426948
3974 28 1 0 263.009517 1232.530898 1067.489655
3975 28 1 0 263.344443 1231.106116 1063.453060
3976 28 1 0 260.434221 1232.894711 1060.728877
3977 28 1 0 258.420506 1236.127361 1061.190097
3978 28 1 0 255.675023 1239.418544 1059.732200
3979 28 1 0 256.283485 1243.180712 1061.070394
3980 28 1 0 255.873279 1247.233743 1059.153355
3981 28 1 0 256.471433 1250.353489 1055.776138
3982 28 1 0 253.079892 1252.781584 1055.424446
3983 28 1 0 251.795404 1256.677561 1055.441896
3984 28 1 0 252.956158 1260.121577 1057.663544
3985 28 1 0 251.737947 1261.880482 1061.461031
3986 28 1 0 247.967659 1259.513787 1061.070976
3987 28 1 0 244.150452 1261.082938 1059.570169
3988 28 2 0 240.611856 1271.816743 1054.436872
3989 28 1 0 247.399267 1281.950786 1052.888112
3990 28 1 0 249.759801 1282.165408 1056.432506
3991 28 1 0 253.098124 1280.132998 1056.956092
3992 28 1 0 256.250849 1280.068732 1059.802160
3993 28 1 0 256.711178 1282.670631 1062.962289
3994 28 1 0 256.339593 1286.988417 1063.635396
3995 28 1 0 255.442444 1291.202009 1063.735371
3996 28 1 0 257.711463 1294.309346 1064.510223
3997 28 1 0 259.230956 1299.122443 1064.248188
3998 28 1 0 262.454118 1301.882801 1064.921948
3999 28 1 0 264.785563 1304.966619 1065.532085
4000 28 1 0 266.359458 1303.686376 1068.830792
4001 28 1 0 270.086662 1305.632710 1070.097883
4002 28 1 0 272.733345 1305.706413 1066.756530
4003 28 1 0 276.152301 1306.937723 1065.564951
4004 28 1 0 279.659237 1309.079408 1063.894487
4005 28 1 0 282.799872 1311.078018 1061.852941
4006 28 1 0 284.260196 1313.301047 1058.452919
4007 28 1 0 283.748709 1317.051844 1056.996312
4008 28 1 0 281.091120 1320.321928 1059.287384
4009 28 1 0 278.814841 1323.601268 1057.780242
4010 28 1 0 280.146797 1327.558587 1057.053590
4011 28 1 0 281.199103 1331.480873 1057.866043
4012 28 1 0 283.331749 1335.437949 1058.512559
4013 28 1 0 285.587392 1337.231127 1055.100462
4014 28 1 0 288.708607 1337.783902 1052.079538
4015 28 1 0 291.676830 1340.148356 1050.148925
4016 28 1 0 295.002087 1342.744903 1051.103335
4017 28 1 0 298.575925 1345.033031 1050.921314
4018 28 1 0 299.704406 1349.239990 1050.144244
4019 28 1 0 302.795815 1351.602654 1052.381789
4020 28 1 0 305.404012 1350.457374 1055.157712
4021 28 1 0 305.797920 1349.792419 1059.721660
4022 28 1 0 304.987926 1350.147539 1063.389457
4023 28 1 0 308.210200 1352.666721 1065.006702
4024 28 2 0 302.956621 1352.300220 1076.082268
4025 28 1 0 306.158030 1350.237749 1087.881863
4026 28 1 0 307.366467 1350.054468 1092.172811
4027 28 1 0 305.889383 1347.618710 1095.195753
4028 28 1 0 303.664827 1344.934827 1095.923771
4029 28 1 0 299.648175 1344.054247 1095.393230
4030 28 1 0 297.033433 1340.916891 1096.978423
4031 28 1 0 295.407439 1337.631035 1094.648802
4032 28 1 0 294.122591 1333.793753 1093.220870
4033 28 1 0 293.031421 1332.219184 1090.073485
4034 28 1 0 288.998204 1333.040325 1090.501170
4035 28 1 0 285.618059 1335.180662 1091.741456
4036 28 1 0 282.304052 1333.424081 1093.798140
4037 28 1 0 281.357597 1332.336039 1097.823008
4038 28 1 0 281.353729 1330.435301 1101.170592
4039 28 1 0 276.821846 1330.125308 1102.399012
4040 28 1 0 273.643324 1332.753890 1102.875655
4041 28 1 0 270.613783 1335.711682 1101.823535
4042 28 1 0 269.957443 1339.622000 1102.366894
4043 28 1 0 266.739279 1342.873084 1101.872259
4044 28 1 0 265.686901 1346.084010 1104.177515
4045 28 1 0 264.214316 1349.722971 1104.998791
4046 28 1 0 262.170999 1353.025429 1106.712854
4047 28 1 0 259.400870 1355.372283 1109.013894
4048 28 1 0 258.761996 1355.740382 1104.722565
4049 28 1 0 257.803148 1353.948884 1100.940647
4050 28 1 0 256.087634 1351.538043 1097.671678
4051 28 1 0 256.250418 1347.949694 1094.786582
4052 28 1 0 257.126402 1346.126372 1091.283858
4053 28 1 0 258.472479 1344.215202 1087.383504
4054 28 1 0 259.626817 1341.144814 1084.662320
4055 28 1 0 259.663974 1338.283424 1082.168192
4056 28 1 0 260.211457 1334.442401 1080.207404
4057 28 1 0 259.686755 1329.626582 1080.688297
4058 28 1 0 258.693570 1325.459381 1082.104232
4059 28 1 0 258.594364 1322.174682 1084.253155
4060 28 2 0 255.954959 1312.185932 1090.826764
4061 29 2 0 1993.403008 2419.143639 2373.205174
4062 29 1 0 1986.056290 2415.050032 2381.670347
4063 29 1 0 1985.152402 2410.797669 2383.022488
4064 29 1 0 1981.572212 2408.585459 2383.135668
4065 29 1 0 1977.775114 2407.196003 2382.424423
4066 29 1 0 1974.855757 2405.124509 2380.571262
4067 29 1 0 1972.242583 2403.907050 2378.066235
4068 29 1 0 1971.138396 2400.673215 2376.151369
4069 29 1 0 1967.879649 2398.240339 2373.403975
4070 29 1 0 1963.389239 2397.007433 2373.393063
4071 29 1 0 1961.350787 2395.328623 2376.948462
4072 29 1 0 1958.648314 2392.721693 2379.029750
4073 29 1 0 1954.763235 2391.544934 2380.077453
4074 29 1 0 1952.771258 2389.223110 2382.169459
4075 29 1 0 1951.623256 2389.000711 2385.795469
4076 29 1 0 1950.620014 2388.460154 2389.851785
4077 29 1 0 1949.342591 2386.888176 2393.780624
4078 29 1 0 1949.716300 2390.395709 2395.884818
4079 29 1 0 1948.437350 2392.542825 2399.513790
4080 29 1 0 1946.270695 2394.013494 2402.534097
4081 29 1 0 1947.180772 2395.246448 2406.320000
4082 29 1 0 1946.443059 2399.121473 2404.160981
4083 29 1 0 1943.786085 2402.409653 2402.187374
4084 29 1 0 1942.949036 2406.600945 2402.380125
4085 29 1 0 1939.135212 2407.743128 2404.122549
4086 29 1 0 1936.251904 2410.633954 2403.731466
4087 29 1 0 1936.797512 2413.613640 2400.509577
4088 29 1 0 1937.967394 2415.498117 2396.664318
4089 29 1 0 1939.725941 2419.284819 2394.467256
4090 29 1 0 1942.892436 2417.304331 2396.117135
4091 29 1 0 1945.304605 2419.708109 2397.961611
4092 29 1 0 1945.780328 2419.359421 2402.255540
4093 29 1 0 1947.155424 2417.077433 2405.836061
4094 29 1 0 1948.876913 2415.626294 2409.517678
4095 29 1 0 1951.404004 2413.211554 2411.638356
4096 29 1 0 1952.362569 2409.157736 2412.305806
4097 29 2 0 1956.291405 2398.184215 2413.840096
4098 29 1 0 1957.615797 2385.874617 2414.249069
4099 29 1 0 1957.627749 2383.323741 2410.999426
4100 29 1 0 1957.513992 2380.262331 2408.012606
4101 29 1 0 1959.093745 2382.786815 2404.795993
4102 29 1 0 1958.981743 2383.593596 2401.181723
4103 29 1 0 1959.597319 2385.588872 2397.865339
4104 29 1 0 1957.496358 2387.834478 2395.122668
4105 29 1 0 1956.818901 2391.987557 2394.748617
4106 29 1 0 1956.098452 2396.278923 2395.418349
4107 29 1 0 1956.784582 2400.087045 2397.502850
4108 29 1 0 1958.477163 2400.425760 2393.562850
4109 29 1 0 1960.803956 2401.904069 2391.073583
4110 29 1 0 1964.146941 2403.769537 2389.449723
4111 29 1 0 1968.546454 2404.399197 2388.349125
4112 29 1 0 1972.062030 2402.766116 2390.735419
4113 29 1 0 1974.260637 2399.116665 2392.043250
4114 29 1 0 1976.126692 2395.397260 2394.122201
4115 29 1 0 1976.586451 2391.470068 2395.725393
4116 29 1 0 1973.621264 2389.374153 2396.676810
4117 29 1 0 1974.358892 2392.973104 2395.497897
4118 29 1 0 1973.639916 2396.753645 2397.248432
4119 29 1 0 1972.744699 2399.102971 2400.079232
4120 29 1 0 1969.812175 2398.054917 2403.035269
4121 29 1 0 1970.315092 2400.184087 2406.817245
4122 29 1 0 1972.263374 2403.421436 2407.481744
4123 29 1 0 1973.520884 2406.921179 2410.063506
4124 29 1 0 1974.069829 2410.519207 2408.312005
4125 29 1 0 1973.285356 2414.745841 2409.650112
4126 29 1 0 1970.751386 2418.149258 2411.518787
4127 29 1 0 1973.186330 2420.706558 2413.766708
4128 29 1 0 1974.317463 2424.622513 2414.230046
4129 29 1 0 1975.010100 2427.803121 2411.482628
4130 29 1 0 1978.469719 2429.234326 2409.250726
4131 29 1 0 1980.988314 2427.036300 2412.216164
4132 29 1 0 1982.966831 2428.860757 2415.686402
4133 29 2 0 1982.713151 2440.137797 2420.868194
4134 29 1 0 1976.934086 2450.151156 2416.684716
4135 29 1 0 1977.456341 2449.955508 2412.457438
4136 29 1 0 1975.188320 2447.777431 2410.078089
4137 29 1 0 1974.644971 2447.344825 2405.887441
4138 29 1 0 1976.447990 2449.621392 2402.966044
4139 29 1 0 1977.328652 2453.866188 2402.302292
4140 29 1 0 1978.231424 2458.078061 2402.422110
4141 29 1 0 1977.129712 2461.024652 2400.075151
4142 29 1 0 1975.985890 2465.790135 2398.840130
4143 29 1 0 1974.081590 2468.370579 2395.980541
4144 29 1 0 1972.824512 2471.307297 2393.719287
4145 29 1 0 1973.728069 2469.672422 2390.326883
4146 29 1 0 1971.796894 2471.370908 2386.767179
4147 29 1 0 1967.618476 2471.674710 2387.556819
4148 29 1 0 1964.295452 2472.903205 2386.116834
4149 29 1 0 1960.628162 2475.079877 2384.896608
4150 29 1 0 1956.992108 2477.160824 2384.207617
4151 29 1 0 1953.755750 2479.646638 2385.615192
4152 29 1 0 1953.336305 2483.532383 2386.700021
4153 29 1 0 1956.964579 2486.655092 2386.400767
4154 29 1 0 1957.833635 2490.132734 2388.715446
4155 29 1 0 1956.498018 2494.096437 2388.031570
4156 29 1 0 1956.374260 2497.889177 2386.372786
4157 29 1 0 1955.324227 2501.697733 2384.132932
4158 29 1 0 1951.460583 2503.731614 2385.071764
4159 29 1 0 1947.148398 2504.466794 2385.266944
4160 29 1 0 1943.728939 2506.906814 2384.572781
4161 29 1 0 1941.923600 2509.294562 2381.450331
4162 29 1 0 1939.179058 2511.474574 2379.051160
4163 29 1 0 1937.974333 2515.697915 2378.514658
4164 29 1 0 1937.172212 2517.739494 2374.598773
4165 29 1 0 1936.956073 2516.255201 2370.914989
4166 29 1 0 1939.600706 2515.150961 2367.279947
4167 29 1 0 1942.613928 2515.184551 2365.009641
4168 29 1 0 1941.314930 2517.436146 2361.461722
4169 29 2 0 1952.490418 2516.195358 2356.565653
4170 29 1 0 1957.658788 2512.929281 2345.778905
4171 29 1 0 1959.525843 2512.304085 2341.775234
4172 29 1 0 1962.521743 2509.642662 2340.682403
4173 29 1 0 1964.582937 2506.974402 2341.828598
4174 29 1 0 1967.252483 2506.276213 2344.923182
4175 29 1 0 1970.150289 2503.088403 2345.718981
4176 29 1 0 1969.746301 2500.090174 2348.835913
4177 29 1 0 1969.649364 2496.447421 2351.102079
4178 29 1 0 1968.371551 2495.211998 2354.329597
4179 29 1 0 1971.740312 2496.117332 2356.555771
4180 29 1 0 1975.191265 2498.237936 2357.622865
4181 29 1 0 1978.977725 2496.401918 2358.390934
4182 29 1 0 1982.272908 2494.970207 2356.073361
4183 29 1 0 1984.382168 2492.763602 2353.727929
4184 29 1 0 1988.607875 2492.483860 2355.779323
4185 29 1 0 1991.427404 2495.155813 2357.245799
4186 29 1 0 1993.151906 2498.294639 2359.737279
4187 29 1 0 1994.149036 2502.155290 2359.394180
4188 29 1 0 1996.390154 2505.539438 2361.561140
4189 29 1 0 1998.807577 2508.550779 2360.212199
4190 29 1 0 2000.594625 2512.141251 2360.215744
4191 29 1 0 2003.382787 2515.330961 2359.948739
4192 29 1 0 2007.068509 2517.537667 2359.800336
4193 29 1 0 2004.775970 2518.328645 2363.416657
4194 29 1 0 2002.976993 2516.932937 2367.056360
4195 29 1 0 2002.062615 2514.896745 2370.858878
4196 29 1 0 1999.928942 2511.592844 2373.258501
4197 29 1 0 1996.918275 2510.080677 2375.496841
4198 29 1 0 1993.289066 2508.503578 2377.737123
4199 29 1 0 1990.529016 2505.668018 2379.320267
4200 29 1 0 1988.772032 2503.054637 2381.439901
4201 29 1 0 1986.938214 2499.399961 2382.915823
4202 29 1 0 1987.469528 2494.579440 2383.338858
4203 29 1 0 1988.988588 2490.331151 2383.302119
4204 29 1 0 1990.339007 2486.863427 2382.049832
4205 29 2 0 1996.244443 2476.388966 2379.733496
4206 30 2 0 2615.950950 57.307265 274.103193
4207 30 1 0 2627.779924 56.892536 272.588457
4208 30 1 0 2630.297518 54.895924 269.363064
4209 30 1 0 2633.289323 51.940494 269.560483
4210 30 1 0 2635.662412 48.809862 270.752962
4211 30 1 0 2636.794034 44.971847 271.239790
4212 30 1 0 2637.068514 41.346969 272.410674
4213 30 1 0 2637.194314 37.695160 270.999257
4214 30 1 0 2638.007250 32.897086 271.634957
4215 30 1 0 2641.305161 29.973983 273.139353
4216 30 1 0 2645.558079 30.338209 271.958430
4217 30 1 0 2649.430971 28.877818 270.818619
4218 30 1 0 2653.052543 26.978321 271.741881
4219 30 1 0 2656.389682 26.037944 270.432483
4220 30 1 0 2659.763977 27.721461 269.889141
4221 30 1 0 2663.414890 29.575737 268.896725
4222 30 1 0 2667.393199 30.620291 267.277878
4223 30 1 0 2667.831536 34.193689 269.254938
4224 30 1 0 2670.762882 37.173160 270.649652
4225 30 1 0 2674.017042 38.929301 272.168179
4226 30 1 0 2675.788359 42.564437 271.593985
4227 30 1 0 2673.895242 43.008435 275.648659
4228 30 1 0 2673.558851 42.293268 280.246718
4229 30 1 0 2673.315481 44.410613 283.956481
4230 30 1 0 2676.855630 44.330802 286.475777
4231 30 1 0 2677.874256 44.313369 290.448859
4232 30 1 0 2674.569773 44.179020 293.384695
4233 30 1 0 2670.652425 43.315477 295.285898
4234 30 1 0 2667.069097 44.911991 297.906887
4235 30 1 0 2666.539886 46.415410 294.147793
4236 30 1 0 2665.669383 50.188714 294.204431
4237 30 1 0 2668.446887 53.036276 292.483215
4238 30 1 0 2670.551333 54.750514 288.940450
4239 30 1 0 2672.306281 57.177727 285.833614
4240 30 1 0 2672.637092 58.426099 281.954624
4241 30 1 0 2673.372536 57.010961 278.048951
4242 30 2 0 2674.272130 53.658018 266.817011
4243 30 1 0 2676.437333 47.520488 256.277083
4244 30 1 0 2674.718032 43.934762 255.157322
4245 30 1 0 2673.383252 40.166708 253.632068
4246 30 1 0 2669.487569 40.283616 255.638363
4247 30 1 0 2666.839672 38.322935 257.332695
4248 30 1 0 2663.643123 37.596735 259.480526
4249 30 1 0 2662.625590 36.053506 263.163201
4250 30 1 0 2661.884581 37.856084 266.911340
4251 30 1 0 2661.875506 40.400687 270.504155
4252 30 1 0 2662.021658 44.287209 272.551422
4253 30 1 0 2658.033126 42.732560 272.973141
4254 30 1 0 2654.380683 43.093782 273.543216
4255 30 1 0 2650.564454 44.743918 273.619989
4256 30 1 0 2646.681920 46.548192 271.997022
4257 30 1 0 2646.357017 48.905021 268.116246
4258 30 1 0 2646.615595 48.751349 263.669640
4259 30 1 0 2647.656484 48.899213 259.138320
4260 30 1 0 2649.357879 47.924380 255.348941
4261 30 1 0 2652.498299 45.887403 255.068080
4262 30 1 0 2650.361720 47.541123 257.822463
4263 30 1 0 2651.226733 50.501749 260.713869
4264 30 1 0 2653.292461 53.262960 262.276769
4265 30 1 0 2657.584801 53.156233 262.250448
4266 30 1 0 2659.426200 57.102286 262.607606
4267 30 1 0 2657.851043 60.352123 263.901914
4268 30 1 0 2658.031012 64.668762 265.254417
4269 30 1 0 2655.619190 65.853962 268.269930
4270 30 1 0 2656.137912 68.767882 271.662623
4271 30 1 0 2658.394825 70.696794 275.223780
4272 30 1 0 2657.758143 74.833657 275.277528
4273 30 1 0 2656.439812 77.938724 277.611927
4274 30 1 0 2653.324641 78.302775 280.494198
4275 30 1 0 2649.099885 79.362933 280.332361
4276 30 1 0 2649.981748 81.284862 276.395742
4277 30 1 0 2650.677431 85.577915 275.786280
4278 30 2 0 2651.954467 95.313361 283.380832
4279 30 1 0 2650.655568 95.469822 295.606004
4280 30 1 0 2647.374478 92.844836 296.330442
4281 30 1 0 2647.720810 88.921389 296.519793
4282 30 1 0 2645.237400 85.660314 297.634233
4283 30 1 0 2641.454579 85.938360 299.240829
4284 30 1 0 2639.438479 88.370247 302.283146
4285 30 1 0 2637.965946 91.307539 305.071190
4286 30 1 0 2636.395090 90.917054 308.646707
4287 30 1 0 2635.225230 92.277168 313.371635
4288 30 1 0 2633.917487 90.946045 317.242064
4289 30 1 0 2632.513898 90.529619 320.871713
4290 30 1 0 2629.886772 87.814135 320.022010
4291 30 1 0 2628.303291 85.505445 323.405546
4292 30 1 0 2631.607936 84.141351 325.727953
4293 30 1 0 2632.559576 82.267332 328.922900
4294 30 1 0 2633.684502 80.911523 332.993796
4295 30 1 0 2635.183516 79.864271 336.825526
4296 30 1 0 2637.796335 80.619456 340.177752
4297 30 1 0 2637.967506 83.351578 343.170746
4298 30 1 0 2634.607476 86.730732 343.715496
4299 30 1 0 2634.866537 90.668599 345.338173
4300 30 1 0 2634.394087 91.835814 349.385011
4301 30 1 0 2632.457278 92.862444 352.898779
4302 30 1 0 2630.732884 93.061720 357.095369
4303 30 1 0 2633.540776 92.942084 360.566284
4304 30 1 0 2636.420460 91.369993 363.466193
4305 30 1 0 2637.688956 90.631765 367.462966
4306 30 1 0 2636.172987 89.066626 371.199605
4307 30 1 0 2635.845788 87.394236 375.090239
4308 30 1 0 2635.330277 88.871257 379.228894
4309 30 1 0 2632.657706 87.081345 382.359258
4310 30 1 0 2630.546827 83.710421 382.325144
4311 30 1 0 2626.455540 81.996720 381.001679
4312 30 1 0 2622.819378 82.010856 379.995173
4313 30 1 0 2620.693385 80.337992 383.463096
4314 30 2 0 2609.993253 81.916670 377.682307
4315 30 1 0 2599.657061 75.519325 375.238875
4316 30 1 0 2595.723056 73.456187 374.822688
4317 30 1 0 2593.533268 72.688252 371.377696
4318 30 1 0 2593.549986 72.923585 367.824355
4319 30 1 0 2594.083293 75.864245 364.950596
4320 30 1 0 2593.406364 75.983723 360.623910
4321 30 1 0 2596.545706 76.108345 357.624436
4322 30 1 0 2599.024738 75.457092 354.182805
4323 30 1 0 2602.434334 76.234887 353.022789
4324 30 1 0 2601.524472 79.869840 351.266859
4325 30 1 0 2599.470495 83.482500 350.742839
4326 30 1 0 2597.870541 84.795976 346.999432
4327 30 1 0 2594.340812 84.077807 344.696299
4328 30 1 0 2591.765627 82.313703 342.443414
4329 30 1 0 2590.421711 85.576329 339.330177
4330 30 1 0 2588.950307 89.456114 339.478051
4331 30 1 0 2588.833105 93.736432 340.313965
4332 30 1 0 2587.050438 96.215483 342.901051
4333 30 1 0 2586.301414 100.677972 343.735279
4334 30 1 0 2583.044760 102.709816 345.148632
4335 30 1 0 2581.034016 105.649712 346.992259
4336 30 1 0 2578.248110 108.675101 348.043515
4337 30 1 0 2575.161606 111.656215 347.793364
4338 30 1 0 2579.072805 113.351276 348.681312
4339 30 1 0 2583.159803 114.050853 347.568298
4340 30 1 0 2586.908942 114.925114 345.418664
4341 30 1 0 2590.779022 113.553559 343.328727
4342 30 1 0 2594.723781 112.672073 343.177783
4343 30 1 0 2599.101631 111.450332 343.315757
4344 30 1 0 2602.714477 109.504153 342.164951
4345 30 1 0 2605.978205 108.530338 340.488835
4346 30 1 0 2609.075414 106.499985 338.212247
4347 30 1 0 2610.099653 104.274963 334.005241
4348 30 1 0 2610.005662 102.562689 329.831977
4349 30 1 0 2608.994836 100.418505 326.701854
4350 30 2 0 2605.741136 95.801125 315.836904
4351 31 2 0 1808.554084 2593.581018 883.810533
4352 31 1 0 1806.140115 2601.719125 892.197131
4353 31 1 0 1803.461511 2605.398932 892.087610
4354 31 1 0 1804.274735 2609.486123 892.685916
4355 31 1 0 1806.142099 2613.130964 892.973153
4356 31 1 0 1807.674002 2616.638388 891.708566
4357 31 1 0 1809.868696 2619.316280 890.096652
4358 31 1 0 1809.639479 2622.381785 887.668944
4359 31 1 0 1811.636522 2626.377310 885.635697
4360 31 1 0 1813.649236 2630.401803 886.834193
4361 31 1 0 1812.021209 2633.057592 889.982346
4362 31 1 0 1811.027023 2636.828480 891.777674
4363 31 1 0 1812.145192 2640.397913 893.671118
4364 31 1 0 1810.881055 2643.467835 895.318197
4365 31 1 0 1809.534700 2644.461036 898.741090
4366 31 1 0 1807.684744 2645.583599 902.356323
4367 31 1 0 1805.459014 2647.633348 905.578645
4368 31 1 0 1806.195312 2644.885595 908.541381
4369 31 1 0 1806.328906 2644.279095 912.903670
4370 31 1 0 1806.924618 2644.771970 916.825623
4371 31 1 0 1805.100660 2643.286434 920.164462
4372 31 1 0 1808.982367 2641.018752 920.057794
4373 31 1 0 1813.588559 2640.515541 920.602353
4374 31 1 0 1816.476277 2638.111465 922.648381
4375 31 1 0 1818.556049 2639.981526 925.974535
4376 31 1 0 1822.229610 2639.933777 927.798255
4377 31 1 0 1825.360798 2637.397591 925.976110
4378 31 1 0 1827.792795 2635.200784 922.981895
4379 31 1 0 1830.121207 2631.247772 921.881500
4380 31 1 0 1826.149026 2630.457989 921.362711
4381 31 1 0 1825.127336 2627.068466 922.933089
4382 31 1 0 1822.364207 2627.020392 926.272030
4383 31 1 0 1818.286006 2627.716550 927.945986
4384 31 1 0 1814.434852 2627.577907 929.888413
4385 31 1 0 1810.346856 2627.549824 929.844452
4386 31 1 0 1807.012273 2629.777917 928.535277
4387 31 2 0 1797.316627 2634.872790 924.263897
4388 31 1 0 1789.011771 2642.735731 919.504593
4389 31 1 0 1789.211125 2644.520882 915.784272
4390 31 1 0 1789.046311 2646.760710 912.142532
4391 31 1 0 1791.275261 2643.825322 909.769661
4392 31 1 0 1793.728918 2643.297416 907.044359
4393 31 1 0 1796.285017 2641.414136 904.746951
4394 31 1 0 1800.341671 2641.259307 904.040827
4395 31 1 0 1803.408776 2638.765978 905.531834
4396 31 1 0 1806.032822 2636.212832 907.977081
4397 31 1 0 1806.766956 2633.031565 910.919582
4398 31 1 0 1808.016044 2631.571338 907.071117
4399 31 1 0 1808.786895 2628.865734 904.645977
4400 31 1 0 1808.710655 2625.179441 902.722990
4401 31 1 0 1806.983292 2621.639854 900.388244
4402 31 1 0 1802.615118 2620.363832 900.495249
4403 31 1 0 1798.426020 2621.440303 899.420330
4404 31 1 0 1793.991073 2622.806079 899.097723
4405 31 1 0 1790.541329 2625.300962 898.816174
4406 31 1 0 1790.606044 2628.881530 899.941224
4407 31 1 0 1792.907971 2625.786032 900.014761
4408 31 1 0 1794.658326 2623.605596 903.185840
4409 31 1 0 1795.099100 2622.579316 906.803386
4410 31 1 0 1794.705452 2625.405899 910.011460
4411 31 1 0 1793.661845 2623.565708 913.834314
4412 31 1 0 1794.038908 2619.896069 914.887579
4413 31 1 0 1793.979911 2616.539000 917.924293
4414 31 1 0 1796.698564 2613.571469 917.581390
4415 31 1 0 1798.970465 2611.114992 920.593791
4416 31 1 0 1801.541348 2610.475740 924.398803
4417 31 1 0 1800.383600 2606.964079 926.360877
4418 31 1 0 1801.766246 2603.380564 927.801559
4419 31 1 0 1804.676200 2600.601989 926.402987
4420 31 1 0 1804.593008 2597.138891 923.757477
4421 31 1 0 1800.192401 2596.969175 924.515309
4422 31 1 0 1798.233941 2594.310552 927.410457
4423 31 2 0 1802.323891 2586.481970 936.132416
4424 31 1 0 1813.977636 2583.345840 938.482175
4425 31 1 0 1815.775435 2583.084182 934.624667
4426 31 1 0 1817.125187 2586.207146 932.631052
4427 31 1 0 1819.412813 2586.861155 929.112110
4428 31 1 0 1821.203196 2583.948876 926.813990
4429 31 1 0 1823.528043 2580.296533 927.513915
4430 31 1 0 1825.406257 2576.658805 928.858713
4431 31 1 0 1829.059767 2575.307181 928.379793
4432 31 1 0 1833.227881 2572.696033 929.542619
4433 31 1 0 1837.424502 2572.163486 928.789578
4434 31 1 0 1841.121597 2570.928429 928.437519
4435 31 1 0 1841.394881 2571.434146 924.607741
4436 31 1 0 1845.455769 2571.544090 922.939541
4437 31 1 0 1847.764776 2574.259901 925.277886
4438 31 1 0 1851.276676 2575.697859 925.751259
4439 31 1 0 1855.443245 2576.701911 926.894699
4440 31 1 0 1859.253687 2577.756895 928.441783
4441 31 1 0 1861.953197 2578.260633 931.772466
4442 31 1 0 1863.934722 2575.789741 934.306249
4443 31 1 0 1863.729053 2571.017370 933.873331
4444 31 1 0 1864.034697 2567.945850 936.819403
4445 31 1 0 1867.554405 2566.045985 938.221068
4446 31 1 0 1870.749214 2563.411318 938.280056
4447 31 1 0 1874.824594 2561.409112 938.195972
4448 31 1 0 1877.886473 2562.670775 941.192456
4449 31 1 0 1880.846025 2565.167324 943.237407
4450 31 1 0 1884.739627 2565.814273 944.834147
4451 31 1 0 1888.900730 2565.347765 943.748843
4452 31 1 0 1893.129405 2565.693332 943.549179
4453 31 1 0 1896.645139 2563.517710 945.124646
4454 31 1 0 1900.409027 2562.589102 942.862694
4455 31 1 0 1901.607527 2563.768966 939.258304
4456 31 1 0 1901.261867 2562.674634 934.773896
4457 31 1 0 1900.644191 2560.521466 931.737899
4458 31 1 0 1904.640829 2559.793990 930.051939
4459 31 2 0 1899.681753 2552.812601 921.272967
4460 31 1 0 1900.295081 2551.433923 908.966208
4461 31 1 0 1900.901251 2550.539047 904.637479
4462 31 1 0 1898.078215 2550.331700 901.597685
4463 31 1 0 1894.638623 2550.802635 900.804389
4464 31 1 0 1890.965097 2549.457676 902.177954
4465 31 1 0 1886.893347 2549.710675 900.581221
4466 31 1 0 1883.720305 2552.160041 902.254616
4467 31 1 0 1880.428039 2554.847304 902.849733
4468 31 1 0 1878.771901 2556.651178 905.602767
4469 31 1 0 1876.079359 2553.664627 906.579883
4470 31 1 0 1874.667574 2549.743265 906.997632
4471 31 1 0 1870.868621 2548.408785 905.553578
4472 31 1 0 1869.237265 2547.103743 901.823335
4473 31 1 0 1867.884877 2547.182075 898.219997
4474 31 1 0 1864.061369 2544.439898 898.285791
4475 31 1 0 1863.149657 2540.570498 899.484190
4476 31 1 0 1862.640250 2537.143280 902.135282
4477 31 1 0 1864.497592 2533.686291 902.920212
4478 31 1 0 1863.989831 2529.719450 905.195546
4479 31 1 0 1865.010309 2525.865662 904.279746
4480 31 1 0 1866.043465 2522.051296 904.964029
4481 31 1 0 1866.372339 2517.819676 904.896035
4482 31 1 0 1865.510148 2513.662216 904.226508
4483 31 1 0 1865.465824 2514.733445 908.446658
4484 31 1 0 1863.814834 2517.020160 911.683466
4485 31 1 0 1861.159957 2519.145982 914.489497
4486 31 1 0 1859.238799 2523.018755 916.082390
4487 31 1 0 1858.997123 2526.225312 918.536062
4488 31 1 0 1859.092927 2529.911383 921.197070
4489 31 1 0 1858.261572 2533.881598 922.505070
4490 31 1 0 1856.667180 2536.995316 923.978935
4491 31 1 0 1854.843462 2540.900722 924.544394
4492 31 1 0 1851.444715 2543.973242 922.899151
4493 31 1 0 1848.025320 2545.941724 920.710621
4494 31 1 0 1845.812188 2547.460878 917.845105
4495 31 2 0 1837.240228 2550.782926 909.755642
4496 32 2 0 342.005072 776.006861 1267.492967
4497 32 1 0 343.340074 787.526188 1270.306138
4498 32 1 0 345.441317 790.904512 1268.092634
4499 32 1 0 348.635600 793.420490 1269.183895
4500 32 1 0 351.982729 794.989163 1270.970066
4501 32 1 0 355.912799 795.612868 1271.613088
4502 32 1 0 359.580365 795.205789 1272.597616
4503 32 1 0 363.187848 795.594426 1271.121589
4504 32 1 0 368.052661 795.804863 1271.734613
4505 32 1 0 371.277574 798.133965 1274.155187
4506 32 1 0 371.227722 802.539834 1274.602830
4507 32 1 0 372.965794 806.457691 1274.849210
4508 32 1 0 375.180543 809.365491 1276.902468
4509 32 1 0 376.351908 812.880839 1276.827860
4510 32 1 0 374.934456 816.325417 1277.628503
4511 32 1 0 373.356466 820.201109 1278.119774
4512 32 1 0 372.593743 824.555020 1278.099282
4513 32 1 0 369.126811 824.480762 1280.300405
4514 32 1 0 366.438234 826.896337 1282.820684
4515 32 1 0 364.998327 829.486857 1285.503107
4516 32 1 0 361.504834 831.580422 1285.809661
4517 32 1 0 361.025364 828.380255 1288.932232
4518 32 1 0 361.843524 826.354410 1293.054530
4519 32 1 0 359.821690 824.922897 1296.542750
4520 32 1 0 360.263162 827.296132 1300.156437
4521 32 1 0 360.478734 826.802353 1304.222516
4522 32 1 0 360.427817 822.657454 1305.763297
4523 32 1 0 361.023362 818.269791 1306.078948
4524 32 1 0 359.216208 814.093370 1307.324089
4525 32 1 0 357.566386 815.062193 1303.717069
4526 32 1 0 353.737839 814.480078 1303.670445
4527 32 1 0 351.077889 817.873042 1303.225262
4528 32 1 0 349.439312 821.225891 1300.777415
4529 32 1 0 347.074529 824.142652 1298.650457
4530 32 1 0 345.745535 825.937757 1295.226162
4531 32 1 0 347.102300 827.943856 1291.771811
4532 32 2 0 350.190845 832.630068 1281.441842
4533 32 1 0 356.176871 838.059369 1272.053677
4534 32 1 0 359.576335 836.631227 1270.190522
4535 32 1 0 363.177091 835.695545 1268.077391
4536 32 1 0 362.800682 831.354315 1268.554123
4537 32 1 0 364.586886 828.149820 1269.070914
4538 32 1 0 365.111590 824.351951 1269.882916
4539 32 1 0 366.672586 821.970161 1272.861068
4540 32 1 0 364.924822 820.041410 1276.188554
4541 32 1 0 362.493077 818.898156 1279.676103
4542 32 1 0 358.692376 818.547364 1281.855399
4543 32 1 0 359.927777 814.584248 1280.728166
4544 32 1 0 359.286242 811.005629 1279.968081
4545 32 1 0 357.332983 807.538110 1278.762456
4546 32 1 0 355.171533 804.634979 1275.958268
4547 32 1 0 352.684664 805.893874 1272.359478
4548 32 1 0 352.730111 807.735451 1268.301238
4549 32 1 0 352.536568 810.354856 1264.462041
4550 32 1 0 353.536909 813.245790 1261.487775
4551 32 1 0 355.814474 816.133547 1262.238738
4552 32 1 0 354.072301 813.257623 1264.130900
4553 32 1 0 351.277145 813.208504 1267.302410
4554 32 1 0 348.740211 814.744020 1269.656200
4555 32 1 0 349.196193 818.737242 1271.167004
4556 32 1 0 345.425642 820.578893 1272.383931
4557 32 1 0 342.096906 818.858799 1273.207692
4558 32 1 0 337.850348 818.819439 1274.776200
4559 32 1 0 336.560025 815.562232 1276.786317
4560 32 1 0 333.797644 815.006447 1280.297830
4561 32 1 0 332.163350 815.940984 1284.534801
4562 32 1 0 327.991616 815.601175 1284.589991
4563 32 1 0 324.858190 813.733468 1286.466734
4564 32 1 0 324.324651 809.816709 1288.053758
4565 32 1 0 322.918891 806.017099 1286.445809
4566 32 1 0 320.962189 808.389635 1283.203765
4567 32 1 0 316.724418 809.539133 1283.128385
4568 32 2 0 307.349730 808.613663 1291.212052
4569 32 1 0 307.441814 802.986436 1302.143305
4570 32 1 0 309.810049 799.501080 1301.491643
4571 32 1 0 313.752506 799.496866 1301.570717
4572 32 1 0 316.830853 796.570050 1301.532877
4573 32 1 0 316.291552 792.489163 1301.686886
4574 32 1 0 313.792310 789.672007 1303.934516
4575 32 1 0 310.826575 787.485537 1306.169018
4576 32 1 0 311.190885 784.703823 1308.913782
4577 32 1 0 309.877195 781.993362 1312.972236
4578 32 1 0 311.208627 779.287649 1316.033070
4579 32 1 0 311.614003 776.640127 1318.886862
4580 32 1 0 314.080202 774.327237 1316.998468
4581 32 1 0 316.348918 771.477411 1319.451466
4582 32 1 0 318.044918 773.618717 1322.724598
4583 32 1 0 320.082096 773.222728 1325.936816
4584 32 1 0 321.642525 772.704464 1330.056565
4585 32 1 0 322.919171 772.640920 1334.105278
4586 32 1 0 322.477198 773.904999 1338.209095
4587 32 1 0 319.855985 773.158985 1341.213178
4588 32 1 0 316.231000 770.059549 1340.705028
4589 32 1 0 312.376070 769.970956 1342.532227
4590 32 1 0 311.291854 768.141940 1346.198516
4591 32 1 0 310.212712 765.135406 1348.834416
4592 32 1 0 309.994927 762.024614 1352.135955
4593 32 1 0 310.443849 763.369612 1356.370960
4594 32 1 0 312.329094 764.892904 1360.017733
4595 32 1 0 313.283836 764.575526 1364.154882
4596 32 1 0 314.827531 761.709337 1367.003083
4597 32 1 0 316.579583 759.885531 1370.415565
4598 32 1 0 315.185868 758.003550 1374.169431
4599 32 1 0 316.841513 754.266970 1376.024804
4600 32 1 0 320.026452 752.095478 1375.044550
4601 32 1 0 321.361384 748.658765 1372.245636
4602 32 1 0 321.021307 745.643781 1370.003060
4603 32 1 0 322.614740 742.300736 1372.375785
4604 32 2 0 320.001067 734.550926 1363.237310
4605 32 1 0 325.459788 725.406499 1356.887895
4606 32 1 0 327.181956 721.764313 1354.970927
4607 32 1 0 327.668480 720.926314 1350.931877
4608 32 1 0 327.332504 722.244887 1347.640923
4609 32 1 0 324.363222 723.975113 1345.321425
4610 32 1 0 324.063644 724.921406 1341.054400
4611 32 1 0 324.108927 728.935191 1339.394483
4612 32 1 0 324.860458 732.444348 1337.041704
4613 32 1 0 324.330349 736.085738 1337.229361
4614 32 1 0 320.583934 736.114745 1335.472216
4615 32 1 0 316.801996 734.632185 1334.450602
4616 32 1 0 315.254445 734.587356 1330.462966
4617 32 1 0 315.615065 732.093089 1327.009307
4618 32 1 0 317.097069 730.399405 1323.886131
4619 32 1 0 313.646844 730.492246 1320.687631
4620 32 1 0 309.665801 729.325391 1320.516237
4621 32 1 0 305.416208 729.194550 1321.494733
4622 32 1 0 302.875855 726.762474 1323.404764
4623 32 1 0 298.393146 726.056785 1324.165099
4624 32 1 0 296.143997 722.650258 1324.427124
4625 32 1 0 293.104383 720.305788 1325.588695
4626 32 1 0 289.893371 717.533366 1325.738576
4627 32 1 0 286.664242 714.950139 1324.565636
4628 32 1 0 285.320567 718.376009 1326.893106
4629 32 1 0 284.925045 722.625028 1327.363380
4630 32 1 0 284.297896 726.947028 1326.756496
4631 32 1 0 285.919725 731.212388 1326.121759
4632 32 1 0 287.115569 734.876747 1327.347874
4633 32 1 0 288.694112 738.816730 1328.979437
4634 32 1 0 290.894599 742.464906 1329.094745
4635 32 1 0 292.082663 746.042689 1328.650254
4636 32 1 0 294.292312 749.613873 1327.526877
4637 32 1 0 296.470769 751.944488 1323.849752
4638 32 1 0 298.048091 753.256896 1319.831483
4639 32 1 0 300.011057 753.310554 1316.431358
4640 32 2 0 304.030846 753.919351 1304.880402
4641 33 2 0 275.825112 2093.274944 2471.946699
4642 33 1 0 279.817153 2093.696862 2460.709411
4643 33 1 0 281.951024 2090.561147 2458.191122
4644 33 1 0 285.709697 2090.561238 2456.294594
4645 33 1 0 289.597404 2091.371042 2455.253264
4646 33 1 0 293.618384 2091.133438 2455.405562
4647 33 1 0 297.276861 2091.458140 2456.452542
4648 33 1 0 300.475549 2089.277404 2457.049544
4649 33 1 0 305.310454 2088.906120 2457.806072
4650 33 1 0 309.359828 2090.217077 2455.917177
4651 33 1 0 310.210207 2089.878408 2451.583967
4652 33 1 0 312.640291 2089.091532 2448.133355
4653 33 1 0 315.745234 2090.137573 2445.517746
4654 33 1 0 317.488140 2089.219909 2442.378398
4655 33 1 0 316.932458 2089.652676 2438.634170
4656 33 1 0 316.232422 2089.740904 2434.480309
4657 33 1 0 316.286465 2089.095089 2430.107815
4658 33 1 0 313.440460 2091.893546 2429.138807
4659 33 1 0 311.862391 2094.411013 2425.884992
4660 33 1 0 311.548305 2096.816392 2422.707726
4661 33 1 0 308.649074 2097.406512 2419.892109
4662 33 1 0 308.303096 2101.079790 2422.462855
4663 33 1 0 309.635202 2105.263420 2424.040671
4664 33 1 0 308.213445 2109.270062 2424.520415
4665 33 1 0 309.869203 2112.255069 2421.830791
4666 33 1 0 310.889269 2116.227736 2421.804978
4667 33 1 0 310.431282 2118.459396 2425.595325
4668 33 1 0 310.276514 2119.428017 2429.924726
4669 33 1 0 308.064635 2121.714065 2433.409013
4670 33 1 0 305.858595 2118.373514 2432.605745
4671 33 1 0 302.074874 2119.160314 2432.354354
4672 33 1 0 300.042800 2118.635736 2428.562096
4673 33 1 0 298.537170 2115.990072 2425.298351
4674 33 1 0 296.328030 2113.869729 2422.257384
4675 33 1 0 294.619727 2110.498196 2420.698894
4676 33 1 0 295.516019 2106.549070 2419.516163
4677 33 2 0 297.030217 2095.156453 2417.041608
4678 33 1 0 301.664151 2083.990130 2414.342098
4679 33 1 0 304.248217 2081.796977 2416.704295
4680 33 1 0 307.058884 2079.236904 2418.667060
4681 33 1 0 306.017154 2080.537839 2422.721391
4682 33 1 0 307.262229 2081.264484 2426.134332
4683 33 1 0 307.256752 2082.621399 2429.810909
4684 33 1 0 308.981875 2085.621894 2432.046979
4685 33 1 0 307.696841 2089.509239 2433.088213
4686 33 1 0 305.934488 2093.542194 2433.201320
4687 33 1 0 302.713746 2096.432085 2432.431211
4688 33 1 0 302.928481 2095.810459 2436.682167
4689 33 1 0 301.496312 2095.832497 2440.109151
4690 33 1 0 298.728669 2095.654308 2443.207674
4691 33 1 0 295.508856 2093.872194 2445.931710
4692 33 1 0 292.555320 2090.647530 2444.667275
4693 33 1 0 292.031393 2086.394018 2443.444199
4694 33 1 0 291.468164 2082.259728 2441.387844
4695 33 1 0 292.290025 2078.685287 2439.207854
4696 33 1 0 295.162281 2078.465416 2436.801155
4697 33 1 0 293.392116 2081.133507 2438.953871
4698 33 1 0 291.409766 2084.736661 2437.973383
4699 33 1 0 289.780457 2087.220385 2435.625908
4700 33 1 0 291.276753 2087.885125 2431.656590
4701 33 1 0 288.268615 2089.451662 2428.902192
4702 33 1 0 284.950734 2091.185349 2429.741111
4703 33 1 0 281.223655 2093.515158 2428.656722
4704 33 1 0 279.843450 2096.278680 2431.259197
4705 33 1 0 277.876161 2100.293650 2430.729893
4706 33 1 0 277.420900 2104.530432 2428.902708
4707 33 1 0 273.374936 2105.437946 2428.329582
4708 33 1 0 270.451269 2108.177372 2429.210816
4709 33 1 0 269.582546 2110.505135 2432.670751
4710 33 1 0 267.189863 2109.893074 2436.262288
4711 33 1 0 265.025358 2106.714719 2433.986010
4712 33 1 0 261.157119 2107.244925 2431.975702
4713 33 2 0 253.803522 2116.998843 2429.768299
4714 33 1 0 255.299393 2128.533357 2433.753750
4715 33 1 0 256.791642 2128.070701 2437.721123
4716 33 1 0 260.585407 2127.397410 2438.559733
4717 33 1 0 262.995543 2127.293373 2442.056064
4718 33 1 0 261.773279 2128.267574 2445.867257
4719 33 1 0 259.367427 2131.412598 2447.752762
4720 33 1 0 256.626082 2134.522021 2448.929936
4721 33 1 0 257.080416 2137.595765 2451.327866
4722 33 1 0 256.231868 2142.244781 2453.119527
4723 33 1 0 257.696704 2145.426184 2455.608550
4724 33 1 0 258.238922 2148.573621 2457.870733
4725 33 1 0 259.762902 2146.690444 2460.892118
4726 33 1 0 261.964554 2149.132044 2463.803664
4727 33 1 0 264.704498 2151.590508 2461.653393
4728 33 1 0 267.297796 2154.374642 2462.038950
4729 33 1 0 269.613749 2158.147495 2462.317890
4730 33 1 0 271.724488 2161.825226 2462.105722
4731 33 1 0 272.441667 2165.648121 2460.233377
4732 33 1 0 270.462437 2169.179938 2459.986954
4733 33 1 0 266.314875 2169.928228 2462.276722
4734 33 1 0 263.011514 2172.442011 2461.288948
4735 33 1 0 262.455503 2176.512543 2462.330159
4736 33 1 0 261.462042 2179.795729 2464.650822
4737 33 1 0 261.422716 2183.576182 2467.167020
4738 33 1 0 263.037199 2187.341850 2465.389662
4739 33 1 0 265.929391 2190.234553 2463.827287
4740 33 1 0 267.705364 2194.103909 2463.779695
4741 33 1 0 269.297236 2197.068016 2466.498206
4742 33 1 0 271.403011 2200.352702 2468.176755
4743 33 1 0 270.560342 2204.576090 2469.191009
4744 33 1 0 271.881173 2206.714377 2472.909710
4745 33 1 0 274.321049 2205.546260 2475.825635
4746 33 1 0 274.355292 2203.198262 2479.814705
4747 33 1 0 272.984852 2201.631582 2482.961504
4748 33 1 0 274.432325 2204.211564 2486.216242
4749 33 2 0 268.493822 2197.257572 2494.388069
4750 33 1 0 270.655477 2191.707275 2505.262566
4751 33 1 0 271.219328 2190.173581 2509.414192
4752 33 1 0 270.636457 2186.329275 2510.875166
4753 33 1 0 269.822715 2182.981897 2509.972515
4754 33 1 0 266.776587 2181.000862 2507.975770
4755 33 1 0 265.713445 2176.769997 2507.573000
4756 33 1 0 266.115807 2174.447594 2503.924384
4757 33 1 0 266.949408 2171.411118 2501.008997
4758 33 1 0 267.143359 2171.048226 2497.347489
4759 33 1 0 263.169209 2170.059455 2496.753780
4760 33 1 0 259.050361 2170.055420 2497.515232
4761 33 1 0 256.674006 2166.507424 2497.765898
4762 33 1 0 255.800271 2163.545713 2500.722928
4763 33 1 0 256.219382 2160.547871 2503.101252
4764 33 1 0 252.220443 2158.099633 2502.704148
4765 33 1 0 248.156910 2158.898555 2503.002577
4766 33 1 0 244.279300 2160.675424 2502.085795
4767 33 1 0 241.828893 2163.434075 2503.635618
4768 33 1 0 237.575288 2165.146479 2503.254430
4769 33 1 0 234.861192 2166.430980 2506.032107
4770 33 1 0 231.782133 2168.546423 2507.491331
4771 33 1 0 228.236596 2169.793396 2509.464556
4772 33 1 0 224.414209 2169.732979 2511.429709
4773 33 1 0 224.264917 2171.629332 2507.512986
4774 33 1 0 224.760728 2171.406092 2503.254336
4775 33 1 0 224.808633 2170.173901 2499.021050
4776 33 1 0 226.994658 2168.496785 2495.328477
4777 33 1 0 229.076915 2168.804056 2491.874390
4778 33 1 0 231.665820 2169.381169 2488.180913
4779 33 1 0 234.460908 2168.427483 2485.108033
4780 33 1 0 236.148982 2167.138421 2481.961872
4781 33 1 0 238.663784 2165.000545 2479.132889
4782 33 1 0 240.356629 2160.622429 2477.842517
4783 33 1 0 241.213220 2156.209672 2477.454346
4784 33 1 0 242.348361 2152.543358 2478.282937
4785 33 2 0 243.744361 2140.516723 2480.117372
4786 34 2 0 2514.982613 966.495103 717.596182
4787 34 1 0 2509.750534 976.617695 721.138715
4788 34 1 0 2510.120112 980.869749 719.553994
4789 34 1 0 2511.353926 984.454357 721.385039
4790 34 1 0 2513.098897 987.204644 723.884121
4791 34 1 0 2515.995877 989.598845 725.341256
4792 34 1 0 2519.150246 990.931439 727.032468
4793 34 1 0 2522.217959 993.266915 726.340862
4794 34 1 0 2526.120919 995.775918 727.940329
4795 34 1 0 2527.274884 999.025844 731.069275
4796 34 1 0 2524.896319 1002.708874 731.695590
4797 34 1 0 2524.308059 1006.890976 732.467066
4798 34 1 0 2524.367582 1010.187023 735.057204
4799 34 1 0 2523.557193 1013.788913 735.381223
4800 34 1 0 2520.466125 1015.919265 736.031002
4801 34 1 0 2517.064628 1018.383140 736.364966
4802 34 1 0 2514.182475 1021.734477 736.385961
4803 34 1 0 2510.961340 1019.634353 737.829513
4804 34 1 0 2507.066448 1020.006733 739.855940
4805 34 1 0 2504.110350 1021.125949 742.303052
4806 34 1 0 2500.038397 1021.139120 741.986024
4807 34 1 0 2500.807292 1017.715266 744.798040
4808 34 1 0 2501.914505 1015.798444 748.904942
4809 34 1 0 2500.415924 1013.070330 751.840308
4810 34 1 0 2499.017563 1014.804999 755.571445
4811 34 1 0 2498.836077 1013.908453 759.569764
4812 34 1 0 2500.693230 1010.114697 760.879413
4813 34 1 0 2503.406883 1006.609257 761.111532
4814 34 1 0 2503.843440 1001.958401 761.773066
4815 34 1 0 2502.500535 1002.483617 757.953134
4816 34 1 0 2499.577208 1000.090243 757.101830
4817 34 1 0 2495.653655 1001.737229 756.277882
4818 34 1 0 2492.916671 1004.143323 753.701428
4819 34 1 0 2489.742786 1005.769531 751.271297
4820 34 1 0 2488.217368 1007.135362 747.732648
4821 34 1 0 2488.853843 1010.020173 744.720913
4822 34 2 0 2490.615815 1017.041869 735.458128
4823 34 1 0 2494.296722 1026.004377 727.739848
4824 34 1 0 2498.183162 1026.736538 726.545354
4825 34 1 0 2502.023841 1028.025982 725.169566
4826 34 1 0 2503.869085 1024.054493 725.363437
4827 34 1 0 2506.947546 1022.124615 726.088031
4828 34 1 0 2509.222363 1019.017981 726.817760
4829 34 1 0 2511.313360 1017.328885 729.940853
4830 34 1 0 2510.326445 1014.334197 732.752395
4831 34 1 0 2508.333705 1011.649340 735.616648
4832 34 1 0 2504.976669 1009.149813 736.958433
4833 34 1 0 2508.230735 1006.531786 735.928797
4834 34 1 0 2509.647499 1003.258157 734.893449
4835 34 1 0 2509.968036 999.491736 733.160310
4836 34 1 0 2510.065137 996.333444 729.846812
4837 34 1 0 2507.865415 996.690034 725.877594
4838 34 1 0 2507.571972 998.868926 722.000855
4839 34 1 0 2506.643131 1001.563691 718.324760
4840 34 1 0 2506.450384 1004.960356 715.749890
4841 34 1 0 2506.771032 1008.456504 717.078246
4842 34 1 0 2506.494532 1004.858806 718.444446
4843 34 1 0 2503.679835 1002.975248 720.974956
4844 34 1 0 2500.391300 1002.693343 722.829744
4845 34 1 0 2498.490485 1006.122481 724.580225
4846 34 1 0 2494.176208 1005.652313 725.085792
4847 34 1 0 2492.128293 1002.408658 725.136185
4848 34 1 0 2488.327510 1000.041537 725.803879
4849 34 1 0 2488.610635 996.325024 727.360242
4850 34 1 0 2486.032821 993.975427 730.207107
4851 34 1 0 2483.529236 993.358349 734.060349
4852 34 1 0 2480.176138 990.987393 733.249677
4853 34 1 0 2478.209070 987.563948 734.363012
4854 34 1 0 2479.534547 983.719162 735.629918
4855 34 1 0 2480.549105 979.997879 733.599791
4856 34 1 0 2478.169101 981.520201 730.137628
4857 34 1 0 2474.013301 980.410053 729.252966
4858 34 2 0 2465.352582 973.806320 735.208603
4859 34 1 0 2466.667280 967.473015 745.664571
4860 34 1 0 2470.558887 965.758739 745.352228
4861 34 1 0 2473.875282 967.702118 746.232022
4862 34 1 0 2477.985191 966.731022 746.689765
4863 34 1 0 2479.607975 962.947602 746.546583
4864 34 1 0 2478.608488 958.973380 748.108955
4865 34 1 0 2476.892686 955.309233 749.591952
4866 34 1 0 2478.215407 952.716702 752.225120
4867 34 1 0 2477.886181 949.163993 755.804687
4868 34 1 0 2479.937719 947.071753 758.947302
4869 34 1 0 2481.209434 944.598923 761.701513
4870 34 1 0 2484.767858 944.113714 760.252437
4871 34 1 0 2487.776706 942.450507 762.984901
4872 34 1 0 2487.607929 944.658427 766.627923
4873 34 1 0 2489.042670 944.872409 770.166423
4874 34 1 0 2490.000289 944.615247 774.489928
4875 34 1 0 2490.495143 944.616548 778.706687
4876 34 1 0 2488.848064 944.892852 782.687307
4877 34 1 0 2486.564373 942.523022 785.058059
4878 34 1 0 2485.179021 938.141685 783.683312
4879 34 1 0 2481.694710 935.889986 784.681522
4880 34 1 0 2481.164815 933.261871 787.964009
4881 34 1 0 2481.401993 929.775444 790.186695
4882 34 1 0 2482.318471 926.532516 793.231051
4883 34 1 0 2481.361445 927.301873 797.525002
4884 34 1 0 2481.613787 929.021347 801.544113
4885 34 1 0 2481.954315 928.632819 805.770382
4886 34 1 0 2484.299863 926.539012 808.741016
4887 34 1 0 2486.198784 925.360440 812.352947
4888 34 1 0 2485.421735 922.520737 815.655687
4889 34 1 0 2488.460687 919.879264 817.638864
4890 34 1 0 2492.414766 919.742368 817.230669
4891 34 1 0 2495.735683 917.863249 814.610101
4892 34 1 0 2497.341758 915.433673 812.211639
4893 34 1 0 2500.047015 913.024279 814.705875
4894 34 2 0 2503.220179 906.397217 804.886727
4895 34 1 0 2513.498423 902.187487 799.375910
4896 34 1 0 2517.117884 900.198813 797.687472
4897 34 1 0 2518.573332 900.300140 793.798478
4898 34 1 0 2518.110826 901.732223 790.570921
4899 34 1 0 2515.067100 902.069913 787.775911
4900 34 1 0 2514.975240 903.340825 783.584364
4901 34 1 0 2513.198938 907.036561 782.151139
4902 34 1 0 2512.383559 910.750092 780.161314
4903 34 1 0 2510.032911 913.577263 780.401112
4904 34 1 0 2507.124034 911.992228 777.921167
4905 34 1 0 2504.851749 908.990453 776.085194
4906 34 1 0 2504.174855 908.753088 771.868129
4907 34 1 0 2506.287948 907.290356 768.451343
4908 34 1 0 2508.884745 907.022777 765.622176
4909 34 1 0 2506.411825 905.845436 761.795741
4910 34 1 0 2503.679862 902.893558 760.764997
4911 34 1 0 2500.013239 900.530909 760.850906
4912 34 1 0 2498.832073 896.914156 762.092094
4913 34 1 0 2495.297889 893.974770 761.891257
4914 34 1 0 2495.114457 889.903909 761.536015
4915 34 1 0 2493.580644 886.221093 761.947502
4916 34 1 0 2492.276236 882.231320 761.315347
4917 34 1 0 2491.060054 878.583503 759.394292
4918 34 1 0 2487.808952 880.516351 761.551511
4919 34 1 0 2485.216068 883.890172 762.122512
4920 34 1 0 2482.553796 887.365309 761.596168
4921 34 1 0 2481.822372 891.913042 761.497900
4922 34 1 0 2480.758345 895.468824 763.105752
4923 34 1 0 2479.813700 899.392728 765.200480
4924 34 1 0 2479.774340 903.592378 765.925749
4925 34 1 0 2479.002077 907.308857 765.894232
4926 34 1 0 2479.198234 911.624117 765.406439
4927 34 1 0 2480.394717 915.226713 762.358749
4928 34 1 0 2481.660100 917.707796 758.809117
4929 34 1 0 2483.805069 919.214538 755.885798
4930 34 2 0 2488.637581 923.382673 745.434607
4931 35 2 0 900.337377 633.837382 158.135490
4932 35 1 0 895.071289 644.038874 161.389554
4933 35 1 0 895.808437 648.326628 160.048037
4934 35 1 0 896.924632 651.784433 162.174567
4935 35 1 0 898.427101 654.362483 164.994259
4936 35 1 0 901.194855 656.573724 166.917247
4937 35 1 0 904.146266 657.705299 169.060787
4938 35 1 0 907.364992 659.929930 168.875189
4939 35 1 0 911.114707 662.207037 171.075398
4940 35 1 0 911.967495 665.286192 174.462950
4941 35 1 0 909.668678 669.042945 174.928560
4942 35 1 0 909.142914 673.215202 175.792882
4943 35 1 0 908.984656 676.407629 178.505750
4944 35 1 0 908.275991 680.026750 178.873289
4945 35 1 0 905.209345 682.263274 179.203386
4946 35 1 0 901.889651 684.857872 179.194231
4947 35 1 0 899.159462 688.327608 178.980448
4948 35 1 0 895.698296 686.316794 179.900795
4949 35 1 0 891.586661 686.782070 181.415137
4950 35 1 0 888.377651 687.936844 183.500387
4951 35 1 0 884.386827 688.137745 182.655139
4952 35 1 0 884.646532 684.582281 185.396058
4953 35 1 0 885.127396 682.468934 189.527559
4954 35 1 0 883.151309 679.701551 192.123979
4955 35 1 0 881.338845 681.355990 195.710577
4956 35 1 0 880.596385 680.320993 199.609399
4957 35 1 0 882.118580 676.404694 200.988645
4958 35 1 0 884.642550 672.779036 201.424617
4959 35 1 0 884.810778 668.092389 201.940090
4960 35 1 0 884.005645 668.815968 198.003172
4961 35 1 0 881.131726 666.584304 196.676873
4962 35 1 0 877.416992 668.428692 195.418022
4963 35 1 0 875.138095 671.044423 192.610341
4964 35 1 0 872.377472 672.895010 189.857538
4965 35 1 0 871.386312 674.455338 186.210977
4966 35 1 0 872.524541 677.419256 183.432956
4967 35 2 0 875.761228 684.695699 174.785113
4968 35 1 0 880.768145 693.769782 167.999888
4969 35 1 0 884.803384 694.376882 167.355239
4970 35 1 0 888.838440 695.549039 166.548619
4971 35 1 0 890.489607 691.497042 166.813574
4972 35 1 0 893.369671 689.410426 167.851674
4973 35 1 0 895.408340 686.183512 168.740113
4974 35 1 0 897.002361 684.291346 172.035235
4975 35 1 0 895.539317 681.240277 174.564544
4976 35 1 0 893.084815 678.540073 177.027819
4977 35 1 0 889.487320 676.140138 177.812713
4978 35 1 0 892.747105 673.423718 177.107006
4979 35 1 0 894.162902 670.132398 176.127953
4980 35 1 0 894.566427 666.422260 174.293699
4981 35 1 0 894.980692 663.387325 170.890604
4982 35 1 0 893.340219 663.985107 166.686781
4983 35 1 0 893.644914 666.316414 162.900629
4984 35 1 0 893.313326 669.182815 159.252071
4985 35 1 0 893.591905 672.677463 156.820144
4986 35 1 0 893.866717 676.105004 158.325746
4987 35 1 0 893.275517 672.474598 159.490657
4988 35 1 0 890.081443 670.622262 161.549913
4989 35 1 0 886.568234 670.414442 162.945742
4990 35 1 0 884.584346 673.855520 164.576523
4991 35 1 0 880.226379 673.553943 164.493980
4992 35 1 0 878.068025 670.402210 164.139185
4993 35 1 0 874.125157 668.178561 164.204021
4994 35 1 0 874.058604 664.398310 165.625351
4995 35 1 0 871.039627 662.058760 168.009182
4996 35 1 0 868.026945 661.408527 171.472871
4997 35 1 0 864.722822 659.216323 170.131642
4998 35 1 0 862.497179 655.842317 170.832675
4999 35 1 0 863.496465 651.899637 172.097987
5000 35 1 0 864.628393 648.215534 170.062104
5001 35 1 0 862.786605 649.966220 166.386322
5002 35 1 0 858.745099 649.070220 164.920327
5003 35 2 0 849.128385 642.631514 169.409072
5004 35 1 0 848.807517 635.865247 179.669731
5005 35 1 0 852.638286 633.997048 179.796030
5006 35 1 0 855.880671 635.761399 181.182840
5007 35 1 0 859.854088 634.597282 182.131892
5008 35 1 0 861.336619 630.755122 182.041891
5009 35 1 0 859.989061 626.772808 183.290765
5010 35 1 0 857.954275 623.133967 184.380588
5011 35 1 0 858.817774 620.391146 187.051859
5012 35 1 0 857.883419 616.726146 190.404199
5013 35 1 0 859.420459 614.432474 193.696445
5014 35 1 0 860.221979 611.806892 196.486017
5015 35 1 0 863.919725 611.222180 195.494843
5016 35 1 0 866.475501 609.330617 198.523999
5017 35 1 0 865.910563 611.407641 202.203920
5018 35 1 0 866.871955 611.428493 205.905344
5019 35 1 0 867.239071 610.970583 210.302094
5020 35 1 0 867.171755 610.794668 214.543610
5021 35 1 0 865.024540 610.994636 218.283133
5022 35 1 0 862.359070 608.639763 220.232914
5023 35 1 0 861.002176 604.376209 218.504856
5024 35 1 0 857.333458 602.241900 218.943293
5025 35 1 0 856.274752 599.519649 222.014285
5026 35 1 0 856.083334 595.946478 224.099367
5027 35 1 0 856.465373 592.556681 227.097356
5028 35 1 0 854.978959 593.207493 231.258226
5029 35 1 0 854.762853 594.764758 235.345003
5030 35 1 0 854.526609 594.205965 239.559288
5031 35 1 0 856.377541 591.904373 242.719512
5032 35 1 0 857.736080 590.512145 246.495363
5033 35 1 0 856.421852 587.588586 249.545185
5034 35 1 0 859.069343 584.746727 251.794681
5035 35 1 0 863.034597 584.454195 251.900944
5036 35 1 0 866.599017 582.531387 249.659366
5037 35 1 0 868.414617 580.124941 247.390547
5038 35 1 0 870.672834 577.510326 250.112504
5039 35 2 0 874.862255 571.119654 240.520287
5040 35 1 0 885.611434 566.676034 236.225797
5041 35 1 0 889.344156 564.596496 234.941877
5042 35 1 0 891.303797 564.778448 231.284067
5043 35 1 0 891.326829 566.347474 228.087268
5044 35 1 0 888.694411 566.919485 224.935512
5045 35 1 0 889.205895 568.347201 220.825436
5046 35 1 0 887.776397 572.166708 219.330195
5047 35 1 0 887.372953 575.983007 217.409871
5048 35 1 0 885.120371 578.898364 217.460050
5049 35 1 0 882.506807 577.533290 214.556624
5050 35 1 0 880.384810 574.702451 212.314256
5051 35 1 0 880.262887 574.650565 208.038673
5052 35 1 0 882.752059 573.225108 204.868299
5053 35 1 0 885.688055 572.950245 202.393726
5054 35 1 0 883.699820 572.023113 198.230744
5055 35 1 0 881.017949 569.232209 196.728062
5056 35 1 0 877.285057 567.028722 196.234330
5057 35 1 0 875.813595 563.423021 197.156461
5058 35 1 0 872.227879 560.648602 196.371589
5059 35 1 0 871.938483 556.605387 195.823488
5060 35 1 0 870.224914 552.979635 195.874923
5061 35 1 0 868.864891 549.076071 194.909567
5062 35 1 0 867.775659 545.557723 192.693507
5063 35 1 0 864.343692 547.548277 194.487514
5064 35 1 0 861.828158 551.007632 194.857259
5065 35 1 0 859.392829 554.611687 194.135275
5066 35 1 0 858.854148 559.187312 194.134863
5067 35 1 0 857.722762 562.723923 195.739005
5068 35 1 0 856.659240 566.604909 197.856582
5069 35 1 0 856.683934 570.772662 198.747562
5070 35 1 0 856.064392 574.517677 198.772759
5071 35 1 0 856.487141 578.835497 198.497811
5072 35 1 0 858.212080 582.493157 195.787684
5073 35 1 0 860.029015 585.046688 192.541906
5074 35 1 0 862.597346 586.566286 189.990149
5075 35 2 0 868.924080 590.904958 180.445397
5076 36 2 0 1672.155858 2502.309357 1350.736348
5077 36 1 0 1682.253572 2496.002833 1349.927040
5078 36 1 0 1686.212430 2496.973651 1347.899024
5079 36 1 0 1688.351438 2495.033042 1344.835836
5080 36 1 0 1689.378249 2492.721502 1341.602130
5081 36 1 0 1689.881302 2491.767361 1337.718254
5082 36 1 0 1689.291457 2490.819652 1334.065861
5083 36 1 0 1690.223892 2491.963164 1330.437283
5084 36 1 0 1690.370436 2491.130555 1325.602846
5085 36 1 0 1691.917733 2487.984619 1322.538059
5086 36 1 0 1695.960172 2486.190495 1322.771208
5087 36 1 0 1699.652843 2484.671347 1321.194003
5088 36 1 0 1701.835670 2481.732560 1319.150702
5089 36 1 0 1705.230279 2480.665019 1318.115175
5090 36 1 0 1708.210834 2478.886813 1319.686670
5091 36 1 0 1711.692813 2477.274343 1321.426830
5092 36 1 0 1715.811861 2475.968035 1322.357261
5093 36 1 0 1714.955501 2474.032808 1325.877434
5094 36 1 0 1716.385829 2470.990169 1328.725551
5095 36 1 0 1717.967106 2467.691639 1330.337622
5096 36 1 0 1719.760127 2466.881951 1333.916862
5097 36 1 0 1715.732607 2464.930777 1334.356648
5098 36 1 0 1712.544829 2461.615514 1333.573147
5099 36 1 0 1710.038765 2458.825436 1335.632232
5100 36 1 0 1711.176324 2454.638645 1335.382004
5101 36 1 0 1709.443782 2450.922962 1335.258392
5102 36 1 0 1705.025326 2450.751516 1335.190267
5103 36 1 0 1700.777305 2451.794402 1334.433565
5104 36 1 0 1696.371364 2451.980290 1336.110410
5105 36 1 0 1698.370899 2455.166781 1337.697630
5106 36 1 0 1697.723974 2455.537783 1341.497978
5107 36 1 0 1701.009288 2455.005919 1344.274587
5108 36 1 0 1704.910927 2456.349417 1345.974796
5109 36 1 0 1708.277639 2457.551510 1348.392204
5110 36 1 0 1711.013829 2460.295177 1349.696037
5111 36 1 0 1714.036033 2462.899595 1348.324514
5112 36 2 0 1721.799534 2471.133261 1345.139747
5113 36 1 0 1730.056819 2478.131186 1339.115316
5114 36 1 0 1729.379097 2480.215536 1335.613393
5115 36 1 0 1729.252778 2482.376371 1331.922715
5116 36 1 0 1724.970940 2483.288811 1332.143069
5117 36 1 0 1721.817412 2483.727259 1330.248495
5118 36 1 0 1717.972420 2484.117986 1329.599002
5119 36 1 0 1714.825050 2481.971706 1328.028470
5120 36 1 0 1711.904806 2479.478560 1329.790097
5121 36 1 0 1709.661031 2476.615013 1332.269810
5122 36 1 0 1708.539421 2474.799252 1336.112039
5123 36 1 0 1705.163302 2477.055859 1334.693340
5124 36 1 0 1701.984326 2478.915561 1335.174411
5125 36 1 0 1699.012731 2481.213659 1336.957893
5126 36 1 0 1697.070357 2484.862046 1338.927655
5127 36 1 0 1699.318991 2487.982293 1341.362470
5128 36 1 0 1702.336318 2491.261223 1341.277926
5129 36 1 0 1706.017049 2494.099207 1341.468291
5130 36 1 0 1709.719411 2495.985966 1340.500256
5131 36 1 0 1712.291684 2494.287680 1338.357913
5132 36 1 0 1708.920435 2493.452024 1340.038015
5133 36 1 0 1707.803982 2490.561952 1342.914612
5134 36 1 0 1708.454939 2487.945485 1345.572530
5135 36 1 0 1711.787896 2485.250952 1345.313383
5136 36 1 0 1713.049542 2483.665701 1349.184412
5137 36 1 0 1711.064417 2483.545278 1352.465048
5138 36 1 0 1710.416612 2482.229568 1356.748070
5139 36 1 0 1706.659308 2481.383360 1357.965237
5140 36 1 0 1704.956497 2478.326832 1360.798687
5141 36 1 0 1704.474325 2474.074781 1362.582999
5142 36 1 0 1704.015942 2474.286755 1366.738337
5143 36 1 0 1701.567362 2473.204929 1369.846867
5144 36 1 0 1697.337391 2472.936936 1370.270944
5145 36 1 0 1694.191645 2475.699592 1371.483671
5146 36 1 0 1697.401400 2478.114390 1373.441905
5147 36 1 0 1698.396106 2477.989448 1377.717495
5148 36 2 0 1694.726633 2470.957713 1387.266140
5149 36 1 0 1685.972136 2462.324923 1387.253709
5150 36 1 0 1682.933337 2463.938189 1384.734982
5151 36 1 0 1683.016608 2463.714484 1380.798961
5152 36 1 0 1680.336655 2464.544066 1377.609360
5153 36 1 0 1676.398187 2465.688147 1377.993734
5154 36 1 0 1672.950232 2464.525444 1380.442029
5155 36 1 0 1670.092004 2463.196701 1383.380432
5156 36 1 0 1666.603780 2461.441996 1382.983338
5157 36 1 0 1662.725308 2458.481458 1384.300950
5158 36 1 0 1659.238013 2456.366186 1382.949396
5159 36 1 0 1655.844331 2454.464630 1382.519469
5160 36 1 0 1654.307862 2456.883739 1379.914702
5161 36 1 0 1650.900161 2455.354864 1377.604745
5162 36 1 0 1651.959470 2451.515922 1376.083106
5163 36 1 0 1650.638169 2448.511359 1374.120450
5164 36 1 0 1648.903810 2444.701186 1372.654009
5165 36 1 0 1647.615360 2440.827769 1371.486758
5166 36 1 0 1647.521553 2436.554276 1372.089262
5167 36 1 0 1645.800582 2434.033426 1374.760474
5168 36 1 0 1642.913213 2435.618245 1378.247118
5169 36 1 0 1642.148994 2434.057310 1382.144097
5170 36 1 0 1639.236495 2431.186171 1383.256037
5171 36 1 0 1635.527794 2429.659690 1384.289066
5172 36 1 0 1631.536683 2427.500807 1384.475813
5173 36 1 0 1631.504047 2423.043681 1384.195148
5174 36 1 0 1631.865202 2419.035035 1382.470660
5175 36 1 0 1630.298962 2415.168866 1381.617501
5176 36 1 0 1626.731715 2413.297372 1380.041891
5177 36 1 0 1623.983976 2410.557765 1378.314040
5178 36 1 0 1620.985045 2407.631713 1379.735462
5179 36 1 0 1616.904537 2406.969580 1377.987139
5180 36 1 0 1615.239144 2408.454992 1374.694704
5181 36 1 0 1612.887752 2412.131437 1373.151442
5182 36 1 0 1610.715509 2415.212060 1373.312855
5183 36 1 0 1606.845357 2413.938564 1371.656072
5184 36 2 0 1602.266043 2425.127264 1373.716520
5185 36 1 0 1595.720718 2433.794453 1367.735566
5186 36 1 0 1592.909792 2436.682616 1365.821577
5187 36 1 0 1593.389227 2440.760332 1365.192889
5188 36 1 0 1595.659481 2443.487894 1365.489949
5189 36 1 0 1597.942464 2445.265016 1368.459833
5190 36 1 0 1600.165065 2449.033906 1368.679455
5191 36 1 0 1604.496064 2449.359495 1368.744865
5192 36 1 0 1608.584319 2450.473186 1368.066323
5193 36 1 0 1611.968388 2449.182085 1368.742401
5194 36 1 0 1612.438271 2450.984107 1372.437798
5195 36 1 0 1611.242118 2452.559367 1376.130020
5196 36 1 0 1612.400894 2456.418810 1377.565328
5197 36 1 0 1611.121212 2460.460797 1377.014032
5198 36 1 0 1610.530375 2463.897203 1375.382726
5199 36 1 0 1611.519403 2467.036804 1378.745434
5200 36 1 0 1610.351863 2467.714035 1382.671990
5201 36 1 0 1609.801359 2466.987180 1386.938398
5202 36 1 0 1606.823323 2466.026800 1389.433509
5203 36 1 0 1605.788473 2465.694846 1393.904490
5204 36 1 0 1602.408059 2466.591543 1396.025925
5205 36 1 0 1599.732767 2466.333624 1399.002724
5206 36 1 0 1596.962179 2467.176082 1402.106511
5207 36 1 0 1594.783832 2469.216504 1405.199665
5208 36 1 0 1597.271906 2465.991446 1406.738382
5209 36 1 0 1601.148522 2464.237783 1407.311336
5210 36 1 0 1605.424243 2463.493083 1408.089113
5211 36 1 0 1609.718751 2462.706931 1406.617487
5212 36 1 0 1612.849348 2460.356930 1405.598772
5213 36 1 0 1616.125921 2457.521601 1404.219554
5214 36 1 0 1619.616577 2456.193248 1402.166405
5215 36 1 0 1623.186457 2455.456882 1401.106534
5216 36 1 0 1626.991093 2455.328388 1399.007458
5217 36 1 0 1630.414351 2458.012125 1396.821699
5218 36 1 0 1632.960221 2461.359500 1395.187541
5219 36 1 0 1634.128742 2464.496898 1393.136138
5220 36 2 0 1638.428231 2475.123332 1388.829489
5221 37 2 0 376.327782 320.249546 1161.475354
5222 37 1 0 375.713247 331.021985 1156.379478
5223 37 1 0 373.163419 334.653490 1157.398519
5224 37 1 0 370.317037 336.805523 1155.164397
5225 37 1 0 367.481216 337.896401 1152.403505
5226 37 1 0 363.810125 338.238218 1150.774340
5227 37 1 0 360.471134 337.516267 1149.066718
5228 37 1 0 356.620274 338.016817 1149.580489
5229 37 1 0 352.032045 337.920279 1147.841141
5230 37 1 0 349.464601 339.650864 1144.363029
5231 37 1 0 349.628487 343.905239 1143.143197
5232 37 1 0 348.005432 347.644142 1141.795051
5233 37 1 0 346.336482 350.049435 1138.794142
5234 37 1 0 345.188894 353.472323 1137.956163
5235 37 1 0 346.762513 356.773371 1136.887461
5236 37 1 0 348.421409 360.559758 1136.072762
5237 37 1 0 349.169586 364.874810 1135.473379
5238 37 1 0 353.053217 364.548761 1134.176776
5239 37 1 0 356.260455 366.582931 1131.942713
5240 37 1 0 358.291440 368.710373 1129.235573
5241 37 1 0 361.765763 370.853907 1129.361355
5242 37 1 0 362.950218 367.171048 1127.068969
5243 37 1 0 363.108187 364.413129 1123.309223
5244 37 1 0 365.882274 362.465861 1120.698223
5245 37 1 0 366.299552 364.138815 1116.709115
5246 37 1 0 367.034425 362.921360 1112.861902
5247 37 1 0 367.431730 358.573875 1112.155991
5248 37 1 0 366.914713 354.179810 1112.517618
5249 37 1 0 368.951230 349.924101 1112.502597
5250 37 1 0 369.719259 351.584284 1116.152947
5251 37 1 0 373.430445 351.173206 1117.181011
5252 37 1 0 375.922559 354.694782 1117.597666
5253 37 1 0 376.955385 358.492367 1119.702447
5254 37 1 0 378.768019 361.833107 1121.746327
5255 37 1 0 379.268639 364.260396 1124.997801
5256 37 1 0 377.150726 366.793168 1127.624070
5257 37 2 0 371.756090 373.115072 1135.939080
5258 37 1 0 363.764428 379.884286 1142.554105
5259 37 1 0 360.021183 378.675691 1143.816921
5260 37 1 0 356.025282 377.987728 1145.182846
5261 37 1 0 356.491144 373.649499 1145.604723
5262 37 1 0 354.865946 370.335409 1145.285470
5263 37 1 0 354.534791 366.435783 1145.081213
5264 37 1 0 353.703256 363.501740 1142.310118
5265 37 1 0 356.172131 361.083212 1139.880652
5266 37 1 0 359.345466 359.435871 1137.311679
5267 37 1 0 363.547924 358.855144 1136.162847
5268 37 1 0 362.074068 355.109623 1137.680076
5269 37 1 0 362.512044 351.751841 1139.206277
5270 37 1 0 364.122409 348.634973 1141.438830
5271 37 1 0 365.564864 346.365728 1145.144684
5272 37 1 0 367.149635 348.343104 1148.926100
5273 37 1 0 366.166178 350.873940 1152.460285
5274 37 1 0 365.468096 354.140149 1155.697991
5275 37 1 0 363.810765 357.471761 1157.785585
5276 37 1 0 361.777749 360.086511 1156.019142
5277 37 1 0 363.904896 356.991801 1155.133479
5278 37 1 0 367.360961 356.490999 1152.750497
5279 37 1 0 370.379737 357.683419 1150.801319
5280 37 1 0 370.297908 361.322720 1148.524244
5281 37 1 0 374.252801 363.067682 1147.888980
5282 37 1 0 377.677432 361.362889 1148.177742
5283 37 1 0 382.172241 361.214847 1147.658319
5284 37 1 0 383.886395 357.706207 1146.625836
5285 37 1 0 387.388373 356.645436 1144.002616
5286 37 1 0 389.965771 356.875873 1140.155525
5287 37 1 0 394.035033 356.698641 1141.120709
5288 37 1 0 397.514263 354.653585 1140.384802
5289 37 1 0 398.392291 350.541474 1139.703683
5290 37 1 0 399.375744 347.147775 1142.255999
5291 37 1 0 400.530723 350.135476 1145.371786
5292 37 1 0 404.637651 351.448453 1146.205433
5293 37 2 0 415.633109 349.475048 1140.793177
5294 37 1 0 418.071822 341.993842 1131.345919
5295 37 1 0 415.608051 338.588204 1132.061722
5296 37 1 0 411.792127 338.412457 1131.083420
5297 37 1 0 408.781933 335.418424 1130.947750
5298 37 1 0 409.331818 331.400096 1131.668069
5299 37 1 0 412.278101 328.330185 1130.605297
5300 37 1 0 415.676640 325.901364 1129.547000
5301 37 1 0 415.953652 322.663438 1127.346208
5302 37 1 0 418.168388 319.328922 1124.260859
5303 37 1 0 417.578523 316.070850 1121.522369
5304 37 1 0 417.841299 312.943831 1119.183453
5305 37 1 0 414.997581 310.907101 1120.845570
5306 37 1 0 413.354389 307.578010 1118.499753
5307 37 1 0 412.471746 309.033376 1114.591064
5308 37 1 0 411.236619 307.991180 1111.125009
5309 37 1 0 410.675948 306.686364 1106.922751
5310 37 1 0 410.375915 305.852622 1102.770548
5311 37 1 0 411.763572 306.383120 1098.717459
5312 37 1 0 415.009736 305.219939 1096.581755
5313 37 1 0 418.409147 302.407705 1098.463400
5314 37 1 0 422.583118 302.149585 1097.615855
5315 37 1 0 424.485711 299.742334 1094.692195
5316 37 1 0 426.140680 296.360403 1092.967267
5317 37 1 0 427.112485 292.723127 1090.427497
5318 37 1 0 427.664408 293.274251 1086.030059
5319 37 1 0 426.683040 294.047930 1081.833410
5320 37 1 0 426.716001 292.961740 1077.716692
5321 37 1 0 425.869826 289.575227 1075.162128
5322 37 1 0 424.954932 287.104915 1071.830234
5323 37 1 0 427.178769 284.642374 1068.903418
5324 37 1 0 425.990548 280.572207 1067.431186
5325 37 1 0 422.659408 278.484230 1068.034487
5326 37 1 0 420.701256 275.549698 1071.031337
5327 37 1 0 420.502649 272.997786 1073.803202
5328 37 1 0 419.496281 269.225008 1071.778807
5329 37 2 0 419.892754 263.335240 1082.528506
5330 37 1 0 413.083460 255.255505 1089.015774
5331 37 1 0 410.953315 251.946575 1091.118061
5332 37 1 0 409.538485 251.821712 1095.021333
5333 37 1 0 409.103124 253.717055 1098.004625
5334 37 1 0 411.455852 255.949558 1100.587451
5335 37 1 0 410.757099 257.651046 1104.563555
5336 37 1 0 410.337225 261.891033 1105.408574
5337 37 1 0 409.068022 265.729888 1106.846235
5338 37 1 0 409.636560 269.298039 1106.124422
5339 37 1 0 412.871555 269.788852 1108.657787
5340 37 1 0 416.308316 268.664007 1110.771580
5341 37 1 0 416.885753 269.391153 1114.947223
5342 37 1 0 415.725299 267.538677 1118.621574
5343 37 1 0 413.553145 266.369763 1121.576997
5344 37 1 0 416.164970 267.167917 1125.409019
5345 37 1 0 419.993950 266.210189 1126.697935
5346 37 1 0 424.354236 266.077281 1126.760034
5347 37 1 0 427.262960 263.447696 1125.959279
5348 37 1 0 431.797750 262.797700 1126.388197
5349 37 1 0 434.037429 259.491535 1127.274124
5350 37 1 0 437.257847 257.101186 1127.287459
5351 37 1 0 440.408540 254.476881 1128.385433
5352 37 1 0 443.269641 252.274650 1130.717898
5353 37 1 0 445.126609 255.282739 1128.175806
5354 37 1 0 445.631545 259.392679 1127.042145
5355 37 1 0 446.111388 263.775254 1126.978198
5356 37 1 0 444.397324 268.017228 1126.435828
5357 37 1 0 443.528866 271.354257 1124.321368
5358 37 1 0 442.383222 274.874872 1121.681285
5359 37 1 0 440.279260 278.353453 1120.401663
5360 37 1 0 439.029553 281.902864 1119.902141
5361 37 1 0 436.628356 285.525736 1119.818840
5362 37 1 0 433.660304 288.384380 1122.410655
5363 37 1 0 431.194938 290.326595 1125.652046
5364 37 1 0 428.495069 290.905783 1128.443500
5365 37 2 0 421.900289 293.398616 1138.455921
5366 38 2 0 565.385995 766.891952 862.792122
5367 38 1 0 568.697183 765.405567 851.424723
5368 38 1 0 572.625419 763.957528 849.635857
5369 38 1 0 575.353197 765.780082 846.997305
5370 38 1 0 577.517432 768.524892 844.844047
5371 38 1 0 580.437392 771.200020 844.092073
5372 38 1 0 582.632214 774.325372 844.060880
5373 38 1 0 586.358006 775.431509 844.549307
5374 38 1 0 589.886199 778.824775 844.197039
5375 38 1 0 591.865135 781.647339 841.066400
5376 38 1 0 593.031530 780.296413 837.013121
5377 38 1 0 595.537507 780.108733 833.532307
5378 38 1 0 597.116372 781.832261 830.051945
5379 38 1 0 599.220959 781.217667 827.063915
5380 38 1 0 598.818537 779.606243 823.635113
5381 38 1 0 598.598073 777.522774 819.979576
5382 38 1 0 599.442992 775.422923 816.182810
5383 38 1 0 595.541660 774.786203 815.067339
5384 38 1 0 592.891939 773.937183 811.650702
5385 38 1 0 591.184903 773.917765 808.036125
5386 38 1 0 588.987681 771.164471 805.968987
5387 38 1 0 585.893911 774.187212 807.199042
5388 38 1 0 583.660408 778.275788 806.950493
5389 38 1 0 579.750200 779.929185 806.420138
5390 38 1 0 578.938181 781.808484 802.586766
5391 38 1 0 576.768043 784.914983 801.017229
5392 38 1 0 574.544633 787.470273 803.860419
5393 38 1 0 573.400538 789.680214 807.536436
5394 38 1 0 569.957777 790.943110 810.504797
5395 38 1 0 570.921453 787.076750 811.395705
5396 38 1 0 567.774993 784.859010 811.820230
5397 38 1 0 567.055089 781.632995 809.016609
5398 38 1 0 568.188933 777.688570 807.263214
5399 38 1 0 568.442695 773.669895 805.710960
5400 38 1 0 569.829301 769.824968 805.802035
5401 38 1 0 573.392044 767.565627 805.797870
5402 38 2 0 582.861461 760.686516 806.900564
5403 38 1 0 594.326215 755.995911 806.971931
5404 38 1 0 597.501486 757.376853 809.225361
5405 38 1 0 601.128730 758.530727 811.179316
5406 38 1 0 599.156990 760.224551 814.708967
5407 38 1 0 599.220163 762.882216 817.289512
5408 38 1 0 597.948692 765.170433 820.205998
5409 38 1 0 596.789076 769.071429 820.851401
5410 38 1 0 593.015197 770.970018 820.840171
5411 38 1 0 588.880759 772.259490 820.048281
5412 38 1 0 584.640588 771.500611 819.174913
5413 38 1 0 584.906026 772.965317 823.210671
5414 38 1 0 583.639867 773.362966 826.679752
5415 38 1 0 581.627401 772.591472 830.236046
5416 38 1 0 580.493434 770.384564 834.084055
5417 38 1 0 580.896185 765.891881 834.695787
5418 38 1 0 583.707300 762.456801 835.096591
5419 38 1 0 586.470202 758.734924 834.706488
5420 38 1 0 589.788696 756.254693 833.686447
5421 38 1 0 592.106841 757.131735 830.867334
5422 38 1 0 588.794860 758.399020 832.387584
5423 38 1 0 584.905428 758.839866 830.790160
5424 38 1 0 582.174274 758.296666 828.225029
5425 38 1 0 583.030175 758.144523 824.020204
5426 38 1 0 580.047452 755.934955 821.715684
5427 38 1 0 576.451126 755.047797 822.714274
5428 38 1 0 572.292855 753.475405 821.859059
5429 38 1 0 569.144484 755.247705 823.665053
5430 38 1 0 564.932463 756.129387 822.341466
5431 38 1 0 561.699120 757.665793 819.395086
5432 38 1 0 558.310458 755.213231 819.549329
5433 38 1 0 554.254253 755.225306 820.162438
5434 38 1 0 551.705184 757.425455 822.771252
5435 38 1 0 550.225359 756.843921 826.829654
5436 38 1 0 551.215110 752.517205 826.311596
5437 38 1 0 548.333288 749.383799 825.233358
5438 38 2 0 536.405481 749.391879 821.796166
5439 38 1 0 528.781819 759.025271 821.302222
5440 38 1 0 529.831324 761.350128 824.719017
5441 38 1 0 532.856828 763.878036 824.791458
5442 38 1 0 534.313812 766.862980 827.439327
5443 38 1 0 532.473343 768.137176 830.897260
5444 38 1 0 528.401020 769.151867 832.170446
5445 38 1 0 524.179372 769.632180 832.888930
5446 38 1 0 522.081895 772.770368 833.964456
5447 38 1 0 517.998414 775.731148 834.284434
5448 38 1 0 516.509613 779.664508 835.164468
5449 38 1 0 514.429762 782.853684 836.070669
5450 38 1 0 516.601868 783.958774 839.080381
5451 38 1 0 516.120781 788.116137 840.411049
5452 38 1 0 516.391613 790.634123 836.981559
5453 38 1 0 516.128623 794.261072 835.797781
5454 38 1 0 514.968705 798.256716 834.259834
5455 38 1 0 513.774989 801.857800 832.353745
5456 38 1 0 511.649192 803.928844 829.219051
5457 38 1 0 507.756252 804.621224 828.314930
5458 38 1 0 504.189781 803.143989 831.161561
5459 38 1 0 500.181805 802.012786 830.232314
5460 38 1 0 496.775887 804.523021 829.985447
5461 38 1 0 493.539221 806.764428 831.270689
5462 38 1 0 490.582704 810.041019 832.341939
5463 38 1 0 489.106795 812.730805 829.096549
5464 38 1 0 489.122334 815.851928 826.025412
5465 38 1 0 487.547452 819.405541 824.287645
5466 38 1 0 486.285069 823.385400 825.417867
5467 38 1 0 485.224724 827.498097 825.369137
5468 38 1 0 481.513624 829.893888 825.116686
5469 38 1 0 480.584309 833.584304 827.496351
5470 38 1 0 482.876311 835.710786 829.954990
5471 38 1 0 484.286484 835.896903 834.359956
5472 38 1 0 484.233221 835.258604 838.078110
5473 38 1 0 483.107649 839.119574 839.858785
5474 38 2 0 483.422224 834.073737 851.032109
5475 38 1 0 488.071217 836.517679 862.263638
5476 38 1 0 489.243483 837.627422 866.423014
5477 38 1 0 491.509022 835.471424 869.156487
5478 38 1 0 493.441068 832.516574 869.623339
5479 38 1 0 492.938181 828.424867 869.181267
5480 38 1 0 495.298848 824.960783 870.454094
5481 38 1 0 497.538636 822.368651 867.783504
5482 38 1 0 500.533559 819.930439 865.912646
5483 38 1 0 501.214524 818.382295 862.639194
5484 38 1 0 499.247821 814.817134 863.377934
5485 38 1 0 496.364158 812.292311 865.067457
5486 38 1 0 497.278749 808.603262 867.030264
5487 38 1 0 498.589866 807.381369 870.911903
5488 38 1 0 500.859643 806.793736 873.965088
5489 38 1 0 499.915826 802.402074 875.367085
5490 38 1 0 496.525673 800.219024 876.357432
5491 38 1 0 492.650798 798.273802 875.872593
5492 38 1 0 488.853418 798.888970 876.976258
5493 38 1 0 484.725311 796.860175 877.092483
5494 38 1 0 481.717054 796.887320 879.864018
5495 38 1 0 477.960279 796.643696 881.246888
5496 38 1 0 474.471162 795.756662 883.496027
5497 38 1 0 471.737917 793.881062 886.232377
5498 38 1 0 470.569684 793.370092 882.069049
5499 38 1 0 471.403430 791.875848 878.131554
5500 38 1 0 472.657247 789.470570 874.655366
5501 38 1 0 475.658228 788.477319 871.303637
5502 38 1 0 477.134628 788.715254 867.545372
5503 38 1 0 478.782359 789.369500 863.357985
5504 38 1 0 481.630036 789.481442 860.188944
5505 38 1 0 483.966047 788.600558 857.329451
5506 38 1 0 487.458517 787.897029 854.838350
5507 38 1 0 491.886585 785.880307 854.684297
5508 38 1 0 495.695349 783.628582 855.567415
5509 38 1 0 499.060757 782.507424 857.250864
5510 38 2 0 508.571518 776.880191 862.526618
5511 39 2 0 423.737132 271.234797 613.421524
5512 39 1 0 433.223938 271.005518 620.656092
5513 39 1 0 433.498313 270.802004 625.196048
5514 39 1 0 435.230901 273.393055 628.026071
5515 39 1 0 436.766630 276.692057 629.926740
5516 39 1 0 436.729697 280.116897 632.052072
5517 39 1 0 436.289390 283.746456 633.155921
5518 39 1 0 434.693711 285.881135 636.026562
5519 39 1 0 434.138596 290.162167 638.361323
5520 39 1 0 436.661175 293.500960 640.404117
5521 39 1 0 439.982343 292.629975 643.201577
5522 39 1 0 442.418163 293.250694 646.681906
5523 39 1 0 445.312695 295.428749 648.792367
5524 39 1 0 447.382411 295.514322 651.865523
5525 39 1 0 450.610944 293.924243 653.115939
5526 39 1 0 453.954881 291.940324 654.739066
5527 39 1 0 457.079990 290.254259 657.371477
5528 39 1 0 459.361276 288.529793 654.423252
5529 39 1 0 463.378992 287.013174 653.436805
5530 39 1 0 467.339859 286.568788 653.130915
5531 39 1 0 469.785331 283.336147 652.629729
5532 39 1 0 469.889370 285.300080 648.585776
5533 39 1 0 471.187725 288.563643 645.514913
5534 39 1 0 473.106182 289.015016 641.717479
5535 39 1 0 477.131769 290.651794 641.755998
5536 39 1 0 479.572975 293.020979 639.464545
5537 39 1 0 477.835221 294.759567 635.788363
5538 39 1 0 474.931006 296.466066 632.897119
5539 39 1 0 473.372220 296.610605 628.446504
5540 39 1 0 471.905022 293.176420 630.097210
5541 39 1 0 472.361457 290.129456 627.750620
5542 39 1 0 474.975879 286.890264 628.958163
5543 39 1 0 475.934480 283.483742 631.677571
5544 39 1 0 476.987281 279.745537 633.559344
5545 39 1 0 476.135291 276.471130 635.854295
5546 39 1 0 474.785154 275.349597 639.690579
5547 39 2 0 470.078139 271.510649 649.756087
5548 39 1 0 465.861870 270.367086 661.347584
5549 39 1 0 462.808708 272.568844 663.049863
5550 39 1 0 459.870354 274.691233 665.323145
5551 39 1 0 457.334413 275.665701 661.882992
5552 39 1 0 455.100017 278.174285 660.320664
5553 39 1 0 452.958665 279.933628 657.549781
5554 39 1 0 453.047562 283.313181 655.193991
5555 39 1 0 454.452515 284.028450 651.274626
5556 39 1 0 456.661435 284.071611 647.466447
5557 39 1 0 458.816505 282.126678 644.166353
5558 39 1 0 455.050091 283.524402 642.628934
5559 39 1 0 452.234492 283.466294 640.207192
5560 39 1 0 449.487944 282.070721 637.414113
5561 39 1 0 446.062160 279.552823 635.714789
5562 39 1 0 444.991585 275.361647 637.132017
5563 39 1 0 443.412733 272.888457 640.486617
5564 39 1 0 442.570773 270.142695 644.145862
5565 39 1 0 442.238995 268.758930 648.168244
5566 39 1 0 444.199902 270.329901 650.957023
5567 39 1 0 443.961007 270.545633 647.112186
5568 39 1 0 446.778808 269.864740 644.034821
5569 39 1 0 450.046791 268.599865 642.601450
5570 39 1 0 453.709403 268.787768 644.834439
5571 39 1 0 456.680446 265.850751 643.555192
5572 39 1 0 456.852059 263.933613 640.236620
5573 39 1 0 458.897467 261.234225 637.232517
5574 39 1 0 458.376654 261.974935 633.296148
5575 39 1 0 461.078466 261.616086 629.712602
5576 39 1 0 465.038144 262.201120 627.372754
5577 39 1 0 465.809600 258.864341 624.965962
5578 39 1 0 466.567729 257.680720 621.111986
5579 39 1 0 465.128951 258.989374 617.322308
5580 39 1 0 461.750110 257.920797 614.784539
5581 39 1 0 461.562906 254.082044 617.064317
5582 39 1 0 463.272390 250.266533 615.720712
5583 39 2 0 470.430061 246.864124 606.166744
5584 39 1 0 474.179498 253.863213 596.779470
5585 39 1 0 470.807013 256.324516 595.913881
5586 39 1 0 469.947784 259.622921 597.896679
5587 39 1 0 467.218043 262.849638 597.471573
5588 39 1 0 464.672549 263.462521 594.291474
5589 39 1 0 464.895805 263.219869 589.918180
5590 39 1 0 465.646980 262.433684 585.748422
5591 39 1 0 465.578065 264.801658 582.619151
5592 39 1 0 466.858916 266.435831 578.011296
5593 39 1 0 466.837921 269.745655 575.271418
5594 39 1 0 466.926644 272.170905 572.200894
5595 39 1 0 463.469554 273.801227 572.823960
5596 39 1 0 462.711202 277.610179 570.773943
5597 39 1 0 466.052170 280.165502 571.469107
5598 39 1 0 467.545168 283.580918 570.614036
5599 39 1 0 469.696149 287.094401 568.969475
5600 39 1 0 472.172798 290.228037 567.529866
5601 39 1 0 475.988547 291.651114 566.098273
5602 39 1 0 478.175459 291.195929 562.712711
5603 39 1 0 476.550788 288.686372 558.962004
5604 39 1 0 478.652026 286.454210 555.993967
5605 39 1 0 480.207031 287.866416 552.312916
5606 39 1 0 480.243093 289.040369 548.341481
5607 39 1 0 480.471899 291.290255 544.403173
5608 39 1 0 484.227991 293.496787 543.418894
5609 39 1 0 487.364412 296.547308 543.594150
5610 39 1 0 489.804214 299.521030 541.768609
5611 39 1 0 489.477100 302.936369 539.134459
5612 39 1 0 490.203550 306.561158 537.043010
5613 39 1 0 491.854945 307.775027 533.121885
5614 39 1 0 490.219313 310.985804 530.445840
5615 39 1 0 487.323722 313.638852 531.075919
5616 39 1 0 482.730252 314.140329 530.801133
5617 39 1 0 479.197796 313.440289 529.675686
5618 39 1 0 478.204072 316.768870 526.977935
5619 39 2 0 467.180300 311.812536 524.900971
5620 39 1 0 455.280594 315.281761 524.593200
5621 39 1 0 451.070979 316.602031 523.928244
5622 39 1 0 447.579930 315.146461 525.644858
5623 39 1 0 446.266800 312.874836 528.052618
5624 39 1 0 446.517974 308.823999 528.899978
5625 39 1 0 444.264430 306.174327 531.563339
5626 39 1 0 445.831423 304.401844 535.206234
5627 39 1 0 446.410000 302.980849 539.213799
5628 39 1 0 449.141155 301.764151 541.367026
5629 39 1 0 448.805206 297.766425 540.352455
5630 39 1 0 447.960175 294.477227 537.900551
5631 39 1 0 445.514862 291.176935 539.094989
5632 39 1 0 441.332760 290.313441 539.303741
5633 39 1 0 437.666053 290.352596 540.475430
5634 39 1 0 436.302927 285.849569 540.387622
5635 39 1 0 436.309918 282.753435 537.621119
5636 39 1 0 437.883545 279.772771 534.851109
5637 39 1 0 438.143643 279.231610 530.894330
5638 39 1 0 439.228260 276.085194 527.717152
5639 39 1 0 437.612052 275.178600 524.070550
5640 39 1 0 437.526787 273.822436 520.297145
5641 39 1 0 436.486490 271.911765 516.652078
5642 39 1 0 434.659401 269.266442 513.798987
5643 39 1 0 438.919726 268.520046 514.300670
5644 39 1 0 442.229790 267.412681 516.800466
5645 39 1 0 444.894134 265.547395 519.777592
5646 39 1 0 446.980692 265.539520 523.885236
5647 39 1 0 450.050530 266.272527 526.415003
5648 39 1 0 453.501379 267.462179 529.126760
5649 39 1 0 455.555644 268.462874 532.724430
5650 39 1 0 457.406817 268.358718 536.036818
5651 39 1 0 458.545330 268.754101 540.213580
5652 39 1 0 457.071208 268.119939 544.809610
5653 39 1 0 454.805914 267.059759 548.564781
5654 39 1 0 452.024619 266.935516 551.333522
5655 39 2 0 443.478529 264.222671 559.673710
5656 40 2 0 1838.671271 2441.104336 1718.373635
5657 40 1 0 1842.857053 2446.256803 1708.457872
5658 40 1 0 1846.246911 2445.035712 1705.674763
5659 40 1 0 1849.789168 2447.001431 1704.528989
5660 40 1 0 1853.061539 2449.478037 1704.417528
5661 40 1 0 1856.807379 2450.734828 1705.215711
5662 40 1 0 1859.935011 2452.088746 1706.939333
5663 40 1 0 1863.700620 2451.197703 1707.547499
5664 40 1 0 1868.202691 2452.466148 1709.033732
5665 40 1 0 1871.471501 2455.691811 1708.263061
5666 40 1 0 1872.664289 2456.978891 1704.196707
5667 40 1 0 1875.420959 2458.207301 1701.143351
5668 40 1 0 1877.986144 2461.057476 1699.448471
5669 40 1 0 1880.151109 2461.821841 1696.539176
5670 40 1 0 1879.710296 2463.087318 1692.972725
5671 40 1 0 1879.305899 2464.115171 1688.906723
5672 40 1 0 1879.902647 2464.844471 1684.588076
5673 40 1 0 1876.228716 2466.519951 1683.836365
5674 40 1 0 1873.971328 2469.091819 1681.060584
5675 40 1 0 1872.904911 2472.017484 1678.554042
5676 40 1 0 1870.207370 2472.269927 1675.497733
5677 40 1 0 1868.220348 2474.620041 1678.776470
5678 40 1 0 1867.615027 2478.339315 1681.527352
5679 40 1 0 1864.647834 2481.189285 1682.701303
5680 40 1 0 1865.104398 2485.222212 1681.147942
5681 40 1 0 1864.405397 2489.107088 1682.262578
5682 40 1 0 1862.828625 2489.790942 1686.337246
5683 40 1 0 1862.010680 2489.320324 1690.674916
5684 40 1 0 1858.835719 2489.482650 1694.160881
5685 40 1 0 1858.250193 2485.950456 1692.198259
5686 40 1 0 1854.501459 2485.294770 1691.480015
5687 40 1 0 1853.113030 2485.177707 1687.375836
5688 40 1 0 1853.038983 2483.238388 1683.356875
5689 40 1 0 1852.095104 2481.431822 1679.553055
5690 40 1 0 1852.023966 2478.279895 1676.950226
5691 40 1 0 1854.534980 2475.488467 1675.026552
5692 40 2 0 1860.743419 2466.759401 1670.182314
5693 40 1 0 1869.711959 2459.466832 1665.729090
5694 40 1 0 1872.809305 2457.818474 1667.910065
5695 40 1 0 1876.289078 2456.049156 1669.661338
5696 40 1 0 1874.545726 2455.618029 1673.660099
5697 40 1 0 1875.159835 2455.728014 1677.312107
5698 40 1 0 1874.360744 2455.845663 1681.146957
5699 40 1 0 1874.555479 2458.479661 1684.309734
5700 40 1 0 1871.725270 2461.112066 1686.014811
5701 40 1 0 1868.461129 2463.964335 1686.785106
5702 40 1 0 1864.395911 2465.521398 1686.179071
5703 40 1 0 1864.571186 2463.813754 1690.123231
5704 40 1 0 1863.037515 2462.294335 1693.145652
5705 40 1 0 1860.392167 2460.193137 1695.570429
5706 40 1 0 1858.017239 2456.620728 1697.170776
5707 40 1 0 1856.733959 2453.044397 1694.664051
5708 40 1 0 1858.080264 2449.463598 1692.377541
5709 40 1 0 1859.395830 2446.216270 1689.317750
5710 40 1 0 1861.750014 2444.017705 1686.519793
5711 40 1 0 1864.608989 2445.606021 1684.677537
5712 40 1 0 1861.765393 2446.659184 1687.063158
5713 40 1 0 1858.548042 2449.370183 1686.647311
5714 40 1 0 1856.199249 2451.628418 1684.719173
5715 40 1 0 1857.544774 2453.934382 1681.356382
5716 40 1 0 1854.343877 2454.986860 1678.574982
5717 40 1 0 1850.560236 2455.020551 1679.208006
5718 40 1 0 1846.284305 2455.986598 1678.077432
5719 40 1 0 1843.727278 2457.138808 1680.984135
5720 40 1 0 1840.325611 2460.085908 1681.100895
5721 40 1 0 1838.292589 2464.175076 1680.299822
5722 40 1 0 1834.276586 2463.621036 1679.257401
5723 40 1 0 1830.436528 2464.675042 1680.243240
5724 40 1 0 1828.468040 2465.385654 1683.953280
5725 40 1 0 1826.309822 2462.899681 1686.809979
5726 40 1 0 1825.790858 2459.955958 1683.488288
5727 40 1 0 1822.184195 2459.556549 1681.014793
5728 40 2 0 1811.637748 2466.018448 1679.964433
5729 40 1 0 1808.011962 2475.561612 1686.816305
5730 40 1 0 1809.302683 2474.556444 1690.753892
5731 40 1 0 1812.976037 2475.144235 1692.061641
5732 40 1 0 1814.985287 2474.936820 1695.798458
5733 40 1 0 1813.227367 2474.221514 1699.454446
5734 40 1 0 1809.627172 2475.533449 1701.587953
5735 40 1 0 1805.782156 2476.894938 1702.977712
5736 40 1 0 1804.780232 2479.068789 1706.088162
5737 40 1 0 1801.986327 2482.315901 1708.770287
5738 40 1 0 1801.853724 2484.937380 1712.172134
5739 40 1 0 1800.910323 2487.248704 1715.186368
5740 40 1 0 1802.873486 2485.282304 1717.883940
5741 40 1 0 1803.687215 2487.406422 1721.640502
5742 40 1 0 1805.311157 2491.225911 1720.666176
5743 40 1 0 1806.504149 2494.536152 1722.164284
5744 40 1 0 1807.046350 2498.643002 1723.750370
5745 40 1 0 1807.472612 2502.732541 1724.808625
5746 40 1 0 1806.678879 2506.911222 1724.071625
5747 40 1 0 1803.446136 2509.346255 1724.339559
5748 40 1 0 1799.217811 2507.777869 1725.972554
5749 40 1 0 1795.245703 2509.036661 1725.053428
5750 40 1 0 1793.003654 2512.104015 1726.931476
5751 40 1 0 1790.603659 2513.940866 1729.763040
5752 40 1 0 1788.855216 2516.516353 1733.069765
5753 40 1 0 1788.895166 2520.953980 1732.568076
5754 40 1 0 1790.441570 2525.040892 1732.286453
5755 40 1 0 1790.474054 2529.125175 1733.488881
5756 40 1 0 1790.531273 2531.536218 1737.079687
5757 40 1 0 1790.991870 2534.725982 1739.846316
5758 40 1 0 1788.428096 2537.827986 1741.684912
5759 40 1 0 1788.512603 2539.118751 1745.982864
5760 40 1 0 1791.022704 2538.156097 1748.914210
5761 40 1 0 1791.758490 2534.938697 1752.159809
5762 40 1 0 1790.950448 2532.126918 1754.542223
5763 40 1 0 1790.999095 2533.989252 1758.526461
5764 40 2 0 1787.918734 2523.255644 1763.596334
5765 40 1 0 1791.457579 2516.009704 1773.014729
5766 40 1 0 1792.330836 2513.659976 1776.705576
5767 40 1 0 1793.282146 2509.633055 1777.068595
5768 40 1 0 1793.972555 2506.646821 1775.255411
5769 40 1 0 1792.142533 2504.343441 1772.333794
5770 40 1 0 1792.935921 2500.340456 1770.740256
5771 40 1 0 1794.490121 2499.514503 1766.769096
5772 40 1 0 1796.681995 2498.008301 1763.401366
5773 40 1 0 1797.244052 2498.831345 1759.854165
5774 40 1 0 1794.072161 2496.642390 1758.346980
5775 40 1 0 1790.277249 2494.869433 1758.345083
5776 40 1 0 1789.553652 2490.782996 1757.307970
5777 40 1 0 1789.781724 2486.986184 1759.260244
5778 40 1 0 1791.238266 2483.812197 1760.879944
5779 40 1 0 1788.629462 2480.272819 1759.203633
5780 40 1 0 1784.585625 2479.362119 1758.963538
5781 40 1 0 1780.388597 2479.736332 1757.832815
5782 40 1 0 1776.927984 2480.789734 1759.544862
5783 40 1 0 1772.380665 2480.809598 1758.843234
5784 40 1 0 1769.205109 2480.108745 1761.324443
5785 40 1 0 1765.442114 2480.386747 1762.683715
5786 40 1 0 1761.577532 2479.575550 1764.241391
5787 40 1 0 1757.997601 2477.512797 1765.426830
5788 40 1 0 1757.337632 2480.268606 1762.120907
5789 40 1 0 1758.155688 2481.502262 1758.090940
5790 40 1 0 1758.978253 2481.672845 1753.762477
5791 40 1 0 1761.893511 2482.097233 1750.220206
5792 40 1 0 1763.885372 2484.158386 1747.366250
5793 40 1 0 1766.243034 2486.717092 1744.438501
5794 40 1 0 1769.375741 2487.825555 1741.769779
5795 40 1 0 1771.643529 2488.244647 1738.754633
5796 40 1 0 1774.990955 2488.135035 1735.983242
5797 40 1 0 1778.409512 2485.296902 1733.993982
5798 40 1 0 1781.023097 2481.850710 1732.709542
5799 40 1 0 1783.505378 2478.810315 1732.815557
5800 40 2 0 1789.587517 2468.220709 1731.909057
5801 41 2 0 1253.141252 358.421673 271.311546
5802 41 1 0 1254.479562 348.664473 278.049277
5803 41 1 0 1251.532236 346.489641 280.753213
5804 41 1 0 1251.609324 345.622552 284.872272
5805 41 1 0 1252.411703 345.687603 288.897986
5806 41 1 0 1252.059702 346.836736 292.745521
5807 41 1 0 1252.195528 348.807424 296.014158
5808 41 1 0 1249.889479 349.991994 298.950578
5809 41 1 0 1249.329017 351.917502 303.429952
5810 41 1 0 1250.703107 351.255269 307.829642
5811 41 1 0 1250.737451 347.269973 309.761168
5812 41 1 0 1250.205600 344.494531 312.993081
5813 41 1 0 1251.405733 342.867254 316.665673
5814 41 1 0 1250.732815 340.203893 319.153447
5815 41 1 0 1251.517291 336.499644 319.575888
5816 41 1 0 1251.999560 332.331944 319.963299
5817 41 1 0 1251.751815 328.076943 321.134746
5818 41 1 0 1254.697664 326.682418 318.635277
5819 41 1 0 1257.538945 323.385791 317.946343
5820 41 1 0 1260.229742 320.474465 318.459479
5821 41 1 0 1261.145890 317.081340 316.378888
5822 41 1 0 1264.578441 319.812991 315.390410
5823 41 1 0 1268.566713 322.064856 316.278982
5824 41 1 0 1272.547984 322.541352 314.786615
5825 41 1 0 1275.721816 320.655996 317.079671
5826 41 1 0 1279.653391 321.265170 318.077118
5827 41 1 0 1281.542947 325.006262 316.666233
5828 41 1 0 1282.118519 329.224508 315.408849
5829 41 1 0 1284.134312 332.229116 312.381046
5830 41 1 0 1280.937217 330.579266 310.450321
5831 41 1 0 1281.838964 329.446948 306.858175
5832 41 1 0 1281.712023 325.230022 305.864625
5833 41 1 0 1279.412179 321.456222 305.242018
5834 41 1 0 1277.632899 317.766953 303.882942
5835 41 1 0 1274.460872 315.514250 302.626755
5836 41 1 0 1270.613902 314.232693 303.791323
5837 41 2 0 1259.458049 311.164655 305.875079
5838 41 1 0 1248.469029 308.696640 311.032386
5839 41 1 0 1246.006059 311.422154 312.922530
5840 41 1 0 1243.208298 313.786481 315.133584
5841 41 1 0 1244.162076 317.545209 313.089688
5842 41 1 0 1244.544481 321.215510 313.419899
5843 41 1 0 1245.562058 324.880104 312.474511
5844 41 1 0 1248.302815 327.754249 313.572951
5845 41 1 0 1252.110938 328.794727 312.068781
5846 41 1 0 1256.160267 328.834042 310.341124
5847 41 1 0 1259.188579 327.544021 307.428583
5848 41 1 0 1258.178743 331.631245 306.546547
5849 41 1 0 1257.926072 334.566307 304.284384
5850 41 1 0 1257.537611 336.826009 300.815193
5851 41 1 0 1255.597743 338.459056 297.002901
5852 41 1 0 1252.576741 336.185766 294.467882
5853 41 1 0 1248.466295 334.474716 294.269577
5854 41 1 0 1244.551109 331.962947 294.246866
5855 41 1 0 1241.169488 329.737956 295.595380
5856 41 1 0 1241.096267 328.133238 298.988007
5857 41 1 0 1243.602010 330.004935 296.728718
5858 41 1 0 1247.328193 328.895261 295.068002
5859 41 1 0 1250.054974 326.454636 294.097343
5860 41 1 0 1251.038939 323.078647 296.561239
5861 41 1 0 1252.924367 319.808602 294.360874
5862 41 1 0 1254.658134 319.933457 290.940895
5863 41 1 0 1257.170153 318.159189 287.618734
5864 41 1 0 1259.720254 320.572106 285.621307
5865 41 1 0 1263.815122 319.939250 283.860080
5866 41 1 0 1268.210310 318.463639 283.893149
5867 41 1 0 1269.268044 316.966213 280.130066
5868 41 1 0 1271.989279 317.326960 277.081526
5869 41 1 0 1274.014860 320.654425 275.358358
5870 41 1 0 1273.140261 323.443320 272.124809
5871 41 1 0 1270.237187 320.401739 270.611731
5872 41 1 0 1271.045143 317.530986 267.388114
5873 41 2 0 1281.141815 314.450511 260.857046
5874 41 1 0 1292.225815 319.753210 261.296100
5875 41 1 0 1291.367670 323.908122 261.721788
5876 41 1 0 1290.525415 325.618808 265.173367
5877 41 1 0 1290.043816 329.588128 266.607406
5878 41 1 0 1290.698926 333.036089 264.450883
5879 41 1 0 1293.719785 334.533494 261.646135
5880 41 1 0 1296.777926 335.260353 258.698478
5881 41 1 0 1299.609050 337.973244 258.527154
5882 41 1 0 1304.096366 339.918881 257.253610
5883 41 1 0 1307.000866 342.987145 258.035872
5884 41 1 0 1309.915445 345.598736 257.984360
5885 41 1 0 1307.728085 348.717606 258.681312
5886 41 1 0 1309.839122 352.310661 260.066688
5887 41 1 0 1312.412427 351.171148 263.268970
5888 41 1 0 1315.083673 352.465331 265.680357
5889 41 1 0 1318.755926 353.679298 267.852155
5890 41 1 0 1322.383209 354.359370 269.951265
5891 41 1 0 1326.340807 353.100185 271.128726
5892 41 1 0 1329.929314 352.691036 269.282915
5893 41 1 0 1330.571448 353.907899 264.688119
5894 41 1 0 1333.247151 352.351935 261.751014
5895 41 1 0 1337.219222 353.595463 260.951772
5896 41 1 0 1340.302462 355.884675 259.400998
5897 41 1 0 1343.838906 358.652084 258.723043
5898 41 1 0 1347.708236 357.707643 260.743473
5899 41 1 0 1350.656683 357.213595 263.942865
5900 41 1 0 1354.468274 357.984762 265.676453
5901 41 1 0 1357.132418 361.285805 266.522468
5902 41 1 0 1360.197048 363.747187 268.132009
5903 41 1 0 1364.330987 364.906095 267.062762
5904 41 1 0 1366.089117 369.022861 267.389588
5905 41 1 0 1364.600054 372.341016 268.999757
5906 41 1 0 1361.899829 375.967673 268.008246
5907 41 1 0 1360.089349 378.499257 265.875600
5908 41 1 0 1362.326090 382.243380 266.444219
5909 41 2 0 1354.811950 387.939354 258.602270
5910 41 1 0 1348.245398 398.433161 257.899666
5911 41 1 0 1346.327729 402.427914 257.379439
5912 41 1 0 1342.382729 403.323426 256.437149
5913 41 1 0 1339.152657 401.932181 255.877719
5914 41 1 0 1337.438517 399.047613 253.442276
5915 41 1 0 1333.289849 397.990693 252.512658
5916 41 1 0 1331.298506 394.363278 253.833360
5917 41 1 0 1328.518860 391.484198 255.382239
5918 41 1 0 1328.484760 387.975730 256.507154
5919 41 1 0 1327.654685 386.298275 252.816470
5920 41 1 0 1327.685721 385.980818 248.639990
5921 41 1 0 1324.190820 385.282303 246.274421
5922 41 1 0 1320.996161 387.626532 244.668833
5923 41 1 0 1317.785339 389.739970 244.461145
5924 41 1 0 1315.485075 388.108004 240.694377
5925 41 1 0 1316.356097 387.434639 236.690936
5926 41 1 0 1318.306237 385.731245 233.179667
5927 41 1 0 1320.974011 386.857867 230.417365
5928 41 1 0 1322.820901 385.568006 226.405378
5929 41 1 0 1323.916378 387.670287 223.071897
5930 41 1 0 1325.967908 388.488923 219.724347
5931 41 1 0 1327.120001 389.601555 215.793174
5932 41 1 0 1326.978242 390.512768 211.594874
5933 41 1 0 1329.225175 386.883891 212.456099
5934 41 1 0 1329.376635 382.890839 214.025926
5935 41 1 0 1328.532647 378.713039 215.155075
5936 41 1 0 1327.142625 375.558719 218.211972
5937 41 1 0 1327.709168 372.794282 221.109875
5938 41 1 0 1328.553258 369.954009 224.559168
5939 41 1 0 1327.811854 367.619421 228.046953
5940 41 1 0 1326.771191 364.900562 230.483021
5941 41 1 0 1324.835820 362.617766 233.635967
5942 41 1 0 1320.551393 361.395269 235.597566
5943 41 1 0 1316.171792 360.824608 236.519675
5944 41 1 0 1312.417922 361.566203 237.400277
5945 41 2 0 1300.243049 362.555209 238.265292
5946 42 2 0 2139.739917 494.373337 2506.681327
5947 42 1 0 2149.664939 500.265631 2503.653810
5948 42 1 0 2151.744909 503.801004 2505.629350
5949 42 1 0 2152.686075 507.654656 2504.219380
5950 42 1 0 2152.728881 511.177361 2502.111506
5951 42 1 0 2151.631412 514.920350 2501.094881
5952 42 1 0 2149.726392 517.954690 2499.772107
5953 42 1 0 2148.485506 521.495498 2500.897500
5954 42 1 0 2146.613781 525.904043 2499.826113
5955 42 1 0 2147.416423 529.586701 2497.091565
5956 42 1 0 2151.431844 531.392522 2496.612021
5957 42 1 0 2154.234808 534.613969 2496.168317
5958 42 1 0 2155.980438 537.669633 2493.889725
5959 42 1 0 2158.651883 540.237551 2493.822594
5960 42 1 0 2162.395799 540.370182 2493.129180
5961 42 1 0 2166.587711 540.571035 2492.755122
5962 42 1 0 2170.845986 541.755459 2492.809360
5963 42 1 0 2172.334339 538.411331 2490.946113
5964 42 1 0 2175.748898 536.806773 2488.669836
5965 42 1 0 2178.792419 536.385236 2486.112728
5966 42 1 0 2182.188347 534.116070 2486.119017
5967 42 1 0 2179.604950 532.033971 2483.083834
5968 42 1 0 2177.559553 531.533153 2478.920626
5969 42 1 0 2177.245598 528.791022 2475.651548
5970 42 1 0 2179.318151 529.884457 2471.991657
5971 42 1 0 2178.912582 529.504379 2467.927873
5972 42 1 0 2175.240878 527.542943 2466.435177
5973 42 1 0 2171.033289 526.167489 2466.103188
5974 42 1 0 2168.075013 522.640220 2465.070880
5975 42 1 0 2169.538390 521.894063 2468.808914
5976 42 1 0 2170.649440 518.207082 2469.221880
5977 42 1 0 2174.837788 517.311632 2469.886435
5978 42 1 0 2178.487482 517.495333 2472.448557
5979 42 1 0 2182.064527 516.810587 2474.763618
5980 42 1 0 2184.142892 516.691088 2478.282219
5981 42 1 0 2185.261533 519.078940 2481.575331
5982 42 2 0 2187.835487 524.785515 2491.526095
5983 42 1 0 2189.871429 533.331546 2500.259238
5984 42 1 0 2187.065973 535.940287 2501.805580
5985 42 1 0 2184.611023 538.963524 2503.577451
5986 42 1 0 2180.866557 536.719996 2503.176461
5987 42 1 0 2177.224676 536.904558 2502.521457
5988 42 1 0 2173.596313 535.674310 2501.696871
5989 42 1 0 2170.874204 535.790329 2498.605644
5990 42 1 0 2169.988606 533.095502 2495.475061
5991 42 1 0 2170.110405 530.108662 2492.242824
5992 42 1 0 2171.491104 526.347808 2490.435240
5993 42 1 0 2167.346081 525.858116 2491.475505
5994 42 1 0 2164.363522 523.813603 2492.324104
5995 42 1 0 2162.028100 520.677359 2493.739101
5996 42 1 0 2160.239377 517.738457 2496.760165
5997 42 1 0 2162.323220 516.363638 2500.566489
5998 42 1 0 2163.834709 517.555956 2504.586011
5999 42 1 0 2166.158168 518.847707 2508.403221
6000 42 1 0 2168.244202 521.252109 2511.244304
6001 42 1 0 2169.902355 524.471572 2510.256386
6002 42 1 0 2168.112023 521.503133 2508.562437
6003 42 1 0 2169.367272 518.687243 2505.669532
6004 42 1 0 2171.916616 516.856196 2503.552393
6005 42 1 0 2175.377554 518.844987 2501.970340
6006 42 1 0 2178.694214 516.137647 2501.098724
6007 42 1 0 2178.591929 512.334157 2500.608014
6008 42 1 0 2180.424788 508.360541 2499.447829
6009 42 1 0 2178.100560 505.624153 2497.597140
6010 42 1 0 2178.895245 502.590054 2494.367112
6011 42 1 0 2180.576952 501.144843 2490.295327
6012 42 1 0 2182.057040 497.244287 2490.637213
6013 42 1 0 2181.772208 493.459277 2489.081120
6014 42 1 0 2178.514602 491.157801 2487.585953
6015 42 1 0 2175.631809 488.407008 2489.352683
6016 42 1 0 2178.506284 487.954824 2492.744053
6017 42 1 0 2181.355545 484.645569 2493.209098
6018 42 2 0 2184.795112 475.102226 2486.055013
6019 42 1 0 2180.029745 471.797314 2475.213643
6020 42 1 0 2175.846990 472.488552 2475.669343
6021 42 1 0 2174.158669 476.023451 2475.218460
6022 42 1 0 2170.196550 477.538001 2474.991165
6023 42 1 0 2166.746410 475.288493 2474.924540
6024 42 1 0 2165.344728 471.633120 2472.947682
6025 42 1 0 2164.711895 467.830218 2471.022406
6026 42 1 0 2162.133048 466.719751 2468.279999
6027 42 1 0 2160.379489 464.014608 2464.387614
6028 42 1 0 2157.465740 463.777929 2461.238590
6029 42 1 0 2154.994083 462.752249 2458.382593
6030 42 1 0 2151.788051 464.144726 2460.049926
6031 42 1 0 2148.323211 464.742816 2457.418775
6032 42 1 0 2149.638318 466.894707 2453.981500
6033 42 1 0 2148.513693 468.269986 2450.594897
6034 42 1 0 2147.512256 469.083472 2446.350933
6035 42 1 0 2147.040652 469.843311 2442.200491
6036 42 1 0 2148.505434 469.623094 2438.145806
6037 42 1 0 2149.051334 466.679436 2435.409262
6038 42 1 0 2147.786511 462.136377 2436.284525
6039 42 1 0 2149.415752 458.470628 2434.830272
6040 42 1 0 2148.347340 456.384877 2431.298893
6041 42 1 0 2146.179574 453.890163 2428.803106
6042 42 1 0 2143.570759 452.065702 2425.564272
6043 42 1 0 2144.731669 452.669323 2421.294173
6044 42 1 0 2145.419779 454.692879 2417.472491
6045 42 1 0 2144.859546 455.046581 2413.266627
6046 42 1 0 2141.703079 454.950770 2410.310646
6047 42 1 0 2139.417368 455.439278 2406.764117
6048 42 1 0 2138.436417 453.044805 2403.175239
6049 42 1 0 2134.413492 452.764538 2401.204675
6050 42 1 0 2131.057236 454.782892 2401.898864
6051 42 1 0 2127.290535 454.757355 2404.589267
6052 42 1 0 2124.639688 453.357637 2406.880278
6053 42 1 0 2121.015716 453.144251 2404.397114
6054 42 2 0 2114.836200 448.283136 2413.809113
6055 42 1 0 2104.033620 449.831337 2419.694738
6056 42 1 0 2099.944399 449.987195 2421.472412
6057 42 1 0 2098.847509 450.424515 2425.454679
6058 42 1 0 2100.074868 450.981266 2428.750967
6059 42 1 0 2102.832609 449.261174 2431.325173
6060 42 1 0 2103.676291 449.777797 2435.592962
6061 42 1 0 2107.228093 451.688516 2437.205939
6062 42 1 0 2109.999272 454.079214 2439.446404
6063 42 1 0 2113.521231 455.148467 2439.277718
6064 42 1 0 2115.093300 451.949809 2441.380386
6065 42 1 0 2115.339288 448.005155 2442.767442
6066 42 1 0 2115.830928 446.949869 2446.883609
6067 42 1 0 2113.311039 446.511229 2450.309529
6068 42 1 0 2111.045164 447.394661 2453.293569
6069 42 1 0 2112.501111 444.617944 2456.802577
6070 42 1 0 2113.145196 440.554093 2457.359272
6071 42 1 0 2114.877473 436.591022 2456.787531
6072 42 1 0 2113.830182 433.093981 2455.147256
6073 42 1 0 2115.135882 428.694133 2454.819740
6074 42 1 0 2113.030057 425.187438 2454.801097
6075 42 1 0 2112.251122 421.345850 2453.952278
6076 42 1 0 2111.125985 417.256634 2454.130524
6077 42 1 0 2110.136325 413.350076 2455.625683
6078 42 1 0 2113.881591 413.405072 2453.405521
6079 42 1 0 2117.904002 414.830864 2452.937457
6080 42 1 0 2122.056304 416.175662 2453.562926
6081 42 1 0 2125.194134 419.520169 2454.004296
6082 42 1 0 2128.032136 422.058234 2452.638683
6083 42 1 0 2130.968549 425.022466 2450.830902
6084 42 1 0 2133.325773 428.555515 2450.476387
6085 42 1 0 2136.034396 431.198162 2450.775347
6086 42 1 0 2138.277742 434.816684 2451.653746
6087 42 1 0 2139.330598 438.102205 2455.088209
6088 42 1 0 2139.709899 440.440861 2458.927958
6089 42 1 0 2138.807408 442.531021 2462.126973
6090 42 2 0 2137.260202 447.433811 2473.241051
6091 43 2 0 2683.061309 488.181451 188.739454
6092 43 1 0 2689.104697 490.543205 178.724933
6093 43 1 0 2692.679608 488.444143 176.842954
6094 43 1 0 2696.543612 489.802309 175.868637
6095 43 1 0 2700.059916 491.917184 175.737020
6096 43 1 0 2703.781355 493.022886 176.821570
6097 43 1 0 2706.780149 494.486615 178.679198
6098 43 1 0 2710.303823 493.464422 180.051230
6099 43 1 0 2714.677964 494.680912 181.914974
6100 43 1 0 2718.364589 497.369313 180.984786
6101 43 1 0 2720.233956 497.578825 176.975282
6102 43 1 0 2723.499152 497.842109 174.200324
6103 43 1 0 2726.575635 500.008027 172.350908
6104 43 1 0 2729.186433 499.901916 169.722638
6105 43 1 0 2729.377753 500.336376 165.942432
6106 43 1 0 2729.645574 500.421675 161.738459
6107 43 1 0 2730.899254 500.079309 157.513560
6108 43 1 0 2727.573942 501.821388 155.846964
6109 43 1 0 2726.017990 503.850238 152.258366
6110 43 1 0 2725.637981 506.189834 149.039453
6111 43 1 0 2723.424370 505.940017 145.616151
6112 43 1 0 2721.291022 509.137047 147.950510
6113 43 1 0 2720.743948 513.429080 149.695770
6114 43 1 0 2717.986830 516.700333 149.739689
6115 43 1 0 2719.102336 520.213399 147.437539
6116 43 1 0 2718.702964 524.293813 147.555869
6117 43 1 0 2716.677404 526.027505 151.084070
6118 43 1 0 2715.232673 526.642656 155.236207
6119 43 1 0 2711.654542 527.861264 158.059441
6120 43 1 0 2710.944013 524.028177 156.845472
6121 43 1 0 2707.276901 523.523999 155.706658
6122 43 1 0 2706.451770 522.568746 151.560290
6123 43 1 0 2706.702836 519.762137 148.099307
6124 43 1 0 2706.083617 517.203312 144.679860
6125 43 1 0 2706.008973 513.549442 142.847350
6126 43 1 0 2708.425022 510.197284 141.996748
6127 43 2 0 2714.203894 500.117215 140.206553
6128 43 1 0 2722.809263 491.300991 138.914537
6129 43 1 0 2725.376876 489.962652 141.861315
6130 43 1 0 2728.365335 488.376942 144.480647
6131 43 1 0 2726.059964 489.025343 148.152170
6132 43 1 0 2726.183221 489.930406 151.742720
6133 43 1 0 2724.891551 490.997703 155.285450
6134 43 1 0 2724.953588 494.269542 157.789497
6135 43 1 0 2722.234906 497.442203 158.413930
6136 43 1 0 2719.240314 500.645650 158.021810
6137 43 1 0 2715.496757 502.337842 156.459766
6138 43 1 0 2714.942990 501.583467 160.658268
6139 43 1 0 2712.852919 500.933625 163.659121
6140 43 1 0 2709.683566 499.669524 166.036028
6141 43 1 0 2706.725458 496.766368 167.981482
6142 43 1 0 2705.396658 492.819748 166.143247
6143 43 1 0 2706.626004 488.710771 164.931721
6144 43 1 0 2707.967338 484.748121 162.897905
6145 43 1 0 2710.414248 481.780355 161.051440
6146 43 1 0 2713.657135 482.665396 159.380876
6147 43 1 0 2710.654674 484.465999 161.002431
6148 43 1 0 2707.850506 487.253582 159.505831
6149 43 1 0 2706.054524 489.182303 156.787623
6150 43 1 0 2708.094361 490.530664 153.258138
6151 43 1 0 2705.438592 491.160257 149.846373
6152 43 1 0 2701.632421 491.640673 149.853690
6153 43 1 0 2697.685515 492.654963 147.881843
6154 43 1 0 2694.905900 494.649691 150.028864
6155 43 1 0 2691.875005 497.804388 148.964941
6156 43 1 0 2690.444565 501.744493 146.983627
6157 43 1 0 2686.569686 501.284901 145.468381
6158 43 1 0 2682.775681 502.840812 145.584642
6159 43 1 0 2680.416853 504.547002 148.694170
6160 43 1 0 2677.625101 502.971345 151.647493
6161 43 1 0 2677.230365 499.388156 149.006773
6162 43 1 0 2673.969357 498.713908 146.143742
6163 43 2 0 2664.460811 505.573469 142.066868
6164 43 1 0 2661.044841 516.703164 146.020030
6165 43 1 0 2661.669394 516.539579 150.234776
6166 43 1 0 2665.174938 517.120699 151.944366
6167 43 1 0 2666.624135 517.626783 155.905125
6168 43 1 0 2664.318620 517.921318 159.306015
6169 43 1 0 2660.634753 519.974467 160.509394
6170 43 1 0 2656.816040 521.922575 160.947047
6171 43 1 0 2655.655184 524.831344 163.312604
6172 43 1 0 2652.909682 528.823729 164.750142
6173 43 1 0 2652.615772 532.164927 167.435717
6174 43 1 0 2651.541077 535.179993 169.687879
6175 43 1 0 2652.886458 533.743372 173.023101
6176 43 1 0 2653.419865 536.609436 176.307448
6177 43 1 0 2655.582062 539.957086 174.793134
6178 43 1 0 2656.928238 543.418921 175.703496
6179 43 1 0 2657.712011 547.725201 176.422885
6180 43 1 0 2658.451054 551.901461 176.619356
6181 43 1 0 2658.241966 555.844656 174.875210
6182 43 1 0 2655.299002 558.524565 174.094916
6183 43 1 0 2650.738744 557.719193 175.344182
6184 43 1 0 2647.095430 559.042181 173.560099
6185 43 1 0 2644.981510 562.629864 174.349008
6186 43 1 0 2642.444055 565.258404 176.299357
6187 43 1 0 2640.567257 568.661445 178.649157
6188 43 1 0 2641.176277 572.843972 177.206458
6189 43 1 0 2643.198753 576.617752 176.289016
6190 43 1 0 2643.530100 580.853680 176.563573
6191 43 1 0 2643.373697 584.019611 179.506821
6192 43 1 0 2643.813840 587.717192 181.550139
6193 43 1 0 2641.392483 591.354900 182.242901
6194 43 1 0 2641.040651 593.596657 186.115411
6195 43 1 0 2643.006327 593.143868 189.543415
6196 43 1 0 2642.927981 590.719204 193.485726
6197 43 1 0 2641.492534 588.610283 196.265453
6198 43 1 0 2641.212453 591.336224 199.705745
6199 43 2 0 2636.281046 582.351617 206.440775
6200 43 1 0 2637.671830 577.230638 217.646780
6201 43 1 0 2637.766745 575.739513 221.850787
6202 43 1 0 2638.198663 571.844146 223.226446
6203 43 1 0 2638.785639 568.473547 222.238308
6204 43 1 0 2637.118707 565.708225 219.637402
6205 43 1 0 2637.662369 561.394696 219.098306
6206 43 1 0 2639.635647 559.549054 215.697186
6207 43 1 0 2642.078112 557.133225 213.125670
6208 43 1 0 2643.203963 557.063477 209.618030
6209 43 1 0 2640.037906 554.843947 208.143649
6210 43 1 0 2636.102145 553.426486 207.930753
6211 43 1 0 2635.067914 549.281784 207.707203
6212 43 1 0 2634.599105 546.035725 210.449919
6213 43 1 0 2635.454931 543.218618 212.929960
6214 43 1 0 2632.713281 539.605892 211.675112
6215 43 1 0 2628.662209 538.988887 211.005967
6216 43 1 0 2624.726057 539.423108 209.175183
6217 43 1 0 2621.207319 541.116740 210.050797
6218 43 1 0 2616.828279 541.334841 208.655365
6219 43 1 0 2613.287763 541.483574 210.698493
6220 43 1 0 2609.431370 542.367689 211.355469
6221 43 1 0 2605.324978 542.249980 212.424615
6222 43 1 0 2601.407554 540.809943 213.452331
6223 43 1 0 2601.516481 542.767089 209.564288
6224 43 1 0 2603.006021 542.963051 205.542519
6225 43 1 0 2604.420122 542.058797 201.465271
6226 43 1 0 2607.816583 541.416575 198.419270
6227 43 1 0 2610.396166 542.594252 195.534872
6228 43 1 0 2613.402071 544.208076 192.528650
6229 43 1 0 2616.971857 544.414409 190.209452
6230 43 1 0 2619.659127 543.940837 187.570530
6231 43 1 0 2623.316390 542.925401 185.451284
6232 43 1 0 2626.629358 539.440576 184.690416
6233 43 1 0 2628.985909 535.593797 184.614196
6234 43 1 0 2631.071144 532.473451 185.768406
6235 43 2 0 2635.982972 521.513273 188.156366
6236 44 2 0 2656.516621 2034.687537 1239.677877
6237 44 1 0 2650.112614 2034.435274 1249.743467
6238 44 1 0 2645.625292 2034.794419 1250.423803
6239 44 1 0 2643.329448 2037.540730 1252.639951
6240 44 1 0 2642.032656 2040.885013 1254.637078
6241 44 1 0 2640.403961 2044.542092 1255.107256
6242 44 1 0 2639.779129 2048.309793 1255.099865
6243 44 1 0 2637.110460 2050.948943 1253.978828
6244 44 1 0 2635.351092 2055.530245 1254.031668
6245 44 1 0 2633.999489 2058.832037 1257.024207
6246 44 1 0 2631.387168 2057.998051 1260.501965
6247 44 1 0 2628.234699 2058.813694 1263.299798
6248 44 1 0 2626.686392 2060.941573 1266.563410
6249 44 1 0 2623.832383 2061.213798 1268.911995
6250 44 1 0 2622.640518 2059.479638 1272.088072
6251 44 1 0 2621.035787 2057.393540 1275.378274
6252 44 1 0 2618.458102 2055.754105 1278.573035
6253 44 1 0 2621.315499 2053.439966 1280.403369
6254 44 1 0 2622.405798 2051.408604 1284.158375
6255 44 1 0 2622.967550 2050.528742 1288.017105
6256 44 1 0 2623.214756 2047.027097 1290.104891
6257 44 1 0 2627.485888 2048.430203 1290.004228
6258 44 1 0 2631.072486 2051.120017 1291.295732
6259 44 1 0 2635.038783 2050.878961 1292.881642
6260 44 1 0 2635.552786 2052.089936 1297.023528
6261 44 1 0 2638.339324 2053.882483 1299.441226
6262 44 1 0 2642.067046 2055.297820 1297.528716
6263 44 1 0 2644.920955 2056.901489 1294.530493
6264 44 1 0 2649.207836 2056.626073 1292.579730
6265 44 1 0 2646.985895 2053.601245 1290.972087
6266 44 1 0 2648.919111 2050.245684 1290.930956
6267 44 1 0 2647.492382 2046.941639 1293.346211
6268 44 1 0 2644.415956 2043.836289 1294.246708
6269 44 1 0 2642.128278 2040.285779 1295.132166
6270 44 1 0 2639.342289 2037.439525 1294.209376
6271 44 1 0 2635.291302 2036.966908 1293.130526
6272 44 2 0 2624.444464 2034.960947 1289.064794
6273 44 1 0 2612.502745 2035.761409 1285.870725
6274 44 1 0 2610.878496 2038.463368 1283.200796
6275 44 1 0 2608.688960 2041.149310 1280.691232
6276 44 1 0 2612.013621 2041.922488 1277.940948
6277 44 1 0 2613.720626 2044.421383 1275.803650
6278 44 1 0 2616.524851 2046.015345 1273.577875
6279 44 1 0 2619.323535 2049.034870 1273.747749
6280 44 1 0 2623.404957 2049.090439 1274.836713
6281 44 1 0 2627.349114 2048.415866 1276.673010
6282 44 1 0 2630.513217 2045.851519 1278.325367
6283 44 1 0 2631.918263 2047.413372 1274.571753
6284 44 1 0 2634.072570 2047.328256 1271.547265
6285 44 1 0 2636.414602 2045.868814 1268.436419
6286 44 1 0 2637.467137 2043.512854 1264.654208
6287 44 1 0 2635.403434 2039.670872 1263.350010
6288 44 1 0 2631.623003 2037.825861 1261.877919
6289 44 1 0 2627.563997 2035.676652 1261.140657
6290 44 1 0 2623.375699 2034.866128 1261.065509
6291 44 1 0 2620.998413 2036.577746 1263.412693
6292 44 1 0 2624.804127 2036.317039 1262.833940
6293 44 1 0 2627.976395 2034.961097 1265.277693
6294 44 1 0 2629.481802 2033.196273 1268.269901
6295 44 1 0 2627.600377 2033.299029 1272.128133
6296 44 1 0 2628.698995 2029.934923 1274.690449
6297 44 1 0 2631.724387 2027.596870 1274.376906
6298 44 1 0 2634.483385 2024.337790 1275.880685
6299 44 1 0 2638.428991 2024.611669 1275.060878
6300 44 1 0 2642.135929 2023.519626 1277.370947
6301 44 1 0 2644.847304 2023.391973 1281.129717
6302 44 1 0 2646.825519 2019.710784 1281.369295
6303 44 1 0 2650.528114 2017.967430 1281.652775
6304 44 1 0 2654.332820 2018.913657 1279.987490
6305 44 1 0 2656.416665 2017.873971 1276.303018
6306 44 1 0 2653.621723 2014.401635 1275.987351
6307 44 1 0 2654.560467 2010.290686 1277.213968
6308 44 2 0 2664.102465 2004.971467 1283.108296
6309 44 1 0 2674.637945 2010.279497 1286.571666
6310 44 1 0 2675.558405 2012.937441 1283.367138
6311 44 1 0 2673.986317 2016.534796 1282.997256
6312 44 1 0 2674.629616 2019.939530 1280.540050
6313 44 1 0 2677.646937 2020.390682 1277.772301
6314 44 1 0 2681.948558 2019.562527 1277.561030
6315 44 1 0 2686.017108 2018.171020 1277.843587
6316 44 1 0 2689.427030 2020.108627 1277.693603
6317 44 1 0 2694.304728 2020.994047 1278.677234
6318 44 1 0 2697.464032 2023.906221 1278.695808
6319 44 1 0 2700.836640 2025.891933 1278.712782
6320 44 1 0 2700.166168 2027.931517 1275.489709
6321 44 1 0 2702.653548 2031.500152 1274.886744
6322 44 1 0 2702.590528 2033.771638 1278.493873
6323 44 1 0 2704.026582 2036.878336 1280.200164
6324 44 1 0 2706.308822 2039.912791 1282.493487
6325 44 1 0 2708.362769 2042.566058 1285.094911
6326 44 1 0 2710.281478 2043.397219 1288.871454
6327 44 1 0 2713.737957 2042.288032 1290.680946
6328 44 1 0 2716.962617 2039.491964 1288.492610
6329 44 1 0 2719.754967 2036.692749 1290.097031
6330 44 1 0 2723.709409 2037.451388 1291.419664
6331 44 1 0 2727.794513 2038.091560 1291.187573
6332 44 1 0 2732.010906 2039.777740 1291.246187
6333 44 1 0 2733.591259 2041.445646 1295.075860
6334 44 1 0 2734.093156 2044.159036 1298.475734
6335 44 1 0 2736.503028 2046.608345 1300.990025
6336 44 1 0 2739.547700 2049.669348 1300.724468
6337 44 1 0 2742.170946 2052.900294 1301.573321
6338 44 1 0 2746.342835 2053.422436 1302.951186
6339 44 1 0 2749.294583 2056.409023 1301.365914
6340 44 1 0 2748.803732 2059.401331 1298.791956
6341 44 1 0 2748.771773 2060.326528 1294.256546
6342 44 1 0 2749.499846 2059.848781 1290.585497
6343 44 1 0 2752.541300 2062.883619 1289.645221
6344 44 2 0 2753.014453 2058.844554 1278.075231
6345 44 1 0 2752.832026 2063.434205 1266.558501
6346 44 1 0 2753.329235 2065.077579 1262.440462
6347 44 1 0 2751.151015 2064.218317 1259.009733
6348 44 1 0 2748.354568 2062.422586 1257.730232
6349 44 1 0 2746.979891 2058.511134 1257.695633
6350 44 1 0 2743.802770 2056.471022 1255.473796
6351 44 1 0 2740.089390 2055.035271 1257.210825
6352 44 1 0 2735.984379 2054.093728 1258.033591
6353 44 1 0 2733.912497 2052.895209 1260.834805
6354 44 1 0 2734.335507 2048.854683 1260.047888
6355 44 1 0 2736.233778 2045.378620 1258.684699
6356 44 1 0 2734.401404 2042.526047 1256.076365
6357 44 1 0 2733.737257 2042.125718 1251.871865
6358 44 1 0 2732.288820 2042.688102 1248.349808
6359 44 1 0 2731.644057 2038.373367 1246.586172
6360 44 1 0 2733.948566 2034.960552 1246.055544
6361 44 1 0 2736.399456 2031.502206 1247.088307
6362 44 1 0 2740.251748 2030.429789 1246.925928
6363 44 1 0 2743.042066 2026.804860 1247.420707
6364 44 1 0 2746.385687 2025.602541 1245.394286
6365 44 1 0 2749.916587 2023.785007 1244.833614
6366 44 1 0 2753.166920 2021.534046 1243.288331
6367 44 1 0 2755.470391 2018.740805 1240.971448
6368 44 1 0 2755.217597 2017.637205 1245.175889
6369 44 1 0 2752.865612 2016.532652 1248.593474
6370 44 1 0 2749.885585 2014.807819 1251.347688
6371 44 1 0 2745.998888 2015.120082 1253.801785
6372 44 1 0 2743.851620 2015.859089 1257.149028
6373 44 1 0 2741.618561 2017.033418 1260.932104
6374 44 1 0 2738.371729 2018.277770 1263.396712
6375 44 1 0 2735.237689 2018.415998 1265.534068
6376 44 1 0 2731.261519 2019.231176 1267.090806
6377 44 1 0 2726.517723 2019.350227 1266.004106
6378 44 1 0 2722.481080 2019.020493 1264.015731
6379 44 1 0 2719.505397 2019.538607 1261.506980
6380 44 2 0 2710.205742 2018.809625 1253.573575
6381 45 2 0 688.793292 2136.761910 899.166900
6382 45 1 0 694.499215 2137.648450 888.724317
6383 45 1 0 697.651925 2140.607749 887.299232
6384 45 1 0 697.707768 2143.323300 884.082541
6385 45 1 0 696.606566 2145.871181 881.057632
6386 45 1 0 695.427361 2149.323196 879.342697
6387 45 1 0 693.391109 2152.346069 878.201660
6388 45 1 0 693.538988 2156.259569 878.122441
6389 45 1 0 691.811536 2160.566604 876.524989
6390 45 1 0 690.855822 2162.813538 872.559910
6391 45 1 0 693.620312 2162.861787 869.100168
6392 45 1 0 695.639598 2164.615814 865.742032
6393 45 1 0 695.630190 2166.092662 861.818371
6394 45 1 0 697.753542 2167.414069 859.083304
6395 45 1 0 700.035395 2166.006533 856.376405
6396 45 1 0 702.866790 2164.588279 853.597169
6397 45 1 0 706.118328 2164.142495 850.636176
6398 45 1 0 705.668834 2160.112819 849.980628
6399 45 1 0 706.494393 2156.835381 847.153596
6400 45 1 0 706.956948 2154.668781 843.826224
6401 45 1 0 709.257485 2151.434324 842.863261
6402 45 1 0 705.140592 2149.659480 843.213308
6403 45 1 0 700.786046 2148.793239 841.780017
6404 45 1 0 698.116805 2145.555667 840.944548
6405 45 1 0 697.248981 2144.783372 836.756909
6406 45 1 0 694.171782 2143.467753 834.385564
6407 45 1 0 690.311842 2142.614055 836.367696
6408 45 1 0 686.893622 2142.794635 839.194189
6409 45 1 0 683.736839 2140.415850 841.769995
6410 45 1 0 687.274062 2140.259181 843.803374
6411 45 1 0 688.059550 2136.685811 845.073351
6412 45 1 0 691.499598 2134.576691 843.491136
6413 45 1 0 695.918808 2134.146312 843.039645
6414 45 1 0 700.045445 2132.898461 842.846338
6415 45 1 0 703.936464 2133.021418 844.095051
6416 45 1 0 707.181348 2135.662508 844.636486
6417 45 2 0 716.270777 2142.583662 847.409190
6418 45 1 0 724.379246 2151.895405 848.404996
6419 45 1 0 723.589297 2155.650755 849.934905
6420 45 1 0 723.242906 2159.713362 851.231632
6421 45 1 0 720.044669 2158.934920 854.126549
6422 45 1 0 716.951816 2160.217288 855.712796
6423 45 1 0 713.636374 2160.185126 857.802120
6424 45 1 0 709.563043 2160.406433 857.220724
6425 45 1 0 706.573083 2157.453074 856.790912
6426 45 1 0 704.227280 2153.851883 855.835904
6427 45 1 0 703.701963 2149.503945 855.465503
6428 45 1 0 701.331463 2150.831412 858.800429
6429 45 1 0 699.552594 2150.303688 862.018027
6430 45 1 0 698.539538 2148.726957 865.730180
6431 45 1 0 699.029342 2147.574497 870.134205
6432 45 1 0 703.014488 2146.654297 872.132321
6433 45 1 0 706.938688 2148.288509 873.471272
6434 45 1 0 711.328529 2149.666217 874.156390
6435 45 1 0 714.976986 2151.852532 873.819894
6436 45 1 0 715.790214 2153.862789 870.755923
6437 45 1 0 713.087127 2151.383986 871.953939
6438 45 1 0 711.814552 2147.624931 870.496597
6439 45 1 0 712.095726 2144.497651 868.381123
6440 45 1 0 713.723929 2144.602789 864.409452
6441 45 1 0 715.336162 2140.763297 863.087088
6442 45 1 0 714.612771 2137.269204 864.496275
6443 45 1 0 714.838541 2132.748727 864.399625
6444 45 1 0 711.658042 2130.624159 865.697907
6445 45 1 0 709.802224 2126.741515 864.374508
6446 45 1 0 708.158440 2123.728804 861.257179
6447 45 1 0 709.148137 2119.813622 862.358875
6448 45 1 0 707.572064 2116.107234 863.138323
6449 45 1 0 703.985188 2114.801696 865.028879
6450 45 1 0 702.841562 2113.861190 869.128423
6451 45 1 0 707.201428 2113.368276 869.975214
6452 45 1 0 709.325631 2109.526798 870.103818
6453 45 2 0 706.209261 2097.808396 867.447836
6454 45 1 0 695.113649 2093.566656 864.275851
6455 45 1 0 692.418441 2095.800494 866.710337
6456 45 1 0 691.172190 2099.433438 865.817134
6457 45 1 0 688.245001 2102.135164 867.292313
6458 45 1 0 685.487824 2101.338689 870.247274
6459 45 1 0 682.820612 2098.030107 871.330644
6460 45 1 0 680.738662 2094.329973 872.068022
6461 45 1 0 676.904017 2093.501596 872.184952
6462 45 1 0 672.762729 2090.638318 871.743592
6463 45 1 0 668.480699 2090.597162 871.390276
6464 45 1 0 664.654722 2089.774927 871.329812
6465 45 1 0 663.552218 2092.620747 873.713807
6466 45 1 0 659.286675 2093.664056 873.664463
6467 45 1 0 658.103233 2094.168021 869.599923
6468 45 1 0 655.103993 2094.862453 867.331096
6469 45 1 0 651.568214 2094.774997 864.654067
6470 45 1 0 648.478966 2094.476568 861.756926
6471 45 1 0 646.789974 2092.639400 858.234616
6472 45 1 0 645.093416 2089.062297 857.352672
6473 45 1 0 644.381650 2085.699234 860.697584
6474 45 1 0 644.285130 2081.445050 860.381992
6475 45 1 0 640.940987 2078.990005 859.514836
6476 45 1 0 637.458759 2076.847453 860.174624
6477 45 1 0 633.206962 2075.255479 860.286226
6478 45 1 0 631.218466 2074.202624 856.428351
6479 45 1 0 629.305482 2074.709515 852.522320
6480 45 1 0 626.080078 2074.064855 849.818722
6481 45 1 0 621.762726 2074.289220 849.675817
6482 45 1 0 617.731796 2074.561874 848.364999
6483 45 1 0 614.387067 2071.784207 847.544534
6484 45 1 0 610.086816 2072.424609 848.659579
6485 45 1 0 608.268238 2075.614249 850.188984
6486 45 1 0 607.329397 2077.676339 854.225482
6487 45 1 0 606.822607 2078.003804 857.949843
6488 45 1 0 602.473158 2078.420294 858.453466
6489 45 2 0 603.912568 2078.880053 870.623893
6490 45 1 0 600.117055 2085.736503 880.232037
6491 45 1 0 598.339916 2087.823730 883.752179
6492 45 1 0 600.267226 2089.703571 886.915176
6493 45 1 0 603.441390 2090.672240 888.206787
6494 45 1 0 607.057551 2088.863736 889.124982
6495 45 1 0 610.604723 2090.201330 891.320690
6496 45 1 0 614.454053 2091.085676 889.512811
6497 45 1 0 618.196507 2092.849841 888.374251
6498 45 1 0 620.748826 2092.502248 885.739712
6499 45 1 0 623.055266 2089.666508 887.679543
6500 45 1 0 623.845121 2086.440196 890.231360
6501 45 1 0 626.901253 2086.458295 893.224334
6502 45 1 0 627.337961 2087.910031 897.221949
6503 45 1 0 627.771725 2090.329482 900.184589
6504 45 1 0 630.979563 2088.299700 902.965386
6505 45 1 0 631.489169 2084.596030 904.771699
6506 45 1 0 632.040236 2080.283133 905.130664
6507 45 1 0 629.873219 2077.082391 906.167916
6508 45 1 0 630.240947 2072.599038 907.134928
6509 45 1 0 628.395356 2070.214331 909.898752
6510 45 1 0 626.931386 2066.828669 911.473274
6511 45 1 0 625.888159 2063.628675 914.059991
6512 45 1 0 625.850045 2060.906684 917.386465
6513 45 1 0 627.093725 2059.008239 913.670509
6514 45 1 0 629.839461 2058.717928 910.382894
6515 45 1 0 633.413180 2058.610643 907.802521
6516 45 1 0 636.286438 2060.599277 904.799814
6517 45 1 0 637.650894 2061.476497 901.094457
6518 45 1 0 638.823762 2062.577091 896.841184
6519 45 1 0 640.603117 2064.792774 893.664823
6520 45 1 0 643.007523 2066.268615 891.125073
6521 45 1 0 645.544605 2068.941269 888.818990
6522 45 1 0 648.911683 2072.446108 889.097512
6523 45 1 0 651.981162 2075.457628 890.463489
6524 45 1 0 653.658531 2078.527538 892.246478
6525 45 2 0 660.452005 2086.521215 898.563420
6526 46 2 0 961.448916 1431.316302 292.268992
6527 46 1 0 958.987863 1424.286254 282.946295
6528 46 1 0 958.655029 1425.240705 278.507135
6529 46 1 0 955.484365 1424.813865 275.770506
6530 46 1 0 951.761752 1424.436734 274.081028
6531 46 1 0 948.212551 1425.631304 272.589683
6532 46 1 0 944.652909 1426.961236 272.207219
6533 46 1 0 942.598331 1429.619685 270.193519
6534 46 1 0 938.298923 1431.506185 268.764288
6535 46 1 0 934.322243 1430.240597 266.698311
6536 46 1 0 934.202754 1427.719501 263.059033
6537 46 1 0 932.739378 1426.474837 259.219690
6538 46 1 0 929.810092 1424.680796 256.816154
6539 46 1 0 928.984690 1423.580873 253.374613
6540 46 1 0 929.746026 1420.601303 251.125647
6541 46 1 0 930.828327 1417.548826 248.430577
6542 46 1 0 931.559453 1415.031058 244.871785
6543 46 1 0 933.083531 1411.771127 246.851713
6544 46 1 0 933.847203 1407.441719 246.554589
6545 46 1 0 933.507317 1403.533342 245.787393
6546 46 1 0 936.210167 1400.537562 245.153842
6547 46 1 0 934.700376 1399.656924 249.297080
6548 46 1 0 931.580888 1398.131509 252.412955
6549 46 1 0 931.149287 1395.346973 255.632396
6550 46 1 0 928.734102 1391.821559 254.842321
6551 46 1 0 926.171606 1389.278352 256.788855
6552 46 1 0 925.216806 1390.204564 261.006351
6553 46 1 0 924.448012 1392.445478 264.760436
6554 46 1 0 925.089800 1392.721600 269.426328
6555 46 1 0 928.558350 1393.987690 267.683542
6556 46 1 0 931.677623 1392.398613 269.339977
6557 46 1 0 934.173667 1389.711650 267.030059
6558 46 1 0 937.010687 1388.979823 263.663424
6559 46 1 0 940.239161 1387.872786 261.022390
6560 46 1 0 943.359761 1388.760463 258.534758
6561 46 1 0 944.324288 1390.905119 255.032199
6562 46 2 0 947.964120 1397.484124 245.994706
6563 46 1 0 948.720464 1404.470848 235.793672
6564 46 1 0 947.018929 1408.199047 235.271556
6565 46 1 0 945.311572 1411.962241 234.162698
6566 46 1 0 945.238096 1413.580642 238.235856
6567 46 1 0 943.413277 1415.687586 240.676596
6568 46 1 0 942.425485 1417.248291 244.133030
6569 46 1 0 939.363890 1417.083940 246.885964
6570 46 1 0 938.792442 1414.796316 250.391267
6571 46 1 0 938.700378 1411.665295 253.485075
6572 46 1 0 940.501560 1408.391067 255.798705
6573 46 1 0 940.066786 1411.768607 258.426700
6574 46 1 0 940.948766 1413.758371 261.436478
6575 46 1 0 943.157670 1415.356033 264.576647
6576 46 1 0 946.482679 1417.708970 266.667461
6577 46 1 0 950.632070 1418.408254 264.931321
6578 46 1 0 953.009369 1420.409969 261.736893
6579 46 1 0 955.470462 1421.752082 258.024760
6580 46 1 0 956.463952 1422.939820 254.048996
6581 46 1 0 954.244321 1422.114175 251.136619
6582 46 1 0 954.485291 1421.319327 254.904448
6583 46 1 0 954.897948 1417.691250 257.035306
6584 46 1 0 955.615604 1413.990978 257.391855
6585 46 1 0 954.454976 1411.169270 254.370732
6586 46 1 0 956.844715 1407.511649 254.395153
6587 46 1 0 959.023654 1406.114686 257.226851
6588 46 1 0 961.550621 1402.898951 259.168118
6589 46 1 0 961.347347 1402.433987 263.175285
6590 46 1 0 961.523026 1398.830612 265.868831
6591 46 1 0 960.394109 1394.536963 267.205366
6592 46 1 0 963.737843 1392.584437 268.795639
6593 46 1 0 965.139583 1390.608208 272.106000
6594 46 1 0 964.554495 1391.147973 276.290571
6595 46 1 0 966.546760 1393.469330 279.395548
6596 46 1 0 970.083331 1393.628721 276.668696
6597 46 1 0 973.591306 1391.000142 276.934046
6598 46 2 0 976.449915 1381.025668 283.747647
6599 46 1 0 969.857059 1376.070408 292.866096
6600 46 1 0 968.236506 1379.438391 294.918268
6601 46 1 0 964.992341 1381.350975 293.749229
6602 46 1 0 962.449961 1384.360163 295.338254
6603 46 1 0 962.703223 1385.998389 299.109232
6604 46 1 0 963.351894 1384.543740 303.195507
6605 46 1 0 964.401181 1382.554009 306.870993
6606 46 1 0 962.437421 1382.156474 310.245901
6607 46 1 0 961.068658 1379.951343 314.582641
6608 46 1 0 958.137475 1379.773697 317.719344
6609 46 1 0 956.079786 1379.252705 321.007552
6610 46 1 0 955.129583 1382.970562 321.529366
6611 46 1 0 951.790036 1383.764471 324.268511
6612 46 1 0 948.550933 1381.221993 323.164421
6613 46 1 0 945.012130 1380.147107 324.137429
6614 46 1 0 941.326846 1378.248708 325.715602
6615 46 1 0 937.923756 1376.034572 326.957583
6616 46 1 0 935.913129 1372.267670 327.591919
6617 46 1 0 936.266458 1369.189997 330.210103
6618 46 1 0 939.432239 1369.275197 333.812299
6619 46 1 0 941.489226 1366.094998 335.777529
6620 46 1 0 940.183855 1363.847903 339.125524
6621 46 1 0 939.449359 1362.918882 343.094049
6622 46 1 0 937.624779 1361.997206 347.149420
6623 46 1 0 934.816719 1358.541360 347.492559
6624 46 1 0 931.191491 1356.132726 347.013254
6625 46 1 0 927.991966 1353.820493 348.608522
6626 46 1 0 925.009171 1353.979435 351.737093
6627 46 1 0 921.551657 1353.325406 354.115922
6628 46 1 0 920.444927 1350.887737 357.638524
6629 46 1 0 917.931453 1352.239537 361.102725
6630 46 1 0 915.870798 1355.599532 361.635864
6631 46 1 0 916.344381 1359.956691 363.125106
6632 46 1 0 917.861224 1362.873718 364.975800
6633 46 1 0 915.104950 1363.631660 368.318447
6634 46 2 0 922.386719 1372.664007 372.292757
6635 46 1 0 921.458574 1384.427109 376.100802
6636 46 1 0 921.097901 1388.451112 377.993804
6637 46 1 0 923.044373 1391.983546 377.000814
6638 46 1 0 925.270580 1393.507205 374.676086
6639 46 1 0 929.074523 1392.822101 373.175739
6640 46 1 0 931.833037 1395.242812 370.783361
6641 46 1 0 932.859004 1394.463408 366.635136
6642 46 1 0 933.705378 1394.779014 362.440068
6643 46 1 0 934.109736 1392.581256 359.510511
6644 46 1 0 938.176133 1391.948898 359.944759
6645 46 1 0 941.806609 1391.522237 361.989835
6646 46 1 0 945.391245 1393.611303 360.948512
6647 46 1 0 947.059512 1397.482749 361.661228
6648 46 1 0 947.643528 1401.282669 361.464583
6649 46 1 0 952.313485 1401.792680 361.191711
6650 46 1 0 955.615874 1400.505354 363.354268
6651 46 1 0 958.487999 1397.753372 365.146223
6652 46 1 0 959.376199 1396.328243 368.778951
6653 46 1 0 962.551640 1393.899392 371.056679
6654 46 1 0 964.144252 1394.274422 374.805637
6655 46 1 0 965.876846 1393.089783 378.223207
6656 46 1 0 968.329828 1392.751406 381.671072
6657 46 1 0 971.574938 1393.252250 384.444975
6658 46 1 0 971.383711 1389.231727 382.784256
6659 46 1 0 971.527761 1386.599593 379.395616
6660 46 1 0 972.490874 1384.582705 375.594842
6661 46 1 0 971.644737 1383.735602 371.145911
6662 46 1 0 970.042766 1381.648210 368.073874
6663 46 1 0 967.899790 1379.326862 364.803361
6664 46 1 0 966.131711 1378.539486 361.006183
6665 46 1 0 965.510365 1377.680369 357.361262
6666 46 1 0 964.456973 1377.817482 353.145880
6667 46 1 0 964.892678 1380.370275 349.023733
6668 46 1 0 965.991852 1383.369282 345.837101
6669 46 1 0 966.387920 1386.742716 343.867319
6670 46 2 0 969.891843 1396.670761 337.613492
6671 47 2 0 1989.850015 2123.222983 2629.455523
6672 47 1 0 1995.939366 2133.191340 2627.017755
6673 47 1 0 1997.885853 2136.239326 2629.783413
6674 47 1 0 1997.277604 2140.375502 2630.279926
6675 47 1 0 1995.646754 2144.143008 2630.305251
6676 47 1 0 1993.456570 2147.241901 2631.664622
6677 47 1 0 1990.575048 2149.543505 2632.657345
6678 47 1 0 1989.247616 2151.615404 2635.705097
6679 47 1 0 1986.218327 2154.991766 2637.578616
6680 47 1 0 1984.940318 2159.425213 2636.949967
6681 47 1 0 1987.853980 2162.693344 2636.283299
6682 47 1 0 1989.429112 2166.664548 2636.707210
6683 47 1 0 1989.306453 2170.768932 2635.861470
6684 47 1 0 1991.069926 2173.998283 2636.305074
6685 47 1 0 1994.002687 2175.833032 2634.708852
6686 47 1 0 1997.453018 2177.780929 2633.275916
6687 47 1 0 2000.944332 2180.421840 2632.663533
6688 47 1 0 2002.120786 2178.887993 2629.039537
6689 47 1 0 2004.431262 2179.724767 2625.382111
6690 47 1 0 2006.046286 2181.516399 2622.194436
6691 47 1 0 2009.487275 2180.933513 2620.072805
6692 47 1 0 2006.329440 2179.307095 2617.315224
6693 47 1 0 2002.811926 2179.642687 2614.268711
6694 47 1 0 2001.669193 2178.436017 2610.326271
6695 47 1 0 2001.632967 2181.534418 2607.279227
6696 47 1 0 1999.564833 2182.575585 2603.893659
6697 47 1 0 1996.113058 2180.048378 2602.773275
6698 47 1 0 1992.583366 2177.370474 2603.048960
6699 47 1 0 1990.285215 2173.633205 2601.314026
6700 47 1 0 1993.368366 2172.180272 2603.562201
6701 47 1 0 1995.292198 2169.359494 2601.734391
6702 47 1 0 1999.427479 2169.995662 2600.602816
6703 47 1 0 2003.704418 2170.619309 2601.715176
6704 47 1 0 2007.990779 2170.576543 2602.214086
6705 47 1 0 2011.382418 2169.973157 2604.415708
6706 47 1 0 2013.312055 2171.187534 2607.965295
6707 47 2 0 2018.755338 2173.272846 2618.174610
6708 47 1 0 2022.597064 2177.991073 2628.964742
6709 47 1 0 2020.285531 2178.509921 2632.349251
6710 47 1 0 2018.292572 2179.430099 2636.021805
6711 47 1 0 2015.318296 2176.229019 2635.672513
6712 47 1 0 2011.812907 2175.205091 2636.297180
6713 47 1 0 2008.540744 2173.059974 2636.073810
6714 47 1 0 2004.776810 2173.248927 2634.407640
6715 47 1 0 2003.186538 2171.806735 2630.769227
6716 47 1 0 2002.491518 2170.550875 2626.607116
6717 47 1 0 2003.685883 2168.603647 2622.852184
6718 47 1 0 2000.631035 2166.182079 2624.670720
6719 47 1 0 1998.831460 2162.979087 2625.216781
6720 47 1 0 1998.075177 2158.899202 2625.490679
6721 47 1 0 1998.463532 2154.598565 2627.012916
6722 47 1 0 2002.249849 2152.833998 2628.821432
6723 47 1 0 2005.093279 2152.924924 2632.252091
6724 47 1 0 2008.535037 2153.492613 2635.329461
6725 47 1 0 2011.105737 2155.268187 2638.235193
6726 47 1 0 2011.442188 2158.993554 2638.549575
6727 47 1 0 2009.753989 2156.430339 2636.211564
6728 47 1 0 2010.161913 2155.634579 2632.079475
6729 47 1 0 2011.835154 2155.883056 2628.692339
6730 47 1 0 2013.740025 2159.500471 2627.380073
6731 47 1 0 2016.816083 2158.846317 2624.346990
6732 47 1 0 2017.306754 2155.790991 2622.079388
6733 47 1 0 2019.225972 2153.599575 2618.613941
6734 47 1 0 2016.954156 2151.081359 2616.420236
6735 47 1 0 2016.857111 2150.048039 2612.039232
6736 47 1 0 2016.829689 2151.012568 2607.504353
6737 47 1 0 2019.088863 2148.183048 2605.403917
6738 47 1 0 2018.946099 2145.470220 2602.329989
6739 47 1 0 2015.925753 2142.819877 2600.916658
6740 47 1 0 2014.766423 2138.718622 2601.830087
6741 47 1 0 2018.866188 2138.194307 2603.528756
6742 47 1 0 2022.250525 2136.351407 2601.422643
6743 47 2 0 2024.092167 2132.345062 2589.819001
6744 47 1 0 2015.840746 2131.755693 2580.723224
6745 47 1 0 2012.247622 2130.531116 2582.665074
6746 47 1 0 2009.835222 2133.012442 2584.555202
6747 47 1 0 2005.960696 2132.821921 2586.285999
6748 47 1 0 2003.392074 2129.605883 2586.120241
6749 47 1 0 2002.061954 2126.722693 2583.094945
6750 47 1 0 2001.456333 2123.996775 2579.812899
6751 47 1 0 1998.228227 2123.079830 2577.777479
6752 47 1 0 1995.546526 2121.574402 2573.766795
6753 47 1 0 1991.663732 2121.413404 2571.933683
6754 47 1 0 1988.461254 2120.652150 2569.816503
6755 47 1 0 1986.108331 2119.946229 2572.810340
6756 47 1 0 1981.798486 2120.078171 2571.977503
6757 47 1 0 1980.977983 2123.687342 2569.861927
6758 47 1 0 1978.213780 2125.670440 2568.115000
6759 47 1 0 1975.296247 2127.549787 2565.352406
6760 47 1 0 1972.893522 2129.556225 2562.484122
6761 47 1 0 1972.427838 2131.459780 2558.637803
6762 47 1 0 1972.312621 2130.220734 2554.777325
6763 47 1 0 1972.546817 2125.578120 2553.595575
6764 47 1 0 1974.094092 2123.675955 2550.103484
6765 47 1 0 1972.039836 2122.824376 2546.495527
6766 47 1 0 1969.569161 2120.811788 2543.850342
6767 47 1 0 1966.245296 2119.468251 2541.062609
6768 47 1 0 1965.246862 2122.026391 2537.540555
6769 47 1 0 1963.736481 2125.426186 2535.231082
6770 47 1 0 1961.317013 2127.077122 2532.140961
6771 47 1 0 1957.278158 2126.867512 2530.606686
6772 47 1 0 1953.615999 2127.710607 2528.627098
6773 47 1 0 1951.677327 2126.655085 2524.792619
6774 47 1 0 1947.356091 2125.583107 2524.223953
6775 47 1 0 1944.311451 2125.708666 2526.780222
6776 47 1 0 1942.217907 2123.208423 2530.065463
6777 47 1 0 1941.209443 2120.138117 2532.012553
6778 47 1 0 1936.996019 2119.470040 2530.942255
6779 47 2 0 1936.777017 2109.446400 2538.004921
6780 47 1 0 1929.625437 2104.323872 2546.742647
6781 47 1 0 1926.809597 2102.191332 2549.468352
6782 47 1 0 1927.518840 2100.641294 2553.256125
6783 47 1 0 1929.928207 2100.357006 2555.863044
6784 47 1 0 1933.830928 2099.026241 2556.296886
6785 47 1 0 1936.342782 2098.194945 2559.788628
6786 47 1 0 1939.753656 2100.587644 2561.016949
6787 47 1 0 1942.659897 2102.844162 2563.225216
6788 47 1 0 1945.434478 2105.183647 2562.589247
6789 47 1 0 1948.404174 2102.322065 2562.248245
6790 47 1 0 1950.057177 2098.582122 2561.339873
6791 47 1 0 1952.524128 2096.347858 2564.026952
6792 47 1 0 1951.929637 2093.712714 2567.340827
6793 47 1 0 1951.084851 2092.453993 2570.879342
6794 47 1 0 1954.485661 2089.376048 2571.929972
6795 47 1 0 1956.144430 2086.001986 2570.168204
6796 47 1 0 1958.233436 2083.560096 2567.217469
6797 47 1 0 1957.327947 2080.822794 2564.441884
6798 47 1 0 1959.244034 2077.755453 2561.597448
6799 47 1 0 1958.132811 2073.989813 2560.449890
6800 47 1 0 1957.882992 2070.771755 2558.069400
6801 47 1 0 1957.836339 2066.826058 2556.504571
6802 47 1 0 1958.450961 2062.594574 2556.065363
6803 47 1 0 1960.727210 2064.935393 2553.184666
6804 47 1 0 1963.731625 2067.882355 2552.335744
6805 47 1 0 1967.349048 2070.403128 2552.300351
6806 47 1 0 1969.581282 2074.277847 2553.409496
6807 47 1 0 1970.923144 2078.032707 2552.730259
6808 47 1 0 1972.066439 2082.349783 2551.874107
6809 47 1 0 1973.226771 2086.375409 2552.656784
6810 47 1 0 1975.168635 2089.545269 2553.425392
6811 47 1 0 1976.755949 2093.137277 2555.289741
6812 47 1 0 1978.502593 2095.028036 2559.421683
6813 47 1 0 1980.038747 2095.707560 2563.609204
6814 47 1 0 1980.225719 2095.916452 2567.525627
6815 47 2 0 1982.755068 2095.279362 2579.490176
6816 48 2 0 1687.021975 1843.170143 2118.850637
6817 48 1 0 1677.323748 1844.872490 2112.109906
6818 48 1 0 1673.238780 1842.865007 2112.214536
6819 48 1 0 1671.116003 1840.659659 2109.324087
6820 48 1 0 1670.119736 1838.344196 2106.083640
6821 48 1 0 1669.535243 1834.968630 2103.959526
6822 48 1 0 1670.048826 1831.751445 2101.966539
6823 48 1 0 1668.911860 1828.003703 2101.893266
6824 48 1 0 1668.640008 1823.667674 2099.610408
6825 48 1 0 1667.184099 1821.795290 2095.603107
6826 48 1 0 1663.275625 1822.784262 2093.769990
6827 48 1 0 1659.631496 1821.948787 2091.659656
6828 48 1 0 1657.566355 1821.019543 2088.131486
6829 48 1 0 1654.210724 1820.545434 2086.631388
6830 48 1 0 1651.409724 1822.744203 2085.276719
6831 48 1 0 1648.104336 1825.080362 2084.106606
6832 48 1 0 1644.114153 1826.588153 2082.947421
6833 48 1 0 1645.221705 1830.477938 2082.231194
6834 48 1 0 1644.094516 1834.190782 2080.143254
6835 48 1 0 1642.787392 1836.814313 2077.425162
6836 48 1 0 1641.183210 1840.562654 2077.666036
6837 48 1 0 1645.340406 1841.354388 2076.145417
6838 48 1 0 1648.701851 1841.443926 2072.911311
6839 48 1 0 1651.455079 1844.114165 2071.015450
6840 48 1 0 1650.578214 1845.212760 2066.903264
6841 48 1 0 1652.538304 1846.131337 2063.419366
6842 48 1 0 1656.953156 1845.876979 2063.453590
6843 48 1 0 1661.095175 1844.607520 2064.422119
6844 48 1 0 1665.539298 1845.904522 2065.331094
6845 48 1 0 1663.400794 1846.553486 2068.748223
6846 48 1 0 1664.162847 1850.019234 2070.299566
6847 48 1 0 1661.023041 1853.001377 2070.484406
6848 48 1 0 1657.109250 1854.422809 2072.090724
6849 48 1 0 1653.764467 1856.540055 2073.809250
6850 48 1 0 1650.909055 1857.094609 2076.682144
6851 48 1 0 1647.678351 1855.162979 2078.587173
6852 48 2 0 1639.293392 1850.053054 2085.051621
6853 48 1 0 1630.389747 1842.645792 2089.445373
6854 48 1 0 1630.803278 1838.644038 2090.384652
6855 48 1 0 1630.655049 1834.469673 2091.311457
6856 48 1 0 1634.875237 1834.167230 2092.457655
6857 48 1 0 1637.922187 1832.059530 2092.448335
6858 48 1 0 1641.707804 1831.112572 2092.810060
6859 48 1 0 1644.925339 1830.100070 2090.443347
6860 48 1 0 1648.061694 1832.374393 2088.758812
6861 48 1 0 1650.573583 1835.481355 2086.909322
6862 48 1 0 1651.949957 1839.626534 2086.418609
6863 48 1 0 1655.120605 1837.405819 2088.294397
6864 48 1 0 1658.190195 1837.123343 2090.366505
6865 48 1 0 1661.073188 1837.957350 2093.244912
6866 48 1 0 1662.850583 1838.613839 2097.413052
6867 48 1 0 1660.499222 1840.102642 2101.015161
6868 48 1 0 1657.277981 1839.189341 2103.956636
6869 48 1 0 1653.433410 1838.707981 2106.530688
6870 48 1 0 1649.585059 1837.415706 2107.843949
6871 48 1 0 1647.048802 1836.036016 2105.445146
6872 48 1 0 1650.526277 1837.703651 2105.333154
6873 48 1 0 1651.930274 1841.257797 2103.524666
6874 48 1 0 1651.546142 1844.617410 2101.821841
6875 48 1 0 1648.384406 1845.373452 2099.016829
6876 48 1 0 1647.370377 1849.606260 2098.636407
6877 48 1 0 1649.479097 1852.654124 2099.627176
6878 48 1 0 1650.367383 1857.092216 2099.723671
6879 48 1 0 1654.213417 1858.301697 2099.478572
6880 48 1 0 1656.211193 1861.833392 2097.527575
6881 48 1 0 1657.029052 1864.798038 2094.057967
6882 48 1 0 1657.626339 1868.660095 2095.557851
6883 48 1 0 1660.252166 1871.811549 2095.604918
6884 48 1 0 1664.503400 1872.064965 2095.689197
6885 48 1 0 1667.509355 1872.205270 2098.842488
6886 48 1 0 1664.226827 1873.508155 2101.580363
6887 48 1 0 1663.400896 1877.666621 2102.725234
6888 48 2 0 1667.861680 1888.686660 2099.154927
6889 48 1 0 1677.142149 1890.823363 2091.378435
6890 48 1 0 1679.976720 1887.770807 2092.288392
6891 48 1 0 1679.762384 1884.100365 2090.863208
6892 48 1 0 1682.264226 1880.667980 2090.804648
6893 48 1 0 1686.133280 1880.469801 2092.204414
6894 48 1 0 1689.736505 1882.963320 2092.021231
6895 48 1 0 1692.780312 1886.005726 2091.801609
6896 48 1 0 1696.356210 1885.971311 2090.184154
6897 48 1 0 1700.461559 1887.913214 2087.966373
6898 48 1 0 1704.024217 1887.080919 2085.713140
6899 48 1 0 1707.513974 1887.065150 2083.941370
6900 48 1 0 1708.795756 1883.767700 2085.516647
6901 48 1 0 1712.206219 1881.849857 2083.522555
6902 48 1 0 1711.338206 1881.629207 2079.354478
6903 48 1 0 1712.774840 1880.604947 2075.961511
6904 48 1 0 1714.693108 1880.275178 2071.975614
6905 48 1 0 1716.181773 1880.273580 2067.999459
6906 48 1 0 1716.569987 1882.142123 2064.127459
6907 48 1 0 1718.545731 1885.355497 2062.636665
6908 48 1 0 1721.453171 1888.030889 2065.355915
6909 48 1 0 1722.458910 1892.170128 2065.106563
6910 48 1 0 1725.587608 1893.942084 2062.862922
6911 48 1 0 1729.421722 1895.186163 2061.912345
6912 48 1 0 1733.546490 1895.802474 2060.114828
6913 48 1 0 1733.852744 1896.890377 2055.794123
6914 48 1 0 1733.684302 1896.490274 2051.436937
6915 48 1 0 1735.461155 1896.769968 2047.577815
6916 48 1 0 1739.079724 1895.646028 2045.491429
6917 48 1 0 1741.930714 1894.686372 2042.492779
6918 48 1 0 1745.160555 1896.764623 2040.296234
6919 48 1 0 1749.207520 1895.080265 2039.331555
6920 48 1 0 1750.651957 1891.405987 2039.814660
6921 48 1 0 1752.705560 1888.690731 2042.951068
6922 48 1 0 1754.681515 1887.787742 2046.035731
6923 48 1 0 1758.561049 1886.388025 2044.507722
6924 48 2 0 1762.490967 1884.691461 2056.000328
6925 48 1 0 1768.244901 1876.007557 2062.724560
6926 48 1 0 1770.793323 1873.154530 2065.020628
6927 48 1 0 1770.032040 1871.341774 2068.679485
6928 48 1 0 1767.605095 1870.918313 2071.250965
6929 48 1 0 1765.324873 1873.326639 2073.739125
6930 48 1 0 1762.876216 1872.509983 2077.278881
6931 48 1 0 1758.538658 1872.710059 2077.394641
6932 48 1 0 1754.365441 1871.949496 2078.042997
6933 48 1 0 1751.097865 1873.170560 2076.856450
6934 48 1 0 1750.651056 1876.162053 2079.680518
6935 48 1 0 1751.880089 1879.128390 2082.370325
6936 48 1 0 1750.531549 1879.382063 2086.421899
6937 48 1 0 1751.529739 1877.557530 2090.157387
6938 48 1 0 1751.839617 1874.927935 2092.951727
6939 48 1 0 1750.777518 1877.224339 2096.919289
6940 48 1 0 1752.043919 1880.688417 2098.826124
6941 48 1 0 1752.797023 1884.936806 2099.472375
6942 48 1 0 1755.920442 1887.438977 2099.472664
6943 48 1 0 1757.138970 1891.735216 2100.580952
6944 48 1 0 1760.531489 1893.294781 2102.251377
6945 48 1 0 1763.326027 1896.057788 2103.052247
6946 48 1 0 1766.150161 1898.601428 2104.942629
6947 48 1 0 1768.306917 1900.802741 2107.939085
6948 48 1 0 1766.088065 1903.383765 2105.223542
6949 48 1 0 1762.354950 1904.674498 2103.541394
6950 48 1 0 1758.167080 1905.874757 2102.861372
6951 48 1 0 1753.879935 1904.949517 2101.450402
6952 48 1 0 1750.869961 1904.867287 2098.749621
6953 48 1 0 1747.732011 1904.597929 2095.469685
6954 48 1 0 1744.259587 1903.240715 2093.404530
6955 48 1 0 1740.707153 1902.652246 2092.203062
6956 48 1 0 1736.843429 1900.903341 2091.248679
6957 48 1 0 1733.177595 1898.195188 2092.959309
6958 48 1 0 1730.364862 1895.761603 2095.513335
6959 48 1 0 1728.923689 1892.919773 2097.807673
6960 48 2 0 1723.799330 1885.825149 2106.372786
6961 49 2 0 136.212513 1311.852472 2642.314221
6962 49 1 0 144.679506 1306.902324 2635.517374
6963 49 1 0 149.143060 1307.753836 2635.235413
6964 49 1 0 151.572671 1308.982344 2632.024152
6965 49 1 0 152.922552 1310.576073 2628.489713
6966 49 1 0 154.222833 1313.418326 2625.944364
6967 49 1 0 154.432418 1316.414537 2623.585371
6968 49 1 0 156.494641 1319.694603 2623.009148
6969 49 1 0 157.732278 1323.522038 2620.197479
6970 49 1 0 159.360487 1324.484359 2615.942267
6971 49 1 0 162.751587 1322.297405 2614.116827
6972 49 1 0 166.342824 1321.897198 2611.798626
6973 49 1 0 168.344767 1321.847892 2608.115410
6974 49 1 0 171.603936 1321.245828 2606.456898
6975 49 1 0 173.645316 1318.246849 2605.293193
6976 49 1 0 176.149115 1315.003068 2604.312747
6977 49 1 0 179.528220 1312.372384 2603.217372
6978 49 1 0 177.406293 1308.860777 2603.027321
6979 49 1 0 177.394703 1304.773874 2601.380401
6980 49 1 0 177.797944 1301.612627 2598.967222
6981 49 1 0 178.387940 1297.623951 2599.618259
6982 49 1 0 174.077989 1297.798756 2598.347362
6983 49 1 0 170.605658 1298.244856 2595.263423
6984 49 1 0 167.137412 1296.206561 2593.806939
6985 49 1 0 167.430798 1294.465114 2589.836150
6986 49 1 0 165.077795 1293.717925 2586.560731
6987 49 1 0 160.891587 1295.135687 2586.710391
6988 49 1 0 157.292021 1297.557170 2587.651371
6989 49 1 0 152.732290 1297.593953 2588.862231
6990 49 1 0 154.846610 1296.785033 2592.260233
6991 49 1 0 153.314680 1293.839851 2594.254700
6992 49 1 0 155.579421 1290.171740 2594.703731
6993 49 1 0 159.086765 1287.951198 2596.342700
6994 49 1 0 161.872727 1285.227505 2598.198380
6995 49 1 0 164.667043 1284.258513 2601.021017
6996 49 1 0 168.404570 1285.463809 2602.562425
6997 49 2 0 178.228617 1288.853382 2608.058501
6998 49 1 0 189.013540 1294.075852 2611.198357
6999 49 1 0 189.713179 1298.122704 2611.646454
7000 49 1 0 190.998083 1302.184580 2612.041988
7001 49 1 0 187.084087 1303.720307 2613.281912
7002 49 1 0 184.693578 1306.545753 2613.112484
7003 49 1 0 181.314492 1308.496464 2613.479877
7004 49 1 0 178.322759 1310.056299 2611.114403
7005 49 1 0 174.601641 1308.522250 2609.831085
7006 49 1 0 171.255778 1306.006835 2608.466792
7007 49 1 0 168.823241 1302.346922 2608.541083
7008 49 1 0 166.465159 1305.522794 2610.231185
7009 49 1 0 163.714845 1306.837229 2612.353412
7010 49 1 0 160.907299 1307.122385 2615.407722
7011 49 1 0 159.294867 1307.427742 2619.682102
7012 49 1 0 161.408640 1305.778539 2623.360787
7013 49 1 0 164.940376 1306.126106 2626.056861
7014 49 1 0 168.936988 1305.853908 2628.421430
7015 49 1 0 173.065595 1306.217363 2629.434809
7016 49 1 0 175.711565 1306.600052 2626.799892
7017 49 1 0 171.921023 1305.912190 2627.012059
7018 49 1 0 169.529534 1302.679322 2625.707015
7019 49 1 0 168.918446 1299.170499 2624.422919
7020 49 1 0 171.587253 1297.296647 2621.629639
7021 49 1 0 171.442665 1292.931380 2621.744425
7022 49 1 0 168.684954 1290.681173 2623.175994
7023 49 1 0 166.684952 1286.676542 2623.852718
7024 49 1 0 162.649355 1286.510419 2623.888261
7025 49 1 0 159.682245 1283.440631 2622.458918
7026 49 1 0 157.900573 1280.432501 2619.413758
7027 49 1 0 156.421364 1277.058340 2621.400933
7028 49 1 0 153.077252 1274.741172 2621.926767
7029 49 1 0 148.920357 1275.634773 2622.183692
7030 49 1 0 146.191953 1276.647489 2625.428521
7031 49 1 0 149.195142 1274.833521 2628.195980
7032 49 1 0 148.987548 1270.758743 2629.820426
7033 49 2 0 141.601044 1260.989641 2627.797768
7034 49 1 0 131.599498 1260.539491 2620.661039
7035 49 1 0 129.718193 1264.315733 2621.278774
7036 49 1 0 130.783559 1267.616180 2619.402264
7037 49 1 0 129.258478 1271.560443 2619.001237
7038 49 1 0 125.672284 1272.931388 2620.493858
7039 49 1 0 121.541890 1271.477918 2620.742229
7040 49 1 0 117.805950 1269.346378 2621.003990
7041 49 1 0 114.264003 1270.147619 2619.515026
7042 49 1 0 109.660670 1269.129605 2617.693927
7043 49 1 0 106.297018 1270.620930 2615.474896
7044 49 1 0 102.823233 1271.364338 2613.832340
7045 49 1 0 102.544917 1275.037411 2615.027625
7046 49 1 0 99.626098 1277.556919 2612.925634
7047 49 1 0 100.249251 1277.075188 2608.735811
7048 49 1 0 98.910122 1278.060195 2605.291722
7049 49 1 0 96.888392 1278.441831 2601.361986
7050 49 1 0 95.196223 1278.396342 2597.468346
7051 49 1 0 94.086552 1276.279474 2593.873621
7052 49 1 0 91.253041 1273.559852 2592.860374
7053 49 1 0 87.934355 1272.070125 2595.986438
7054 49 1 0 85.876184 1268.344457 2596.286978
7055 49 1 0 82.256364 1267.227447 2594.386531
7056 49 1 0 78.177505 1266.946664 2593.726359
7057 49 1 0 73.926301 1267.250138 2592.157990
7058 49 1 0 73.068819 1265.809403 2588.018566
7059 49 1 0 73.052071 1265.663998 2583.642255
7060 49 1 0 71.016880 1265.438483 2579.909240
7061 49 1 0 67.685767 1267.242501 2577.821301
7062 49 1 0 64.992546 1268.584360 2574.823476
7063 49 1 0 61.198932 1267.206022 2573.011162
7064 49 1 0 57.673040 1269.784969 2571.980279
7065 49 1 0 57.264770 1273.740776 2572.051077
7066 49 1 0 56.193108 1277.234226 2574.892608
7067 49 1 0 54.723208 1278.965547 2577.905390
7068 49 1 0 51.248330 1281.164908 2576.345634
7069 49 2 0 48.646825 1285.108205 2587.663106
7070 49 1 0 45.789153 1295.697892 2593.444583
7071 49 1 0 44.221834 1299.361132 2595.452152
7072 49 1 0 45.662720 1301.301995 2598.829987
7073 49 1 0 48.278068 1301.349854 2601.246504
7074 49 1 0 50.012674 1298.715055 2603.937110
7075 49 1 0 52.813691 1299.241313 2607.264283
7076 49 1 0 56.949218 1297.912692 2607.259196
7077 49 1 0 61.209920 1297.606898 2607.668415
7078 49 1 0 63.965228 1295.439358 2606.534395
7079 49 1 0 63.803725 1292.769331 2609.691751
7080 49 1 0 62.025112 1290.552734 2612.768757
7081 49 1 0 63.521812 1290.402307 2616.773183
7082 49 1 0 63.275215 1292.829382 2620.284261
7083 49 1 0 63.839486 1295.740546 2622.739023
7084 49 1 0 64.525268 1293.700183 2626.923482
7085 49 1 0 62.530827 1290.929785 2629.287109
7086 49 1 0 60.745938 1287.132082 2630.480941
7087 49 1 0 57.087571 1285.563512 2630.896323
7088 49 1 0 54.871760 1281.894678 2632.569829
7089 49 1 0 51.306766 1281.485786 2634.533341
7090 49 1 0 47.949675 1279.669127 2635.764084
7091 49 1 0 44.691624 1278.191442 2638.049021
7092 49 1 0 42.237194 1276.987580 2641.366040
7093 49 1 0 43.530201 1273.625639 2638.919686
7094 49 1 0 46.683902 1271.212912 2637.287303
7095 49 1 0 50.364311 1268.877601 2636.622305
7096 49 1 0 54.643839 1268.470596 2634.965047
7097 49 1 0 57.390431 1267.451452 2632.176050
7098 49 1 0 60.271261 1266.513286 2628.785190
7099 49 1 0 63.835191 1266.663338 2626.452702
7100 49 1 0 67.333029 1266.151808 2625.069563
7101 49 1 0 71.447639 1266.696672 2623.776896
7102 49 1 0 75.793121 1268.508783 2625.014524
7103 49 1 0 79.300086 1270.377741 2627.151121
7104 49 1 0 81.574310 1272.972460 2629.025235
7105 49 2 0 88.907015 1279.360670 2636.466747
7106 50 2 0 2303.677093 968.573206 2669.271406
7107 50 1 0 2301.188573 975.268663 2659.712684
7108 50 1 0 2301.887962 974.501349 2655.279855
7109 50 1 0 2304.097700 976.603736 2652.377878
7110 50 1 0 2306.812408 979.040264 2650.494235
7111 50 1 0 2310.328558 980.119474 2648.845014
7112 50 1 0 2313.967473 981.145455 2648.304913
7113 50 1 0 2317.137522 980.138057 2646.236202
7114 50 1 0 2321.669753 981.108996 2644.622927
7115 50 1 0 2324.048694 984.393594 2642.334694
7116 50 1 0 2322.534190 986.328781 2638.650147
7117 50 1 0 2322.852306 988.026460 2634.719766
7118 50 1 0 2324.065223 991.099352 2632.138594
7119 50 1 0 2323.969046 992.319896 2628.640545
7120 50 1 0 2321.516739 994.162888 2626.381145
7121 50 1 0 2318.749593 995.854187 2623.691386
7122 50 1 0 2316.556177 997.285612 2620.130676
7123 50 1 0 2313.453573 999.089692 2622.127979
7124 50 1 0 2310.256258 1002.103132 2621.793878
7125 50 1 0 2308.181530 1005.411979 2620.941502
7126 50 1 0 2304.209196 1006.188021 2620.393956
7127 50 1 0 2305.024958 1007.976064 2624.438562
7128 50 1 0 2306.719049 1011.191639 2627.363782
7129 50 1 0 2305.508150 1013.829115 2630.507373
7130 50 1 0 2305.327689 1018.060415 2629.532998
7131 50 1 0 2305.933301 1021.711512 2631.301051
7132 50 1 0 2307.380021 1021.721332 2635.480009
7133 50 1 0 2309.445018 1020.543472 2639.228919
7134 50 1 0 2309.236186 1020.148507 2643.925628
7135 50 1 0 2307.149398 1016.995400 2642.384733
7136 50 1 0 2303.749063 1016.495700 2644.169901
7137 50 1 0 2300.075312 1017.071591 2641.943329
7138 50 1 0 2297.258085 1015.826695 2638.713475
7139 50 1 0 2293.925406 1014.683429 2636.221522
7140 50 1 0 2291.870347 1012.007747 2633.912434
7141 50 1 0 2292.263923 1009.555782 2630.502045
7142 50 2 0 2292.976310 1001.706022 2621.779562
7143 50 1 0 2296.212107 995.187529 2611.755274
7144 50 1 0 2299.780292 993.177272 2611.212861
7145 50 1 0 2303.356042 991.116218 2610.084883
7146 50 1 0 2304.501981 990.040375 2614.176902
7147 50 1 0 2307.295551 989.538259 2616.558128
7148 50 1 0 2309.122863 989.023794 2619.986644
7149 50 1 0 2311.568792 991.094909 2622.576420
7150 50 1 0 2310.774492 993.428692 2626.007087
7151 50 1 0 2309.080927 996.137613 2629.036442
7152 50 1 0 2305.757400 997.803636 2631.380850
7153 50 1 0 2308.195615 995.463903 2634.042413
7154 50 1 0 2308.762343 993.475359 2637.127915
7155 50 1 0 2308.033871 991.020506 2640.404417
7156 50 1 0 2306.825871 987.249695 2642.703379
7157 50 1 0 2303.855241 984.148510 2641.193865
7158 50 1 0 2303.038256 980.986954 2638.160735
7159 50 1 0 2301.745868 978.282787 2634.603293
7160 50 1 0 2301.532633 976.561692 2630.704986
7161 50 1 0 2302.735807 978.412543 2627.669016
7162 50 1 0 2302.184627 979.076190 2631.429622
7163 50 1 0 2299.760567 981.842294 2633.514421
7164 50 1 0 2296.994342 984.406470 2633.841790
7165 50 1 0 2296.156358 987.228504 2630.716062
7166 50 1 0 2292.062065 988.751564 2630.797872
7167 50 1 0 2289.567314 988.707681 2633.711990
7168 50 1 0 2285.684131 989.879502 2635.722649
7169 50 1 0 2285.693335 990.552231 2639.705393
7170 50 1 0 2283.491535 993.464133 2642.340401
7171 50 1 0 2281.885829 997.644441 2643.541622
7172 50 1 0 2278.087003 997.300744 2645.265768
7173 50 1 0 2275.886753 998.204870 2648.607968
7174 50 1 0 2276.805633 998.304479 2652.766099
7175 50 1 0 2276.680510 995.394923 2656.009172
7176 50 1 0 2273.850851 993.047153 2653.469593
7177 50 1 0 2269.477550 993.090397 2653.867203
7178 50 2 0 2261.457314 999.714714 2660.640769
7179 50 1 0 2264.085400 1008.015029 2669.322036
7180 50 1 0 2267.452949 1006.360864 2671.347934
7181 50 1 0 2271.160900 1006.696344 2670.048784
7182 50 1 0 2275.041481 1005.856859 2671.558836
7183 50 1 0 2275.927490 1004.557775 2675.366140
7184 50 1 0 2274.666119 1005.524024 2679.453893
7185 50 1 0 2272.752141 1006.664369 2683.142461
7186 50 1 0 2274.196437 1008.299250 2686.405215
7187 50 1 0 2274.117128 1011.076795 2690.626871
7188 50 1 0 2276.462107 1013.098308 2693.606277
7189 50 1 0 2277.905792 1014.884287 2696.775486
7190 50 1 0 2280.896128 1012.483054 2697.313640
7191 50 1 0 2284.134817 1013.948263 2699.892369
7192 50 1 0 2285.191225 1017.864382 2698.579731
7193 50 1 0 2287.424645 1020.871217 2699.351759
7194 50 1 0 2289.304481 1024.653801 2700.706066
7195 50 1 0 2290.759571 1028.507763 2701.733500
7196 50 1 0 2290.154004 1032.756554 2702.197844
7197 50 1 0 2288.119824 1035.137170 2704.775941
7198 50 1 0 2285.737275 1033.350811 2708.535944
7199 50 1 0 2282.253520 1034.773976 2710.547173
7200 50 1 0 2282.068123 1037.503617 2713.784022
7201 50 1 0 2282.226932 1038.862786 2717.692883
7202 50 1 0 2283.268494 1040.866665 2721.632963
7203 50 1 0 2283.479645 1045.325599 2721.771326
7204 50 1 0 2284.944937 1049.391046 2721.065220
7205 50 1 0 2286.188944 1053.218808 2722.454084
7206 50 1 0 2288.775310 1055.000049 2725.428673
7207 50 1 0 2291.236660 1057.682984 2727.616045
7208 50 1 0 2290.783680 1060.455718 2731.034021
7209 50 1 0 2293.712666 1061.014696 2734.388747
7210 50 1 0 2297.382619 1059.560431 2734.875227
7211 50 1 0 2299.638893 1055.843701 2736.463337
7212 50 1 0 2300.211638 1052.681599 2738.440206
7213 50 1 0 2302.978794 1053.856531 2741.650687
7214 50 2 0 2302.621925 1042.453465 2746.150167
7215 50 1 0 2310.479505 1033.719106 2750.112824
7216 50 1 0 2313.220193 1030.783091 2752.055654
7217 50 1 0 2313.726902 1026.744847 2751.225770
7218 50 1 0 2312.773564 1024.095894 2749.044925
7219 50 1 0 2309.264351 1022.322862 2747.728806
7220 50 1 0 2308.414795 1018.634073 2745.523402
7221 50 1 0 2307.000326 1018.467116 2741.419837
7222 50 1 0 2306.379915 1017.524516 2737.279649
7223 50 1 0 2304.658547 1018.920621 2734.336228
7224 50 1 0 2301.028959 1017.035614 2734.966206
7225 50 1 0 2297.921114 1015.315630 2737.186045
7226 50 1 0 2296.251927 1011.463415 2736.366034
7227 50 1 0 2297.235858 1007.393694 2737.231150
7228 50 1 0 2299.020517 1003.984262 2737.131638
7229 50 1 0 2295.563825 1000.791501 2737.106484
7230 50 1 0 2292.211297 999.963161 2739.411705
7231 50 1 0 2288.322062 1000.550812 2741.299066
7232 50 1 0 2286.871962 1001.331027 2744.946679
7233 50 1 0 2282.946064 1001.500632 2747.340284
7234 50 1 0 2282.004187 1000.421220 2751.171666
7235 50 1 0 2280.012181 1000.497584 2754.651770
7236 50 1 0 2277.945647 999.467707 2758.213817
7237 50 1 0 2275.721251 997.263331 2761.158118
7238 50 1 0 2273.433104 1000.534334 2759.419129
7239 50 1 0 2271.648505 1002.413569 2755.996346
7240 50 1 0 2269.559205 1003.294001 2752.214684
7241 50 1 0 2269.599264 1004.278791 2747.714117
7242 50 1 0 2269.550986 1006.770202 2744.527981
7243 50 1 0 2269.792132 1009.761798 2741.111921
7244 50 1 0 2270.628275 1011.274590 2737.216161
7245 50 1 0 2270.505164 1012.171465 2733.529691
7246 50 1 0 2271.304179 1012.498556 2729.269119
7247 50 1 0 2272.346384 1010.004717 2725.220260
7248 50 1 0 2273.149530 1006.800249 2722.147282
7249 50 1 0 2274.777374 1003.766168 2720.260104
7250 50 2 0 2277.675687 993.429195 2714.369376
7251 51 2 0 1714.845468 679.006455 143.527442
7252 51 1 0 1717.887277 685.585809 153.006395
7253 51 1 0 1716.931848 685.054895 157.426031
7254 51 1 0 1714.929592 687.525149 160.185245
7255 51 1 0 1712.509571 690.364338 161.898989
7256 51 1 0 1709.118300 691.961545 163.380929
7257 51 1 0 1705.637687 693.489318 163.751453
7258 51 1 0 1702.287771 692.985831 165.718225
7259 51 1 0 1697.877104 694.613107 167.126941
7260 51 1 0 1695.891423 698.258553 169.236860
7261 51 1 0 1697.524995 700.079682 172.928672
7262 51 1 0 1697.303114 701.922597 176.799801
7263 51 1 0 1696.432203 705.208454 179.253563
7264 51 1 0 1696.570351 706.509446 182.721079
7265 51 1 0 1699.170343 708.068603 185.028542
7266 51 1 0 1702.045858 709.447652 187.782091
7267 51 1 0 1704.286771 710.673758 191.389539
7268 51 1 0 1707.676698 711.977478 189.471523
7269 51 1 0 1711.243321 714.536137 189.855870
7270 51 1 0 1713.720779 717.555814 190.706323
7271 51 1 0 1717.739988 717.799841 191.390346
7272 51 1 0 1717.321807 719.559540 187.273309
7273 51 1 0 1716.190196 722.886177 184.204155
7274 51 1 0 1717.862687 725.238191 181.045748
7275 51 1 0 1718.587239 729.432938 181.920389
7276 51 1 0 1718.551678 733.077507 180.039130
7277 51 1 0 1717.269693 733.158235 175.807489
7278 51 1 0 1715.197396 732.160053 172.010765
7279 51 1 0 1715.517133 731.598894 167.337271
7280 51 1 0 1717.095331 728.238896 169.037515
7281 51 1 0 1720.456314 727.227207 167.400726
7282 51 1 0 1724.092717 727.364326 169.755189
7283 51 1 0 1726.595686 725.845345 173.123621
7284 51 1 0 1729.649117 724.334559 175.772719
7285 51 1 0 1731.234068 721.474803 178.227135
7286 51 1 0 1730.386602 719.203233 181.679605
7287 51 2 0 1728.293762 711.790213 190.560771
7288 51 1 0 1723.839321 706.078332 200.609644
7289 51 1 0 1720.012020 704.589983 201.061168
7290 51 1 0 1716.149413 703.070019 202.098591
7291 51 1 0 1715.013106 702.037358 197.992784
7292 51 1 0 1712.263625 701.848769 195.516663
7293 51 1 0 1710.506234 701.484793 192.032762
7294 51 1 0 1708.461396 703.790654 189.297681
7295 51 1 0 1709.690045 705.890018 185.843695
7296 51 1 0 1711.846064 708.250494 182.816627
7297 51 1 0 1715.448097 709.376956 180.564038
7298 51 1 0 1712.808211 707.311868 177.867823
7299 51 1 0 1712.084194 705.326901 174.813070
7300 51 1 0 1712.585113 702.698047 171.630202
7301 51 1 0 1713.345344 698.730273 169.475597
7302 51 1 0 1715.806700 695.300385 171.178012
7303 51 1 0 1716.073634 692.149934 174.319060
7304 51 1 0 1716.855265 689.403470 177.991140
7305 51 1 0 1716.691399 687.787703 181.936628
7306 51 1 0 1715.646257 689.875850 184.875627
7307 51 1 0 1716.416817 690.344560 181.124237
7308 51 1 0 1719.270173 692.690666 179.068042
7309 51 1 0 1722.371963 694.843212 178.785889
7310 51 1 0 1723.477432 697.617797 181.870673
7311 51 1 0 1727.742278 698.565955 181.912153
7312 51 1 0 1730.309561 698.094907 179.100576
7313 51 1 0 1734.385904 698.665848 177.215774
7314 51 1 0 1734.610894 699.213166 173.220186
7315 51 1 0 1737.283828 701.717320 170.601981
7316 51 1 0 1739.489690 705.601889 169.360811
7317 51 1 0 1743.264373 704.692252 167.796775
7318 51 1 0 1745.685452 705.187143 164.522280
7319 51 1 0 1744.937555 705.285531 160.329992
7320 51 1 0 1744.777635 702.289589 157.168117
7321 51 1 0 1747.166152 699.656007 159.875087
7322 51 1 0 1751.515378 699.091298 159.649098
7323 51 2 0 1760.604730 704.354458 153.033225
7324 51 1 0 1759.451189 712.669764 144.050383
7325 51 1 0 1755.962795 711.429264 141.935394
7326 51 1 0 1752.292072 712.305574 143.078683
7327 51 1 0 1748.389249 711.957208 141.438402
7328 51 1 0 1747.469478 710.676676 137.632820
7329 51 1 0 1748.996226 711.338455 133.575048
7330 51 1 0 1751.178667 712.095796 129.937382
7331 51 1 0 1750.089449 713.812996 126.580417
7332 51 1 0 1750.699378 716.425299 122.297044
7333 51 1 0 1748.761536 718.656549 119.177974
7334 51 1 0 1747.690324 720.526107 115.910699
7335 51 1 0 1744.419859 718.539333 115.315369
7336 51 1 0 1741.506734 720.353500 112.575244
7337 51 1 0 1740.951617 724.414778 113.746937
7338 51 1 0 1739.180824 727.673085 112.812602
7339 51 1 0 1737.887219 731.633850 111.291158
7340 51 1 0 1737.012228 735.617312 110.111177
7341 51 1 0 1738.211213 739.728108 109.564974
7342 51 1 0 1740.643294 741.730711 107.010298
7343 51 1 0 1742.890526 739.523992 103.392898
7344 51 1 0 1746.605983 740.398197 101.485508
7345 51 1 0 1747.279296 742.978312 98.191247
7346 51 1 0 1747.447752 744.227960 94.246407
7347 51 1 0 1746.831946 746.235286 90.219493
7348 51 1 0 1747.239690 750.675218 89.961491
7349 51 1 0 1746.321903 754.921757 90.507474
7350 51 1 0 1745.665135 758.839632 88.975426
7351 51 1 0 1743.455204 760.865975 85.857666
7352 51 1 0 1741.464726 763.791909 83.508648
7353 51 1 0 1742.415281 766.372797 80.042919
7354 51 1 0 1739.712009 767.224018 76.562496
7355 51 1 0 1735.896888 766.269061 75.968340
7356 51 1 0 1733.209944 762.848026 74.386000
7357 51 1 0 1732.279471 759.735219 72.467775
7358 51 1 0 1729.815778 761.178685 69.122416
7359 51 2 0 1728.764547 749.702810 64.926967
7360 51 1 0 1719.928901 742.004360 60.877464
7361 51 1 0 1716.882189 739.411679 58.902192
7362 51 1 0 1715.796940 735.506932 59.812168
7363 51 1 0 1716.299530 732.819806 62.094415
7364 51 1 0 1719.483159 730.625915 63.591657
7365 51 1 0 1719.739458 726.923990 65.920343
7366 51 1 0 1720.970641 726.689780 70.079331
7367 51 1 0 1721.308049 725.796744 74.263014
7368 51 1 0 1723.098812 727.033544 77.236134
7369 51 1 0 1726.455519 724.653701 76.796939
7370 51 1 0 1729.374998 722.460380 74.744938
7371 51 1 0 1730.469549 718.443238 75.726111
7372 51 1 0 1728.967922 714.521200 74.924922
7373 51 1 0 1726.729914 711.391123 75.039261
7374 51 1 0 1729.712704 707.759607 75.280368
7375 51 1 0 1732.999783 706.413319 73.130425
7376 51 1 0 1736.997569 706.408694 71.383628
7377 51 1 0 1738.669943 706.873829 67.777603
7378 51 1 0 1742.664682 706.434988 65.537009
7379 51 1 0 1743.585338 705.122339 61.773886
7380 51 1 0 1745.691602 704.821758 58.374130
7381 51 1 0 1747.722765 703.413130 54.923110
7382 51 1 0 1749.727043 700.838611 52.124745
7383 51 1 0 1752.379006 703.818485 53.870198
7384 51 1 0 1754.281588 705.539535 57.312571
7385 51 1 0 1756.335965 706.240873 61.150404
7386 51 1 0 1756.271213 707.357195 65.619873
7387 51 1 0 1756.547433 709.913750 68.742156
7388 51 1 0 1756.597602 713.011946 72.070209
7389 51 1 0 1755.838787 714.741281 75.890970
7390 51 1 0 1755.952477 715.723781 79.555854
7391 51 1 0 1755.054730 716.284949 83.772135
7392 51 1 0 1753.536710 714.079492 87.837877
7393 51 1 0 1752.192567 711.108374 90.955983
7394 51 1 0 1750.097651 708.382527 92.852835
7395 51 2 0 1745.600489 698.718893 98.881404
7396 52 2 0 1159.131186 1899.002978 2358.642908
7397 52 1 0 1169.606874 1903.522014 2355.145864
7398 52 1 0 1173.746912 1901.636788 2354.961742
7399 52 1 0 1177.387587 1902.663734 2356.809798
7400 52 1 0 1180.217051 1904.183074 2359.367171
7401 52 1 0 1182.593635 1904.341480 2362.619046
7402 52 1 0 1183.915802 1904.694422 2366.184625
7403 52 1 0 1186.105380 1902.795172 2368.819435
7404 52 1 0 1188.571432 1902.716805 2373.061951
7405 52 1 0 1191.954947 1905.002396 2375.300667
7406 52 1 0 1195.744271 1906.200635 2373.346235
7407 52 1 0 1199.980760 1906.857619 2373.118772
7408 52 1 0 1203.415647 1909.032258 2374.142872
7409 52 1 0 1207.054957 1909.390452 2373.540832
7410 52 1 0 1209.319853 1910.967998 2370.914636
7411 52 1 0 1211.909751 1912.341469 2367.888351
7412 52 1 0 1215.350146 1913.178993 2365.242422
7413 52 1 0 1213.443435 1915.817997 2362.738387
7414 52 1 0 1214.059388 1919.080642 2359.841664
7415 52 1 0 1215.413589 1922.348562 2357.979850
7416 52 1 0 1215.543067 1923.516975 2354.068389
7417 52 1 0 1212.261956 1926.081169 2355.765631
7418 52 1 0 1210.547406 1929.630741 2358.261152
7419 52 1 0 1208.042435 1933.079826 2357.895557
7420 52 1 0 1210.032677 1936.942615 2357.956146
7421 52 1 0 1209.372526 1940.788040 2359.221134
7422 52 1 0 1205.600547 1941.586561 2361.387081
7423 52 1 0 1202.026411 1941.055283 2363.965683
7424 52 1 0 1197.409075 1941.817288 2364.564210
7425 52 1 0 1197.759231 1938.710325 2361.938320
7426 52 1 0 1195.418957 1939.125258 2358.880585
7427 52 1 0 1197.144825 1939.661929 2354.941157
7428 52 1 0 1199.488837 1938.091126 2351.483315
7429 52 1 0 1201.077448 1936.864491 2347.662933
7430 52 1 0 1202.288484 1934.030179 2344.976952
7431 52 1 0 1204.973913 1930.809826 2344.512649
7432 52 2 0 1211.392886 1921.096410 2342.883452
7433 52 1 0 1219.773328 1912.004014 2343.621012
7434 52 1 0 1220.307321 1909.446770 2346.821426
7435 52 1 0 1221.388534 1906.700897 2349.919397
7436 52 1 0 1217.375852 1906.476703 2351.669642
7437 52 1 0 1215.389936 1906.169910 2354.782262
7438 52 1 0 1212.256657 1906.233630 2357.135339
7439 52 1 0 1210.680642 1908.498817 2360.195426
7440 52 1 0 1207.885709 1911.666018 2360.259551
7441 52 1 0 1205.436154 1915.223799 2359.407916
7442 52 1 0 1203.129583 1917.842990 2356.736346
7443 52 1 0 1200.350989 1915.885046 2359.372447
7444 52 1 0 1196.978561 1914.625265 2360.286500
7445 52 1 0 1193.110742 1913.142326 2359.921389
7446 52 1 0 1189.766808 1910.229065 2358.783620
7447 52 1 0 1189.968465 1907.302268 2355.303129
7448 52 1 0 1191.930795 1903.657199 2353.652215
7449 52 1 0 1194.440318 1900.393762 2351.486470
7450 52 1 0 1197.688825 1897.844884 2350.411825
7451 52 1 0 1201.242661 1898.738081 2351.225972
7452 52 1 0 1197.739995 1900.343767 2351.424671
7453 52 1 0 1196.098063 1903.834245 2349.694233
7454 52 1 0 1196.031329 1906.761725 2347.294321
7455 52 1 0 1199.615770 1908.851101 2346.188626
7456 52 1 0 1199.317964 1910.903857 2342.343220
7457 52 1 0 1196.151877 1911.898726 2340.418662
7458 52 1 0 1193.953561 1914.041409 2337.091299
7459 52 1 0 1190.324725 1915.630595 2337.879292
7460 52 1 0 1188.228023 1919.360738 2336.479205
7461 52 1 0 1187.915114 1923.887981 2335.529280
7462 52 1 0 1185.613722 1924.493829 2332.085674
7463 52 1 0 1182.326299 1926.460750 2330.618388
7464 52 1 0 1178.518515 1927.414014 2332.272590
7465 52 1 0 1174.655851 1925.402105 2332.447912
7466 52 1 0 1176.055625 1922.936113 2328.994222
7467 52 1 0 1175.034567 1923.679555 2324.788219
7468 52 2 0 1169.071474 1932.768315 2318.794647
7469 52 1 0 1163.305977 1942.441043 2323.730620
7470 52 1 0 1161.449098 1940.862569 2327.229381
7471 52 1 0 1163.329007 1940.362138 2330.659359
7472 52 1 0 1162.250479 1939.373512 2334.647253
7473 52 1 0 1158.413543 1938.903323 2336.070294
7474 52 1 0 1154.570253 1940.976162 2335.661777
7475 52 1 0 1151.055479 1943.212502 2334.559793
7476 52 1 0 1148.575373 1945.356852 2336.717391
7477 52 1 0 1145.245802 1949.038807 2337.666385
7478 52 1 0 1143.269941 1951.362640 2340.692617
7479 52 1 0 1140.917875 1953.630197 2342.847565
7480 52 1 0 1140.233436 1951.033317 2345.637797
7481 52 1 0 1138.630630 1952.603133 2349.413043
7482 52 1 0 1141.047458 1955.910860 2350.593247
7483 52 1 0 1141.415777 1958.674640 2353.210710
7484 52 1 0 1141.374585 1962.371419 2355.661832
7485 52 1 0 1141.600473 1966.118404 2357.645517
7486 52 1 0 1142.157995 1970.397946 2357.549378
7487 52 1 0 1140.004190 1973.580462 2356.251487
7488 52 1 0 1135.599598 1973.084688 2354.418724
7489 52 1 0 1133.524888 1975.413686 2351.506965
7490 52 1 0 1131.107545 1978.830995 2352.171009
7491 52 1 0 1127.747883 1981.041929 2353.159037
7492 52 1 0 1124.655706 1983.757519 2355.079617
7493 52 1 0 1125.700324 1988.048408 2355.745094
7494 52 1 0 1127.637355 1991.586609 2357.448788
7495 52 1 0 1127.479902 1995.423363 2359.288024
7496 52 1 0 1125.482944 1997.481483 2362.526323
7497 52 1 0 1124.450613 2000.237478 2365.588964
7498 52 1 0 1121.831462 2003.776317 2366.027689
7499 52 1 0 1119.208718 2004.701639 2369.550555
7500 52 1 0 1118.918239 2002.908633 2373.089038
7501 52 1 0 1116.783836 1999.397604 2375.220693
7502 52 1 0 1114.169488 1996.745901 2375.827805
7503 52 1 0 1111.818534 1998.251798 2379.226349
7504 52 2 0 1104.540117 1988.402907 2378.573231
7505 52 1 0 1099.685325 1979.851527 2386.125591
7506 52 1 0 1097.485006 1977.107921 2388.871017
7507 52 1 0 1097.315854 1972.957960 2388.825381
7508 52 1 0 1098.575676 1970.026651 2387.243555
7509 52 1 0 1098.853433 1968.497583 2383.399704
7510 52 1 0 1099.885120 1964.546192 2381.813877
7511 52 1 0 1103.549561 1963.609959 2379.677716
7512 52 1 0 1107.168229 1961.808904 2378.236883
7513 52 1 0 1110.080554 1962.693127 2376.160237
7514 52 1 0 1108.453326 1961.534194 2372.536284
7515 52 1 0 1105.428220 1960.838119 2369.723999
7516 52 1 0 1104.972776 1957.171704 2367.568044
7517 52 1 0 1103.248240 1953.326755 2368.290200
7518 52 1 0 1102.733855 1949.776897 2369.687717
7519 52 1 0 1101.422104 1947.181265 2365.988382
7520 52 1 0 1098.507973 1947.396768 2363.038631
7521 52 1 0 1096.276448 1948.949377 2359.626401
7522 52 1 0 1092.777495 1950.765281 2358.936163
7523 52 1 0 1089.949734 1952.040958 2355.538046
7524 52 1 0 1085.873506 1952.041677 2355.197286
7525 52 1 0 1082.272873 1953.216407 2353.878012
7526 52 1 0 1078.298747 1953.357213 2352.392789
7527 52 1 0 1074.589276 1952.244264 2350.528040
7528 52 1 0 1076.748512 1955.295390 2348.294770
7529 52 1 0 1080.233217 1956.539376 2346.117365
7530 52 1 0 1083.758609 1956.780281 2343.480156
7531 52 1 0 1088.314965 1956.655338 2342.808944
7532 52 1 0 1091.989995 1958.302767 2342.433367
7533 52 1 0 1096.056222 1960.336455 2342.348624
7534 52 1 0 1100.289456 1960.751888 2342.616516
7535 52 1 0 1104.021532 1960.757961 2341.922851
7536 52 1 0 1108.293038 1959.952020 2341.973639
7537 52 1 0 1111.674143 1956.450008 2342.025884
7538 52 1 0 1113.905224 1952.529124 2341.949758
7539 52 1 0 1115.170831 1948.938430 2342.910025
7540 52 2 0 1118.573179 1937.200641 2343.686076
7541 53 2 0 817.652704 2608.128597 400.911312
7542 53 1 0 814.960480 2618.805624 396.313044
7543 53 1 0 815.957970 2620.638910 392.266815
7544 53 1 0 818.078545 2624.116779 391.202846
7545 53 1 0 820.614596 2627.345178 391.219984
7546 53 1 0 824.076898 2629.361163 390.777031
7547 53 1 0 827.611019 2630.731834 391.243178
7548 53 1 0 830.968903 2631.216813 389.285363
7549 53 1 0 835.449944 2633.183867 388.914602
7550 53 1 0 837.584092 2637.321286 389.020139
7551 53 1 0 836.062363 2640.865014 386.842783
7552 53 1 0 836.398062 2644.455658 384.513451
7553 53 1 0 837.410917 2648.507074 384.144069
7554 53 1 0 837.363331 2651.437760 381.875998
7555 53 1 0 834.848227 2654.066592 380.745154
7556 53 1 0 832.057886 2656.786014 379.141677
7557 53 1 0 829.908313 2659.800862 376.727401
7558 53 1 0 826.537662 2660.023549 379.063894
7559 53 1 0 823.063479 2662.527833 380.100171
7560 53 1 0 820.699416 2665.630231 380.975302
7561 53 1 0 816.700222 2666.338956 380.544441
7562 53 1 0 817.120360 2665.660987 384.969963
7563 53 1 0 818.319757 2666.840338 389.321670
7564 53 1 0 816.683299 2667.243135 393.254161
7565 53 1 0 816.110333 2671.295665 394.715183
7566 53 1 0 816.241141 2673.407463 398.228939
7567 53 1 0 817.467251 2671.210669 401.865908
7568 53 1 0 819.453298 2668.296360 404.561888
7569 53 1 0 819.051391 2665.378478 408.247416
7570 53 1 0 817.385913 2663.468382 405.046035
7571 53 1 0 813.971195 2661.868122 405.927892
7572 53 1 0 810.373802 2663.348734 404.016798
7573 53 1 0 807.867995 2663.912520 400.366926
7574 53 1 0 804.802538 2664.125377 397.336860
7575 53 1 0 803.157199 2663.036687 393.756072
7576 53 1 0 803.975843 2662.885800 389.620273
7577 53 2 0 805.942516 2661.165647 378.158107
7578 53 1 0 810.341647 2661.421477 366.580989
7579 53 1 0 814.123258 2660.256886 365.393370
7580 53 1 0 817.947095 2659.371539 363.690227
7581 53 1 0 818.992394 2656.298883 366.636643
7582 53 1 0 821.700068 2654.742066 368.629433
7583 53 1 0 823.396723 2652.542472 371.393780
7584 53 1 0 825.479445 2652.996496 374.920132
7585 53 1 0 824.274128 2653.013606 378.969063
7586 53 1 0 822.156526 2653.509626 382.797005
7587 53 1 0 818.563460 2653.413519 385.326502
7588 53 1 0 821.096342 2650.148981 386.522523
7589 53 1 0 821.712355 2646.832321 388.076904
7590 53 1 0 821.081108 2642.944131 389.409550
7591 53 1 0 820.160317 2638.465713 389.165786
7592 53 1 0 817.609960 2636.528575 385.931006
7593 53 1 0 817.281510 2635.506190 381.605542
7594 53 1 0 816.459345 2635.124255 377.043049
7595 53 1 0 816.623316 2635.814045 372.835705
7596 53 1 0 817.777168 2639.095105 371.423733
7597 53 1 0 816.971480 2637.552951 374.867424
7598 53 1 0 814.169758 2638.570790 377.865448
7599 53 1 0 811.137540 2640.363512 379.253242
7600 53 1 0 810.166931 2644.381073 378.089889
7601 53 1 0 805.936858 2645.360322 378.576912
7602 53 1 0 803.317242 2643.575489 380.737879
7603 53 1 0 799.236756 2643.216609 382.665537
7604 53 1 0 798.975564 2641.593887 386.355178
7605 53 1 0 796.351724 2642.444922 389.913488
7606 53 1 0 794.259248 2645.176030 393.021347
7607 53 1 0 790.435474 2643.715391 393.897231
7608 53 1 0 787.987705 2642.504137 396.958300
7609 53 1 0 788.681194 2640.361919 400.574139
7610 53 1 0 788.698467 2636.149105 401.692437
7611 53 1 0 786.261029 2635.413745 398.020027
7612 53 1 0 781.892782 2634.968826 397.941290
7613 53 2 0 772.893668 2636.296488 406.387603
7614 53 1 0 774.199839 2638.615840 418.390976
7615 53 1 0 777.615973 2636.327580 419.520051
7616 53 1 0 781.329007 2637.542814 418.985428
7617 53 1 0 785.195381 2636.247771 420.176193
7618 53 1 0 786.020154 2633.129453 422.738231
7619 53 1 0 784.460992 2631.617554 426.548428
7620 53 1 0 782.255460 2630.430556 430.054978
7621 53 1 0 783.355162 2630.091442 433.807317
7622 53 1 0 782.773872 2630.087821 438.827826
7623 53 1 0 784.741953 2630.280715 442.642502
7624 53 1 0 785.829938 2630.118887 446.398555
7625 53 1 0 789.024252 2628.000837 445.843704
7626 53 1 0 791.958318 2628.003245 449.111277
7627 53 1 0 792.663822 2632.052787 450.241973
7628 53 1 0 794.528845 2634.271391 452.736916
7629 53 1 0 795.932286 2636.796375 456.103022
7630 53 1 0 796.922794 2639.534629 459.192811
7631 53 1 0 795.853533 2642.787122 461.821978
7632 53 1 0 793.454617 2643.236344 465.061608
7633 53 1 0 791.086261 2639.541073 466.995800
7634 53 1 0 787.376182 2639.415519 469.099736
7635 53 1 0 786.743975 2639.905687 473.261773
7636 53 1 0 786.563277 2638.904983 477.276458
7637 53 1 0 787.190358 2638.477928 481.754070
7638 53 1 0 786.926681 2642.133568 484.306047
7639 53 1 0 787.992234 2645.999581 486.064475
7640 53 1 0 788.757680 2648.505066 489.420796
7641 53 1 0 790.990893 2648.514722 493.125247
7642 53 1 0 793.045132 2649.700642 496.648694
7643 53 1 0 792.133548 2650.111325 500.958701
7644 53 1 0 794.815845 2648.913703 504.352310
7645 53 1 0 798.588716 2647.654640 504.334777
7646 53 1 0 801.138829 2643.819461 503.870800
7647 53 1 0 801.939246 2640.132426 503.864682
7648 53 1 0 804.403613 2639.517902 507.455512
7649 53 2 0 805.016144 2627.518336 504.998320
7650 53 1 0 813.535411 2618.532779 504.354035
7651 53 1 0 816.467185 2615.183306 504.657145
7652 53 1 0 817.434584 2612.300952 501.827119
7653 53 1 0 816.874288 2611.230452 498.477195
7654 53 1 0 813.640337 2610.262570 496.069883
7655 53 1 0 813.293135 2608.344538 492.146451
7656 53 1 0 812.111710 2610.370866 488.490487
7657 53 1 0 811.801960 2611.818116 484.462574
7658 53 1 0 810.093949 2614.493332 482.591247
7659 53 1 0 806.654444 2612.357484 481.735684
7660 53 1 0 803.636072 2609.518673 482.348315
7661 53 1 0 802.422316 2606.655244 479.411355
7662 53 1 0 803.781907 2602.845701 478.026412
7663 53 1 0 805.916172 2600.164041 476.273486
7664 53 1 0 802.818092 2597.307206 474.179813
7665 53 1 0 799.459128 2595.150504 475.322455
7666 53 1 0 795.439933 2594.371674 476.830137
7667 53 1 0 793.734876 2592.934670 480.153449
7668 53 1 0 789.697580 2591.527328 481.853573
7669 53 1 0 788.682625 2588.469126 484.373299
7670 53 1 0 786.521363 2586.504389 487.121716
7671 53 1 0 784.397689 2583.567605 489.331850
7672 53 1 0 782.271099 2579.980581 490.374441
7673 53 1 0 779.743532 2583.524849 490.467858
7674 53 1 0 777.946243 2586.862110 488.451870
7675 53 1 0 775.968816 2589.544861 485.565015
7676 53 1 0 776.131540 2592.836946 482.345976
7677 53 1 0 775.982922 2596.659369 481.031471
7678 53 1 0 776.080991 2601.042456 479.824742
7679 53 1 0 776.948822 2604.491057 477.475563
7680 53 1 0 776.917803 2607.253517 474.872209
7681 53 1 0 777.891111 2609.911071 471.572518
7682 53 1 0 779.390437 2610.114424 466.945494
7683 53 1 0 780.677665 2609.175504 462.724318
7684 53 1 0 782.706661 2607.777915 459.667051
7685 53 2 0 786.962514 2602.561715 449.438029
7686 54 2 0 1087.522118 391.679490 1981.674712
7687 54 1 0 1087.522430 402.724543 1977.158314
7688 54 1 0 1085.295816 406.473616 1978.467719
7689 54 1 0 1082.534384 408.944651 1976.469490
7690 54 1 0 1079.682739 410.386238 1973.891824
7691 54 1 0 1075.986772 411.082683 1972.441747
7692 54 1 0 1072.538369 410.699584 1970.845563
7693 54 1 0 1068.759395 411.452929 1971.549450
7694 54 1 0 1064.112218 411.785931 1970.006938
7695 54 1 0 1061.548078 413.883193 1966.734227
7696 54 1 0 1061.984436 418.173127 1965.723974
7697 54 1 0 1060.596400 422.087546 1964.636826
7698 54 1 0 1058.997136 424.765409 1961.835454
7699 54 1 0 1058.079034 428.303037 1961.220955
7700 54 1 0 1059.854030 431.532170 1960.252758
7701 54 1 0 1061.760581 435.224838 1959.558737
7702 54 1 0 1062.808050 439.499260 1959.145424
7703 54 1 0 1066.602106 438.959071 1957.667787
7704 54 1 0 1069.863473 440.868987 1955.402623
7705 54 1 0 1071.941312 442.983258 1952.720840
7706 54 1 0 1075.569698 444.856577 1952.804318
7707 54 1 0 1076.382018 441.224398 1950.280666
7708 54 1 0 1076.183740 438.666896 1946.383663
7709 54 1 0 1078.698360 436.663639 1943.560831
7710 54 1 0 1079.083719 438.511991 1939.646630
7711 54 1 0 1079.573035 437.450989 1935.714948
7712 54 1 0 1079.613203 433.129958 1934.774805
7713 54 1 0 1078.780762 428.772591 1934.936943
7714 54 1 0 1080.488253 424.385934 1934.620096
7715 54 1 0 1081.522065 425.788181 1938.312799
7716 54 1 0 1085.229156 425.051900 1939.157884
7717 54 1 0 1087.994273 428.354060 1939.643261
7718 54 1 0 1089.392490 431.947976 1941.889869
7719 54 1 0 1091.530833 435.033017 1944.019104
7720 54 1 0 1092.340416 437.240099 1947.363921
7721 54 1 0 1090.524363 439.777534 1950.203138
7722 54 2 0 1085.952666 446.025108 1959.050474
7723 54 1 0 1078.760354 452.999232 1966.336057
7724 54 1 0 1074.989072 452.002611 1967.696744
7725 54 1 0 1071.009376 451.537495 1969.197393
7726 54 1 0 1071.162830 447.160474 1969.380069
7727 54 1 0 1069.280965 443.996200 1968.964929
7728 54 1 0 1068.648796 440.147810 1968.579277
7729 54 1 0 1067.490127 437.434683 1965.702569
7730 54 1 0 1069.672216 434.974791 1963.050334
7731 54 1 0 1072.608914 433.238718 1960.267302
7732 54 1 0 1076.707231 432.413644 1958.910554
7733 54 1 0 1075.015714 428.710620 1960.299636
7734 54 1 0 1075.258707 425.253120 1961.634723
7735 54 1 0 1076.715749 421.911908 1963.636166
7736 54 1 0 1078.127280 419.348515 1967.157543
7737 54 1 0 1080.003949 420.999787 1970.961756
7738 54 1 0 1079.353742 423.403688 1974.657873
7739 54 1 0 1079.031714 426.534836 1978.082838
7740 54 1 0 1077.713693 429.862807 1980.404877
7741 54 1 0 1075.815950 432.710075 1978.861493
7742 54 1 0 1077.667148 429.519452 1977.730399
7743 54 1 0 1080.979351 428.894544 1975.178421
7744 54 1 0 1084.000621 429.964790 1973.163310
7745 54 1 0 1084.104242 433.716613 1971.077799
7746 54 1 0 1088.151509 435.198389 1970.361133
7747 54 1 0 1091.446456 433.234179 1970.415832
7748 54 1 0 1095.893419 432.784990 1969.696263
7749 54 1 0 1097.296128 429.220249 1968.415665
7750 54 1 0 1100.602401 428.047135 1965.593834
7751 54 1 0 1103.036804 428.292994 1961.655632
7752 54 1 0 1107.115846 427.766702 1962.434293
7753 54 1 0 1110.399295 425.514309 1961.447107
7754 54 1 0 1110.937176 421.391122 1960.522807
7755 54 1 0 1111.761247 417.803110 1962.856424
7756 54 1 0 1113.259769 420.527572 1966.065817
7757 54 1 0 1117.483600 421.489609 1966.786553
7758 54 2 0 1128.077853 419.007173 1960.812754
7759 54 1 0 1129.572423 411.882168 1950.904827
7760 54 1 0 1126.888754 408.632957 1951.554029
7761 54 1 0 1123.034988 408.789853 1950.733601
7762 54 1 0 1119.804498 406.036044 1950.577466
7763 54 1 0 1120.077522 401.955520 1951.070393
7764 54 1 0 1122.739805 398.739000 1949.728501
7765 54 1 0 1125.901247 396.127542 1948.403812
7766 54 1 0 1125.846575 393.000091 1946.033063
7767 54 1 0 1127.680590 389.681615 1942.691278
7768 54 1 0 1126.739550 386.626339 1939.820383
7769 54 1 0 1126.673638 383.617753 1937.318005
7770 54 1 0 1123.751825 381.709162 1938.996674
7771 54 1 0 1121.771334 378.639415 1936.559444
7772 54 1 0 1120.848223 380.362070 1932.770602
7773 54 1 0 1119.402864 379.599668 1929.313012
7774 54 1 0 1118.580800 378.565575 1925.078543
7775 54 1 0 1118.055935 377.978840 1920.906469
7776 54 1 0 1119.319456 378.621727 1916.829122
7777 54 1 0 1122.382256 377.339359 1914.499618
7778 54 1 0 1125.631068 374.189114 1916.089091
7779 54 1 0 1129.737168 373.671328 1915.050422
7780 54 1 0 1131.336473 371.290549 1911.930067
7781 54 1 0 1132.662584 367.893286 1909.967469
7782 54 1 0 1133.256752 364.335290 1907.208438
7783 54 1 0 1133.675604 365.078355 1902.824577
7784 54 1 0 1132.591392 366.144735 1898.718381
7785 54 1 0 1132.380662 365.280289 1894.554659
7786 54 1 0 1131.181772 362.106073 1891.871880
7787 54 1 0 1129.953014 359.890804 1888.462522
7788 54 1 0 1131.868105 357.431584 1885.322383
7789 54 1 0 1130.319326 353.543844 1883.699927
7790 54 1 0 1126.866422 351.676450 1884.340548
7791 54 1 0 1124.811638 348.737614 1887.267674
7792 54 1 0 1124.530057 346.062853 1889.913670
7793 54 1 0 1123.163230 342.487413 1887.747378
7794 54 2 0 1123.535981 336.019191 1898.160146
7795 54 1 0 1116.396507 328.125677 1904.520460
7796 54 1 0 1114.106986 324.874332 1906.543575
7797 54 1 0 1112.841110 324.645396 1910.493007
7798 54 1 0 1112.667443 326.405643 1913.583843
7799 54 1 0 1115.281475 328.318661 1916.171812
7800 54 1 0 1114.869724 329.852177 1920.254887
7801 54 1 0 1114.804421 334.060384 1921.329399
7802 54 1 0 1113.885870 337.899742 1923.011705
7803 54 1 0 1114.693196 341.450040 1922.446413
7804 54 1 0 1118.052962 341.566511 1924.859386
7805 54 1 0 1121.475402 340.081578 1926.763751
7806 54 1 0 1122.269545 340.540570 1930.941888
7807 54 1 0 1121.117802 338.584708 1934.565045
7808 54 1 0 1118.981367 337.422117 1937.548861
7809 54 1 0 1121.794393 337.821038 1941.299970
7810 54 1 0 1125.587853 336.517804 1942.372759
7811 54 1 0 1129.924753 336.062514 1942.239998
7812 54 1 0 1132.593120 333.273278 1941.183311
7813 54 1 0 1137.079283 332.270664 1941.383032
7814 54 1 0 1139.096207 328.766669 1942.004147
7815 54 1 0 1142.125149 326.149392 1941.758352
7816 54 1 0 1145.109553 323.246354 1942.586054
7817 54 1 0 1147.885724 320.719000 1944.679251
7818 54 1 0 1149.863093 323.714238 1942.213947
7819 54 1 0 1150.631753 327.830735 1941.267704
7820 54 1 0 1151.437975 332.163498 1941.403617
7821 54 1 0 1150.028849 336.542585 1941.149701
7822 54 1 0 1149.332271 340.042366 1939.245169
7823 54 1 0 1148.352726 343.773343 1936.837357
7824 54 1 0 1146.468577 347.460107 1935.826229
7825 54 1 0 1145.471559 351.113159 1935.560210
7826 54 1 0 1143.349108 354.901565 1935.762851
7827 54 1 0 1140.709228 357.827687 1938.620740
7828 54 1 0 1138.526579 359.769641 1942.059011
7829 54 1 0 1135.989783 360.395384 1944.989894
7830 54 2 0 1130.000061 362.827048 1955.390094
7831 55 2 0 155.848908 382.138291 1379.970665
7832 55 1 0 154.420214 389.112293 1389.547365
7833 55 1 0 151.144865 392.097288 1390.591293
7834 55 1 0 151.258552 396.228992 1391.391627
7835 55 1 0 152.354886 400.181950 1391.554698
7836 55 1 0 152.709477 404.000611 1390.313717
7837 55 1 0 153.748226 407.177542 1388.465973
7838 55 1 0 152.204271 410.226579 1386.552024
7839 55 1 0 152.669536 414.661812 1384.502945
7840 55 1 0 154.093052 418.972996 1385.537956
7841 55 1 0 152.962442 421.040331 1389.287943
7842 55 1 0 151.802433 424.400517 1391.695168
7843 55 1 0 152.685706 428.034385 1393.590194
7844 55 1 0 151.370861 430.658862 1395.852633
7845 55 1 0 150.918562 431.158104 1399.602500
7846 55 1 0 150.026150 431.660860 1403.689459
7847 55 1 0 148.480680 433.000533 1407.608069
7848 55 1 0 150.591765 430.348863 1409.927992
7849 55 1 0 152.120153 429.578340 1413.988236
7850 55 1 0 153.729908 430.002812 1417.622522
7851 55 1 0 153.305136 427.986387 1421.148863
7852 55 1 0 157.357232 426.656408 1419.723000
7853 55 1 0 161.922787 427.175053 1418.914617
7854 55 1 0 165.705884 425.385304 1419.803268
7855 55 1 0 168.250437 427.512193 1422.611732
7856 55 1 0 172.228665 428.202979 1423.332700
7857 55 1 0 175.129443 426.525778 1420.446653
7858 55 1 0 176.964256 425.078317 1416.672502
7859 55 1 0 179.611854 421.807078 1414.539921
7860 55 1 0 175.906384 420.171191 1415.054211
7861 55 1 0 176.094698 416.567144 1416.459269
7862 55 1 0 174.503220 415.738773 1420.404738
7863 55 1 0 171.044016 415.419583 1423.206614
7864 55 1 0 168.043749 414.325982 1426.109383
7865 55 1 0 164.216357 413.382522 1427.193534
7866 55 1 0 160.267545 414.865106 1427.112224
7867 55 2 0 148.927669 417.851742 1426.278454
7868 55 1 0 138.187387 423.868328 1424.902039
7869 55 1 0 136.921678 425.829822 1421.493548
7870 55 1 0 135.247304 428.148246 1418.311152
7871 55 1 0 137.223459 425.906403 1415.104255
7872 55 1 0 138.821862 426.075110 1411.766136
7873 55 1 0 140.914297 424.927082 1408.657726
7874 55 1 0 144.528826 425.721635 1406.845851
7875 55 1 0 148.334451 423.912063 1407.145185
7876 55 1 0 152.018419 421.898763 1408.471236
7877 55 1 0 154.208726 418.825664 1410.724307
7878 55 1 0 154.539034 417.870549 1406.543181
7879 55 1 0 155.091063 415.527345 1403.714671
7880 55 1 0 155.196269 412.015206 1401.490653
7881 55 1 0 153.608070 408.294818 1399.345930
7882 55 1 0 149.814197 406.066587 1400.513038
7883 55 1 0 145.367300 406.225119 1400.763543
7884 55 1 0 140.853494 406.573736 1401.832281
7885 55 1 0 137.045310 408.240577 1402.793433
7886 55 1 0 136.716176 411.685690 1404.247140
7887 55 1 0 139.511441 409.186501 1403.337786
7888 55 1 0 142.517246 407.304710 1405.639479
7889 55 1 0 144.198319 406.230528 1408.857289
7890 55 1 0 144.204457 408.738468 1412.342467
7891 55 1 0 144.722427 406.528827 1416.075942
7892 55 1 0 146.122257 402.991268 1416.569854
7893 55 1 0 147.634439 399.564374 1419.112436
7894 55 1 0 150.671045 397.303405 1417.704619
7895 55 1 0 154.173120 395.277754 1419.680114
7896 55 1 0 157.821960 395.049680 1422.531455
7897 55 1 0 158.022770 391.277321 1424.334471
7898 55 1 0 160.458786 388.030785 1424.930022
7899 55 1 0 163.326015 386.047569 1422.482541
7900 55 1 0 163.167571 382.785917 1419.595464
7901 55 1 0 159.312089 381.595749 1421.515678
7902 55 1 0 158.867212 378.428785 1424.525354
7903 55 2 0 166.826025 371.307896 1430.852849
7904 55 1 0 179.037208 370.760060 1429.528720
7905 55 1 0 179.636558 371.095145 1425.320465
7906 55 1 0 179.684081 374.533851 1423.391142
7907 55 1 0 180.656466 375.853819 1419.472462
7908 55 1 0 182.240103 373.532353 1416.460638
7909 55 1 0 185.352803 370.466169 1416.081112
7910 55 1 0 188.234649 367.282806 1416.442214
7911 55 1 0 191.779901 366.811068 1414.825724
7912 55 1 0 196.541671 365.149955 1414.494542
7913 55 1 0 200.349179 365.610593 1412.557277
7914 55 1 0 203.948986 365.255980 1411.062797
7915 55 1 0 202.977527 365.994143 1407.387335
7916 55 1 0 206.260119 367.093707 1404.685237
7917 55 1 0 208.558585 370.142827 1406.581265
7918 55 1 0 211.690230 372.308353 1406.222729
7919 55 1 0 215.717767 374.166335 1406.274859
7920 55 1 0 219.520854 375.974438 1406.816360
7921 55 1 0 222.920662 376.910536 1409.306255
7922 55 1 0 226.013678 374.828700 1410.903444
7923 55 1 0 226.654127 370.158640 1410.017096
7924 55 1 0 228.422998 367.095932 1412.404125
7925 55 1 0 232.505964 365.969922 1412.559037
7926 55 1 0 236.038647 364.120498 1411.440316
7927 55 1 0 240.224967 363.091309 1410.011990
7928 55 1 0 243.712783 364.862564 1412.166894
7929 55 1 0 246.577071 367.858552 1413.578785
7930 55 1 0 250.554521 369.285820 1414.099414
7931 55 1 0 254.217943 369.818767 1411.862096
7932 55 1 0 258.041372 371.114561 1410.541758
7933 55 1 0 262.227143 369.710900 1410.833071
7934 55 1 0 265.266637 369.761594 1407.530874
7935 55 1 0 265.090398 371.352832 1403.889856
7936 55 1 0 263.670037 370.426265 1399.582769
7937 55 1 0 262.633957 368.338272 1396.615993
7938 55 1 0 266.019716 368.609239 1393.821710
7939 55 2 0 260.210579 361.123793 1386.035529
7940 55 1 0 257.445477 360.512913 1373.964312
7941 55 1 0 256.920197 359.986763 1369.565063
7942 55 1 0 253.430805 359.297363 1367.419897
7943 55 1 0 249.888823 359.021335 1367.664986
7944 55 1 0 247.130040 356.820998 1369.841685
7945 55 1 0 242.805118 356.229591 1369.470192
7946 55 1 0 239.838989 357.820063 1372.216157
7947 55 1 0 236.396822 359.667259 1373.992083
7948 55 1 0 235.295203 360.918193 1377.278045
7949 55 1 0 233.666812 357.359628 1378.623027
7950 55 1 0 233.258932 353.205898 1378.976429
7951 55 1 0 229.553063 351.123389 1378.499081
7952 55 1 0 227.195192 349.666605 1375.243717
7953 55 1 0 224.857066 349.612741 1372.186038
7954 55 1 0 221.854937 346.081899 1373.000563
7955 55 1 0 222.133253 342.053442 1373.966850
7956 55 1 0 223.125359 338.475689 1376.257925
7957 55 1 0 225.786871 335.490527 1376.110379
7958 55 1 0 226.778653 331.406066 1377.982365
7959 55 1 0 228.238295 327.928711 1376.398319
7960 55 1 0 230.171934 324.415453 1376.342678
7961 55 1 0 231.310352 320.374162 1375.717089
7962 55 1 0 231.144114 316.166502 1374.854486
7963 55 1 0 232.127057 316.995722 1379.014460
7964 55 1 0 231.075264 318.694425 1382.814446
7965 55 1 0 228.991167 320.031806 1386.462632
7966 55 1 0 226.884964 323.292691 1388.943973
7967 55 1 0 226.735065 326.240938 1391.709167
7968 55 1 0 226.865004 329.721686 1394.632311
7969 55 1 0 225.673898 333.335931 1396.551458
7970 55 1 0 223.990742 335.937198 1398.744628
7971 55 1 0 221.667187 339.301251 1400.221830
7972 55 1 0 217.389852 341.607462 1399.931172
7973 55 1 0 213.155659 342.860712 1399.004984
7974 55 1 0 209.940170 343.980230 1397.049410
7975 55 2 0 198.885212 345.677884 1392.063450
7976 56 2 0 2647.850184 1876.656464 2446.301202
7977 56 1 0 2647.317160 1864.910198 2444.268429
7978 56 1 0 2643.793734 1862.234053 2443.195297
7979 56 1 0 2642.119279 1858.885147 2445.120257
7980 56 1 0 2640.999343 1856.104058 2447.924843
7981 56 1 0 2638.794270 1854.479952 2450.882522
7982 56 1 0 2637.168765 1853.716984 2454.253228
7983 56 1 0 2633.647595 1853.158333 2455.875848
7984 56 1 0 2630.867435 1851.723983 2459.657362
7985 56 1 0 2630.181810 1848.045162 2462.428670
7986 56 1 0 2629.883058 1843.902481 2460.891303
7987 56 1 0 2628.332703 1839.902357 2460.728165
7988 56 1 0 2627.953755 1836.047072 2462.331117
7989 56 1 0 2626.599885 1832.648605 2461.737157
7990 56 1 0 2627.605864 1829.530873 2459.792145
7991 56 1 0 2628.424421 1826.171196 2457.384879
7992 56 1 0 2628.257081 1822.398011 2455.088409
7993 56 1 0 2632.173600 1822.374067 2453.851322
7994 56 1 0 2635.439457 1819.815934 2452.366266
7995 56 1 0 2637.977091 1816.778424 2451.806393
7996 56 1 0 2640.187408 1815.500316 2448.618538
7997 56 1 0 2643.287800 1817.339397 2451.306801
7998 56 1 0 2646.095683 1817.474052 2455.030298
7999 56 1 0 2650.215023 1817.899383 2456.104940
8000 56 1 0 2652.234596 1814.320190 2457.517944
8001 56 1 0 2655.167325 1813.215136 2460.163929
8002 56 1 0 2656.960449 1816.405809 2462.646084
8003 56 1 0 2657.460657 1820.135095 2465.001528
8004 56 1 0 2660.195913 1823.830904 2466.058905
8005 56 1 0 2658.474257 1824.635684 2462.445132
8006 56 1 0 2661.046370 1825.979913 2459.880744
8007 56 1 0 2661.958325 1823.630262 2456.354669
8008 56 1 0 2660.726492 1821.845624 2452.453882
8009 56 1 0 2660.274779 1820.488490 2448.382300
8010 56 1 0 2658.352733 1820.410735 2444.774791
8011 56 1 0 2654.609664 1819.591863 2443.009384
8012 56 2 0 2644.250943 1818.533671 2437.551813
8013 56 1 0 2632.569100 1815.848413 2434.425889
8014 56 1 0 2629.172061 1817.120846 2436.402839
8015 56 1 0 2625.384139 1817.998182 2438.188390
8016 56 1 0 2626.635750 1821.828887 2439.913038
8017 56 1 0 2626.323221 1824.164050 2442.772360
8018 56 1 0 2627.147700 1827.190448 2445.121747
8019 56 1 0 2628.676017 1827.915988 2448.878988
8020 56 1 0 2632.571119 1828.793595 2450.259176
8021 56 1 0 2636.916369 1829.043977 2450.922139
8022 56 1 0 2641.077934 1829.348135 2449.541349
8023 56 1 0 2640.028643 1833.094211 2451.376849
8024 56 1 0 2640.427479 1836.748536 2451.908497
8025 56 1 0 2641.343933 1840.741577 2451.195631
8026 56 1 0 2641.132995 1844.859787 2449.205818
8027 56 1 0 2639.924587 1845.573947 2444.875651
8028 56 1 0 2636.623426 1845.401820 2441.886421
8029 56 1 0 2633.524298 1844.494549 2438.538222
8030 56 1 0 2630.237079 1842.771497 2436.433531
8031 56 1 0 2628.858837 1839.403842 2437.355346
8032 56 1 0 2631.833411 1841.669371 2438.307013
8033 56 1 0 2636.020201 1841.122660 2438.093272
8034 56 1 0 2639.195635 1839.390966 2436.974330
8035 56 1 0 2639.410564 1835.122004 2436.566848
8036 56 1 0 2642.512790 1833.792399 2433.792325
8037 56 1 0 2645.569260 1835.739456 2432.533455
8038 56 1 0 2649.526696 1836.081311 2430.361620
8039 56 1 0 2652.348285 1838.553743 2431.858489
8040 56 1 0 2656.840514 1838.332700 2432.061920
8041 56 1 0 2660.901933 1836.258337 2432.897438
8042 56 1 0 2663.738582 1837.417278 2430.045744
8043 56 1 0 2667.465722 1839.066874 2429.580867
8044 56 1 0 2669.576248 1842.134816 2431.649133
8045 56 1 0 2669.885476 1846.463064 2431.237623
8046 56 1 0 2668.424182 1845.926396 2427.048939
8047 56 1 0 2670.984202 1845.799740 2423.482991
8048 56 2 0 2683.256495 1845.600792 2421.628758
8049 56 1 0 2692.107514 1846.623010 2430.101124
8050 56 1 0 2690.592007 1849.523724 2432.834256
8051 56 1 0 2688.056971 1848.674276 2435.732750
8052 56 1 0 2686.443270 1850.693637 2439.103515
8053 56 1 0 2687.524810 1854.442378 2440.424652
8054 56 1 0 2691.250988 1856.681214 2441.005718
8055 56 1 0 2695.179672 1858.451653 2440.990839
8056 56 1 0 2697.383233 1859.875709 2443.909875
8057 56 1 0 2701.649546 1861.099134 2446.327567
8058 56 1 0 2703.438583 1862.135153 2450.094305
8059 56 1 0 2705.675417 1863.388780 2453.051131
8060 56 1 0 2703.006725 1865.666290 2454.690846
8061 56 1 0 2703.752180 1866.862100 2458.850187
8062 56 1 0 2704.729854 1863.356813 2461.071024
8063 56 1 0 2705.819260 1862.098987 2464.514325
8064 56 1 0 2707.910395 1860.715132 2468.173281
8065 56 1 0 2710.067523 1859.005400 2471.405859
8066 56 1 0 2713.196670 1856.432965 2472.897692
8067 56 1 0 2717.250155 1856.542622 2472.992759
8068 56 1 0 2719.725932 1860.293461 2471.317357
8069 56 1 0 2723.623974 1860.502153 2469.594363
8070 56 1 0 2727.317503 1861.025266 2471.606004
8071 56 1 0 2730.424254 1862.994798 2473.508844
8072 56 1 0 2733.471100 1864.631981 2476.451798
8073 56 1 0 2736.098713 1861.751505 2478.629945
8074 56 1 0 2737.320424 1858.627486 2481.444453
8075 56 1 0 2739.792744 1857.181971 2484.595069
8076 56 1 0 2741.309323 1858.397656 2488.459313
8077 56 1 0 2742.948604 1858.417344 2492.377649
8078 56 1 0 2746.918354 1859.020618 2494.235860
8079 56 1 0 2747.759411 1861.368523 2497.967557
8080 56 1 0 2745.266693 1863.031307 2500.583205
8081 56 1 0 2742.839288 1866.899711 2501.338260
8082 56 1 0 2741.861160 1870.530357 2501.027441
8083 56 1 0 2743.065791 1872.343398 2504.849293
8084 56 2 0 2739.206374 1883.289690 2500.888717
8085 56 1 0 2732.303139 1892.777374 2504.896515
8086 56 1 0 2730.302607 1896.423954 2506.510972
8087 56 1 0 2727.127932 1898.577484 2504.918297
8088 56 1 0 2724.722490 1898.674028 2502.294098
8089 56 1 0 2724.704690 1898.588371 2498.148891
8090 56 1 0 2721.610976 1899.375937 2495.148660
8091 56 1 0 2719.753344 1896.349247 2492.647421
8092 56 1 0 2716.995562 1893.888399 2490.467188
8093 56 1 0 2716.935802 1890.634275 2488.740036
8094 56 1 0 2718.099863 1892.042194 2485.026984
8095 56 1 0 2720.057126 1894.552888 2482.304803
8096 56 1 0 2718.139595 1896.394677 2478.953825
8097 56 1 0 2715.728538 1899.856462 2478.259545
8098 56 1 0 2712.703242 1902.236900 2478.244273
8099 56 1 0 2712.599242 1904.059304 2473.907097
8100 56 1 0 2715.267467 1906.010819 2471.394768
8101 56 1 0 2718.805267 1906.654751 2468.924356
8102 56 1 0 2722.251529 1908.678801 2469.131972
8103 56 1 0 2725.868086 1909.972527 2466.598679
8104 56 1 0 2728.053055 1913.428310 2466.475300
8105 56 1 0 2731.262361 1915.754796 2465.864679
8106 56 1 0 2733.902197 1918.879316 2464.729763
8107 56 1 0 2735.549411 1922.326632 2462.760291
8108 56 1 0 2737.636315 1918.644581 2461.737309
8109 56 1 0 2737.605266 1914.707702 2460.025063
8110 56 1 0 2736.920814 1911.152374 2457.508623
8111 56 1 0 2734.744557 1907.188598 2456.626066
8112 56 1 0 2734.312009 1903.168125 2456.724176
8113 56 1 0 2733.885433 1898.667981 2457.218130
8114 56 1 0 2731.974618 1894.863844 2457.422949
8115 56 1 0 2730.327441 1891.542460 2456.607585
8116 56 1 0 2727.508127 1888.265131 2456.150998
8117 56 1 0 2723.011272 1887.063407 2454.725221
8118 56 1 0 2718.811173 1887.035196 2453.077429
8119 56 1 0 2715.002561 1887.836447 2452.558357
8120 56 2 0 2703.742664 1890.726081 2448.708856
8121 57 2 0 1166.460551 253.484342 2789.746802
8122 57 1 0 1163.067742 243.186073 2784.764277
8123 57 1 0 1161.763078 239.254909 2786.654170
8124 57 1 0 1163.315267 235.351301 2786.376696
8125 57 1 0 1165.795690 232.128016 2785.817816
8126 57 1 0 1168.588227 229.374503 2786.749397
8127 57 1 0 1171.879846 227.612243 2787.552970
8128 57 1 0 1173.501312 225.275698 2790.246488
8129 57 1 0 1177.146620 222.333345 2791.709628
8130 57 1 0 1179.478618 218.540878 2790.344734
8131 57 1 0 1177.469929 214.931709 2788.746730
8132 57 1 0 1176.869556 210.714966 2788.208366
8133 57 1 0 1178.014153 207.025427 2786.579413
8134 57 1 0 1177.052810 203.467549 2786.188712
8135 57 1 0 1174.732038 201.418527 2783.968161
8136 57 1 0 1171.927872 199.111326 2781.831372
8137 57 1 0 1169.206318 195.957948 2780.352165
8138 57 1 0 1167.890249 197.942030 2777.005306
8139 57 1 0 1166.043054 197.428114 2773.038063
8140 57 1 0 1165.073601 196.059276 2769.409570
8141 57 1 0 1161.709916 196.309125 2767.106382
8142 57 1 0 1164.528440 199.156972 2765.065034
8143 57 1 0 1168.179913 200.283001 2762.388176
8144 57 1 0 1169.207485 202.541305 2758.902651
8145 57 1 0 1170.143977 200.267288 2755.319677
8146 57 1 0 1172.576701 200.474054 2752.023864
8147 57 1 0 1175.378526 203.887371 2751.787565
8148 57 1 0 1178.146214 207.157658 2752.949897
8149 57 1 0 1179.572704 211.598001 2752.237742
8150 57 1 0 1176.117434 211.804102 2754.403328
8151 57 1 0 1173.674340 214.454413 2752.987013
8152 57 1 0 1169.876625 213.175955 2751.335159
8153 57 1 0 1165.820166 211.389930 2751.858368
8154 57 1 0 1161.627652 210.368554 2751.915403
8155 57 1 0 1158.078797 209.708758 2753.834967
8156 57 1 0 1156.310830 207.353504 2756.855704
8157 57 2 0 1150.992876 201.940714 2765.835070
8158 57 1 0 1147.826439 194.255624 2775.019870
8159 57 1 0 1150.013085 193.540763 2778.451319
8160 57 1 0 1151.971577 192.310979 2782.051070
8161 57 1 0 1154.108671 196.090833 2782.651715
8162 57 1 0 1157.229719 197.707918 2783.822391
8163 57 1 0 1159.901393 200.523087 2784.365944
8164 57 1 0 1163.683905 201.543137 2783.088789
8165 57 1 0 1165.073065 204.058723 2779.992179
8166 57 1 0 1165.666378 206.311948 2776.256625
8167 57 1 0 1164.241044 208.713388 2772.862626
8168 57 1 0 1166.528194 211.298929 2775.429157
8169 57 1 0 1167.478621 214.624581 2776.782869
8170 57 1 0 1167.222258 218.610713 2777.939362
8171 57 1 0 1165.737444 222.280555 2780.239598
8172 57 1 0 1161.549110 222.722009 2781.966910
8173 57 1 0 1158.632893 221.257045 2785.002094
8174 57 1 0 1155.269148 219.282696 2787.536920
8175 57 1 0 1153.047733 216.391490 2789.752925
8176 57 1 0 1153.595377 212.707757 2789.283255
8177 57 1 0 1154.742918 216.027751 2787.687269
8178 57 1 0 1154.375230 217.591819 2783.776734
8179 57 1 0 1152.991005 217.719992 2780.255134
8180 57 1 0 1152.077971 214.143669 2778.061381
8181 57 1 0 1149.099174 214.740630 2774.921311
8182 57 1 0 1148.012786 218.028303 2773.269414
8183 57 1 0 1145.811009 220.437617 2770.132154
8184 57 1 0 1147.527554 223.813295 2768.727457
8185 57 1 0 1147.605824 225.769597 2764.673185
8186 57 1 0 1148.102242 225.845151 2760.064057
8187 57 1 0 1145.346303 228.488456 2758.349524
8188 57 1 0 1144.998492 231.766875 2755.908245
8189 57 1 0 1147.368038 235.264945 2755.366885
8190 57 1 0 1147.463607 239.221979 2757.192109
8191 57 1 0 1143.273606 238.438877 2758.533413
8192 57 1 0 1139.662857 239.895450 2756.502004
8193 57 2 0 1137.531901 245.816576 2745.802180
8194 57 1 0 1145.871376 250.190195 2737.897051
8195 57 1 0 1148.960029 251.731065 2740.400419
8196 57 1 0 1151.792403 249.498496 2741.994950
8197 57 1 0 1155.412198 250.165110 2744.115475
8198 57 1 0 1157.142719 253.829029 2744.856551
8199 57 1 0 1157.902856 257.522918 2742.617847
8200 57 1 0 1158.011675 260.961999 2740.023601
8201 57 1 0 1161.029807 262.994171 2738.552024
8202 57 1 0 1163.481722 265.893604 2735.216633
8203 57 1 0 1167.304640 267.308984 2733.858583
8204 57 1 0 1170.339453 269.205268 2732.273702
8205 57 1 0 1172.294096 269.748567 2735.572465
8206 57 1 0 1176.548313 270.763029 2735.174613
8207 57 1 0 1178.318161 267.975502 2732.477887
8208 57 1 0 1181.564459 267.085591 2730.662711
8209 57 1 0 1184.988214 266.549253 2727.893938
8210 57 1 0 1187.948778 265.800591 2724.944277
8211 57 1 0 1189.058242 264.931475 2720.864046
8212 57 1 0 1189.077492 266.974148 2717.359918
8213 57 1 0 1187.803084 271.591284 2717.108561
8214 57 1 0 1186.032479 273.814234 2713.925726
8215 57 1 0 1188.011070 275.865105 2710.788593
8216 57 1 0 1190.065104 278.902658 2708.863501
8217 57 1 0 1193.113813 281.525150 2706.753401
8218 57 1 0 1194.879172 280.081931 2702.913291
8219 57 1 0 1197.278096 277.689021 2700.139724
8220 57 1 0 1200.181625 277.330186 2697.046341
8221 57 1 0 1204.128470 278.761500 2696.005166
8222 57 1 0 1207.985196 279.205378 2694.281907
8223 57 1 0 1209.814926 281.473619 2690.952797
8224 57 1 0 1213.778484 283.577355 2691.053282
8225 57 1 0 1216.625632 283.579457 2693.830664
8226 57 1 0 1217.884525 285.706981 2697.744202
8227 57 1 0 1218.025697 288.425884 2700.356207
8228 57 1 0 1222.007734 290.230858 2699.876353
8229 57 2 0 1219.451527 298.270067 2708.778010
8230 57 1 0 1224.700097 302.829298 2719.044420
8231 57 1 0 1226.776726 304.889715 2722.413164
8232 57 1 0 1225.518700 305.381404 2726.341075
8233 57 1 0 1222.977122 304.548723 2728.692440
8234 57 1 0 1218.852149 304.850931 2728.981676
8235 57 1 0 1216.033767 304.322910 2732.293870
8236 57 1 0 1213.233752 301.023056 2732.666327
8237 57 1 0 1210.838761 297.751792 2734.072530
8238 57 1 0 1208.741334 295.049455 2732.703544
8239 57 1 0 1205.195987 297.182576 2732.637655
8240 57 1 0 1202.747267 300.566759 2732.328129
8241 57 1 0 1199.679537 301.557060 2735.139980
8242 57 1 0 1199.451224 303.473090 2738.955197
8243 57 1 0 1199.782736 304.087822 2742.740872
8244 57 1 0 1195.694244 306.028050 2744.030378
8245 57 1 0 1193.372418 309.248798 2742.815659
8246 57 1 0 1190.918990 311.746462 2740.212589
8247 57 1 0 1191.289109 315.152939 2738.144853
8248 57 1 0 1188.848232 318.260372 2735.787573
8249 57 1 0 1189.086127 322.335910 2735.532335
8250 57 1 0 1188.684763 325.967516 2733.878435
8251 57 1 0 1187.869452 330.068093 2733.143638
8252 57 1 0 1186.285280 334.048402 2733.495289
8253 57 1 0 1184.789787 331.943778 2729.989120
8254 57 1 0 1182.625956 328.659286 2728.268160
8255 57 1 0 1179.722969 325.466562 2727.362353
8256 57 1 0 1178.426265 321.046334 2727.443952
8257 57 1 0 1178.058562 317.326977 2725.897309
8258 57 1 0 1178.027104 313.155943 2724.086577
8259 57 1 0 1177.822990 308.901739 2723.929407
8260 57 1 0 1176.657314 305.290042 2723.849095
8261 57 1 0 1175.878488 301.117742 2724.788899
8262 57 1 0 1174.418890 298.033740 2728.261245
8263 57 1 0 1172.870933 296.135614 2732.050413
8264 57 1 0 1172.532927 295.043853 2735.806844
8265 57 2 0 1169.296930 292.484929 2747.336551
8266 58 2 0 2420.446875 2287.987805 264.070123
8267 58 1 0 2413.627801 2280.360332 257.929038
8268 58 1 0 2411.500082 2280.827789 253.931265
8269 58 1 0 2407.436999 2280.560161 252.861607
8270 58 1 0 2403.332531 2280.545930 252.948550
8271 58 1 0 2399.602581 2282.072388 252.875525
8272 58 1 0 2396.351751 2283.863023 253.776513
8273 58 1 0 2393.864659 2286.543498 252.371858
8274 58 1 0 2389.545927 2288.868237 252.546859
8275 58 1 0 2384.975731 2287.975352 252.551830
8276 58 1 0 2383.088783 2285.091883 249.769820
8277 58 1 0 2380.016326 2283.638275 247.147180
8278 58 1 0 2376.197397 2282.031207 246.507336
8279 58 1 0 2373.881727 2280.671363 243.953158
8280 58 1 0 2373.345570 2277.369315 242.129883
8281 58 1 0 2372.899788 2273.895754 239.787226
8282 58 1 0 2371.812231 2270.898445 236.725843
8283 58 1 0 2373.756947 2267.702312 238.420803
8284 58 1 0 2373.947927 2263.302775 238.572003
8285 58 1 0 2372.980622 2259.425824 238.686410
8286 58 1 0 2374.882925 2256.008033 237.511071
8287 58 1 0 2375.233562 2255.852517 241.991504
8288 58 1 0 2373.640807 2255.183130 246.325304
8289 58 1 0 2374.401434 2252.889683 249.856064
8290 58 1 0 2371.591634 2249.694783 250.741231
8291 58 1 0 2369.910045 2247.806364 253.970691
8292 58 1 0 2370.944816 2249.351190 257.983115
8293 58 1 0 2372.059025 2252.105093 261.281668
8294 58 1 0 2374.666419 2252.826545 265.146856
8295 58 1 0 2377.141544 2253.349985 261.942033
8296 58 1 0 2380.522624 2251.519408 262.406885
8297 58 1 0 2381.544149 2248.239527 259.764047
8298 58 1 0 2382.583535 2246.705135 255.704022
8299 58 1 0 2384.255020 2244.828962 252.195497
8300 58 1 0 2386.064886 2244.945454 248.531450
8301 58 1 0 2385.607110 2246.498197 244.635655
8302 58 2 0 2385.549222 2251.359812 233.931950
8303 58 1 0 2382.433902 2256.914574 223.307127
8304 58 1 0 2380.996565 2260.767433 222.911112
8305 58 1 0 2379.304565 2264.586890 221.986368
8306 58 1 0 2381.128095 2266.663427 225.389009
8307 58 1 0 2380.716866 2269.289231 227.970177
8308 58 1 0 2381.448462 2271.372972 231.207654
8309 58 1 0 2379.867160 2271.988995 234.962521
8310 58 1 0 2380.667256 2270.237720 238.722815
8311 58 1 0 2381.649580 2267.538849 242.059662
8312 58 1 0 2383.985678 2264.326494 243.941451
8313 58 1 0 2385.012166 2268.015084 245.902007
8314 58 1 0 2387.268495 2270.189773 247.895878
8315 58 1 0 2390.740193 2271.797326 249.525456
8316 58 1 0 2394.827700 2273.857753 249.627630
8317 58 1 0 2397.869466 2273.724135 246.243782
8318 58 1 0 2398.801827 2274.962422 242.065250
8319 58 1 0 2399.530795 2275.480005 237.500286
8320 58 1 0 2398.814251 2276.033458 233.330791
8321 58 1 0 2395.496443 2275.212215 231.778984
8322 58 1 0 2397.266359 2274.836615 235.186725
8323 58 1 0 2398.245863 2271.461956 237.537478
8324 58 1 0 2398.730092 2267.763496 238.186388
8325 58 1 0 2396.147820 2264.812014 236.437989
8326 58 1 0 2397.995572 2260.867876 236.092699
8327 58 1 0 2401.053410 2259.503280 237.964944
8328 58 1 0 2403.886588 2256.196851 239.204158
8329 58 1 0 2405.388206 2256.239249 242.953591
8330 58 1 0 2406.398879 2252.989913 245.901595
8331 58 1 0 2405.594699 2249.098091 248.289734
8332 58 1 0 2409.118196 2246.869504 248.664242
8333 58 1 0 2411.634262 2245.107700 251.383490
8334 58 1 0 2412.954338 2246.214219 255.279299
8335 58 1 0 2416.277634 2248.560499 256.844346
8336 58 1 0 2418.296617 2247.872009 252.917751
8337 58 1 0 2421.340382 2244.800175 252.152859
8338 58 2 0 2425.993785 2235.377711 258.759670
8339 58 1 0 2423.570333 2232.559213 270.479286
8340 58 1 0 2423.282592 2236.347439 272.415122
8341 58 1 0 2420.026396 2238.571268 272.383359
8342 58 1 0 2418.680473 2242.090121 274.345521
8343 58 1 0 2420.669350 2244.102178 277.339547
8344 58 1 0 2422.886658 2243.055305 280.975757
8345 58 1 0 2425.241880 2241.375378 284.169502
8346 58 1 0 2424.895012 2241.671888 288.067726
8347 58 1 0 2425.343193 2240.217466 292.887189
8348 58 1 0 2424.043056 2240.845926 296.934038
8349 58 1 0 2423.563993 2241.025039 300.814276
8350 58 1 0 2423.250107 2244.878100 301.044564
8351 58 1 0 2421.494418 2246.474801 304.739680
8352 58 1 0 2417.892492 2244.330899 305.517378
8353 58 1 0 2415.039321 2243.915615 308.029788
8354 58 1 0 2412.244914 2242.784272 311.283589
8355 58 1 0 2409.532701 2241.261597 314.173451
8356 58 1 0 2407.678740 2237.936014 316.207628
8357 58 1 0 2408.861286 2235.167643 318.925993
8358 58 1 0 2413.263322 2235.201776 320.830239
8359 58 1 0 2415.687434 2232.002949 322.278748
8360 58 1 0 2415.763692 2230.382237 326.194100
8361 58 1 0 2416.731857 2230.043457 330.206536
8362 58 1 0 2416.758297 2229.884189 334.745098
8363 58 1 0 2414.088788 2226.948592 336.794930
8364 58 1 0 2410.419964 2225.066632 338.268527
8365 58 1 0 2408.034352 2223.458678 341.407252
8366 58 1 0 2406.712906 2224.424370 345.411188
8367 58 1 0 2404.573272 2224.574691 349.077297
8368 58 1 0 2404.886990 2222.757726 353.099240
8369 58 1 0 2404.232992 2224.864177 357.008300
8370 58 1 0 2402.895584 2228.532337 357.767276
8371 58 1 0 2404.331756 2232.914535 358.168156
8372 58 1 0 2406.738778 2235.769724 358.705815
8373 58 1 0 2405.763860 2237.314942 362.706645
8374 58 2 0 2414.784773 2245.565884 361.733172
8375 58 1 0 2416.587377 2257.699958 363.535427
8376 58 1 0 2417.419170 2261.926337 364.698176
8377 58 1 0 2419.041283 2264.989278 362.409069
8378 58 1 0 2420.171388 2265.882351 359.152203
8379 58 1 0 2422.886587 2264.468319 356.356028
8380 58 1 0 2424.542156 2266.155149 352.667340
8381 58 1 0 2423.613609 2264.751996 348.662742
8382 58 1 0 2422.596463 2264.445302 344.505109
8383 58 1 0 2421.513075 2261.884428 342.087643
8384 58 1 0 2425.300846 2260.709447 340.906016
8385 58 1 0 2429.407235 2259.989707 341.311318
8386 58 1 0 2432.358312 2261.386039 338.547340
8387 58 1 0 2434.492922 2265.022768 337.842491
8388 58 1 0 2435.255810 2268.644168 336.782960
8389 58 1 0 2439.378826 2268.418428 334.526224
8390 58 1 0 2443.167819 2266.916114 335.317564
8391 58 1 0 2446.286347 2263.996254 336.202330
8392 58 1 0 2448.526333 2262.889688 339.328762
8393 58 1 0 2452.153864 2260.298826 340.468605
8394 58 1 0 2455.229762 2260.868717 343.104099
8395 58 1 0 2458.156503 2259.847530 345.648977
8396 58 1 0 2461.815566 2259.553709 347.780717
8397 58 1 0 2465.967874 2259.887290 348.840518
8398 58 1 0 2464.740283 2255.773590 348.112749
8399 58 1 0 2463.188581 2252.771207 345.465169
8400 58 1 0 2462.247950 2250.202918 342.006787
8401 58 1 0 2459.501755 2248.976574 338.516656
8402 58 1 0 2456.563266 2246.805832 336.780542
8403 58 1 0 2453.033311 2244.462614 335.129479
8404 58 1 0 2449.743964 2243.508287 332.592932
8405 58 1 0 2447.544643 2242.330757 329.731810
8406 58 1 0 2444.796201 2242.128995 326.369780
8407 58 1 0 2443.631268 2244.088683 322.068474
8408 58 1 0 2443.502941 2246.497269 318.255457
8409 58 1 0 2443.297947 2249.520435 315.758378
8410 58 2 0 2444.599695 2258.016412 307.036122
8411 59 2 0 979.472942 2023.536334 1177.962844
8412 59 1 0 977.569494 2028.728868 1167.389031
8413 59 1 0 975.583792 2032.687547 1166.333692
8414 59 1 0 972.235266 2033.605619 1163.952735
8415 59 1 0 968.698111 2033.395225 1161.879408
8416 59 1 0 964.710200 2033.499664 1161.301834
8417 59 1 0 960.981407 2032.673888 1161.286051
8418 59 1 0 957.512670 2034.248801 1162.197721
8419 59 1 0 952.608402 2034.163687 1162.032207
8420 59 1 0 949.114447 2033.938580 1158.962098
8421 59 1 0 949.001153 2036.380395 1155.268962
8422 59 1 0 947.139698 2038.762286 1152.220555
8423 59 1 0 944.668491 2039.134330 1148.854400
8424 59 1 0 943.411401 2041.479478 1146.274606
8425 59 1 0 944.654401 2042.968291 1142.995322
8426 59 1 0 946.073194 2044.960584 1139.564552
8427 59 1 0 946.713328 2047.693607 1136.149949
8428 59 1 0 949.967878 2045.765257 1134.550123
8429 59 1 0 952.349508 2045.207984 1130.885079
8430 59 1 0 953.468546 2044.701743 1127.081004
8431 59 1 0 956.860492 2045.607713 1124.994043
8432 59 1 0 957.144582 2041.144911 1125.467432
8433 59 1 0 956.013867 2036.721829 1124.505873
8434 59 1 0 957.751204 2033.015874 1123.259967
8435 59 1 0 956.919173 2031.751557 1119.186258
8436 59 1 0 956.350841 2028.310505 1117.027684
8437 59 1 0 956.377504 2024.493292 1119.260387
8438 59 1 0 955.878064 2021.502222 1122.502294
8439 59 1 0 957.680690 2017.801280 1124.807124
8440 59 1 0 959.622158 2021.113523 1126.196684
8441 59 1 0 963.453948 2020.580230 1126.374963
8442 59 1 0 966.047900 2022.933211 1123.821414
8443 59 1 0 967.807151 2026.860696 1122.638881
8444 59 1 0 970.272476 2030.226182 1121.534658
8445 59 1 0 971.855072 2033.937403 1122.195459
8446 59 1 0 970.760792 2037.946212 1122.923320
8447 59 2 0 968.489340 2049.052077 1126.039123
8448 59 1 0 963.227621 2060.053155 1128.215834
8449 59 1 0 960.051457 2060.765588 1130.759790
8450 59 1 0 956.683804 2061.993450 1133.095926
8451 59 1 0 957.136116 2058.856463 1136.124120
8452 59 1 0 955.400286 2056.521744 1138.418106
8453 59 1 0 954.910120 2053.517196 1140.886080
8454 59 1 0 953.153187 2049.791102 1140.977910
8455 59 1 0 954.646030 2045.908740 1140.239251
8456 59 1 0 956.783491 2042.364364 1138.738561
8457 59 1 0 960.379973 2040.260254 1137.340080
8458 59 1 0 959.362136 2038.685707 1141.211510
8459 59 1 0 960.168960 2036.972778 1144.406931
8460 59 1 0 962.318807 2035.605482 1147.693434
8461 59 1 0 964.804686 2035.819024 1151.532484
8462 59 1 0 967.570644 2039.264733 1152.626647
8463 59 1 0 967.840954 2043.566926 1153.758395
8464 59 1 0 968.307767 2048.180028 1154.131964
8465 59 1 0 967.500333 2052.359789 1153.845455
8466 59 1 0 965.084836 2053.728012 1151.318850
8467 59 1 0 966.728151 2050.354431 1152.215986
8468 59 1 0 969.225542 2047.727916 1150.039234
8469 59 1 0 971.495717 2046.749837 1147.171510
8470 59 1 0 970.794249 2048.135921 1143.168638
8471 59 1 0 974.386742 2048.164890 1140.682117
8472 59 1 0 977.673937 2046.265075 1141.232436
8473 59 1 0 981.760819 2044.806442 1139.942164
8474 59 1 0 982.954247 2041.124011 1141.095564
8475 59 1 0 985.402367 2037.915824 1139.099414
8476 59 1 0 986.620468 2035.150362 1135.583074
8477 59 1 0 990.777972 2034.673908 1135.482901
8478 59 1 0 993.779676 2031.877783 1135.500463
8479 59 1 0 994.276279 2028.144040 1137.489650
8480 59 1 0 995.926668 2026.905796 1141.329137
8481 59 1 0 998.101639 2030.809057 1141.379306
8482 59 1 0 1002.295286 2031.373087 1140.204178
8483 59 2 0 1010.923182 2024.053798 1135.097873
8484 59 1 0 1010.000072 2012.054439 1132.581983
8485 59 1 0 1007.798218 2010.474599 1135.873921
8486 59 1 0 1003.866394 2010.617504 1136.137682
8487 59 1 0 1000.886612 2008.954617 1138.667429
8488 59 1 0 1001.523015 2006.223152 1141.684429
8489 59 1 0 1003.886251 2002.572629 1142.252957
8490 59 1 0 1006.697544 1999.307185 1142.305238
8491 59 1 0 1006.164145 1995.445325 1142.759009
8492 59 1 0 1007.180530 1990.526263 1142.199353
8493 59 1 0 1005.653665 1986.519164 1142.471647
8494 59 1 0 1005.065800 1982.660249 1142.756284
8495 59 1 0 1002.845593 1982.782978 1145.926971
8496 59 1 0 1000.444579 1979.203088 1146.766795
8497 59 1 0 998.400863 1978.120614 1143.185388
8498 59 1 0 996.093529 1975.496278 1141.631579
8499 59 1 0 994.182196 1972.068765 1139.564014
8500 59 1 0 992.547153 1968.969187 1137.167101
8501 59 1 0 992.581147 1966.577720 1133.573457
8502 59 1 0 994.939875 1963.648284 1132.054704
8503 59 1 0 998.680697 1961.887901 1134.486277
8504 59 1 0 1002.355697 1960.218865 1133.102192
8505 59 1 0 1003.154574 1956.172830 1132.125513
8506 59 1 0 1004.074247 1952.177007 1132.708052
8507 59 1 0 1004.079167 1947.646326 1133.020343
8508 59 1 0 1003.212152 1945.251498 1129.351705
8509 59 1 0 1000.963451 1943.499065 1126.028176
8510 59 1 0 999.647934 1940.153586 1123.746632
8511 59 1 0 997.933433 1936.220175 1124.293489
8512 59 1 0 995.931541 1932.522075 1123.695607
8513 59 1 0 997.032088 1928.358654 1122.680454
8514 59 1 0 995.320054 1924.646545 1124.533771
8515 59 1 0 992.298329 1924.195258 1127.080460
8516 59 1 0 991.317844 1924.250082 1131.604021
8517 59 1 0 991.942865 1924.054602 1135.319672
8518 59 1 0 990.235074 1920.188964 1136.538320
8519 59 2 0 993.878301 1922.200653 1148.074462
8520 59 1 0 989.272014 1921.598674 1159.570244
8521 59 1 0 987.832039 1920.862673 1163.728479
8522 59 1 0 987.735996 1923.476286 1166.955347
8523 59 1 0 988.331219 1926.834821 1167.978989
8524 59 1 0 991.448717 1929.565906 1167.866008
8525 59 1 0 992.106260 1933.444279 1169.794370
8526 59 1 0 992.099617 1937.270158 1167.737566
8527 59 1 0 991.466530 1941.348491 1166.562424
8528 59 1 0 991.876087 1943.481769 1163.586296
8529 59 1 0 995.763706 1944.660575 1164.374242
8530 59 1 0 999.662235 1944.312352 1165.865866
8531 59 1 0 1001.564463 1947.281942 1168.286865
8532 59 1 0 1001.586898 1948.388085 1172.416649
8533 59 1 0 1000.440853 1949.804798 1175.807613
8534 59 1 0 1004.162089 1952.152508 1177.476065
8535 59 1 0 1008.173222 1951.337268 1178.173081
8536 59 1 0 1012.318988 1950.276128 1177.324426
8537 59 1 0 1014.742955 1947.127988 1177.804224
8538 59 1 0 1019.156487 1945.859053 1177.519050
8539 59 1 0 1021.466571 1943.381613 1179.811986
8540 59 1 0 1024.452766 1940.840714 1180.655498
8541 59 1 0 1027.712913 1938.801010 1182.452839
8542 59 1 0 1031.105380 1937.901595 1184.934440
8543 59 1 0 1032.137475 1938.203476 1180.715102
8544 59 1 0 1032.370618 1940.510372 1177.101844
8545 59 1 0 1032.929664 1943.683080 1174.091414
8546 59 1 0 1031.253899 1946.959302 1171.319285
8547 59 1 0 1029.850750 1948.395731 1167.808049
8548 59 1 0 1028.022316 1949.713691 1163.858737
8549 59 1 0 1025.719860 1952.050246 1161.137740
8550 59 1 0 1024.477835 1954.721415 1158.743615
8551 59 1 0 1022.280337 1957.966157 1156.861983
8552 59 1 0 1020.379158 1962.395554 1157.543631
8553 59 1 0 1019.135552 1966.412068 1159.180062
8554 59 1 0 1017.487157 1969.174367 1161.431609
8555 59 2 0 1014.512312 1978.689755 1168.542278
8556 60 2 0 375.414709 252.816753 291.144610
8557 60 1 0 382.966855 260.498938 286.012341
8558 60 1 0 385.405246 263.908801 287.788566
8559 60 1 0 385.463035 268.040422 286.981838
8560 60 1 0 384.446852 271.839025 285.801839
8561 60 1 0 382.790354 275.503632 286.074980
8562 60 1 0 380.320782 278.413479 286.216601
8563 60 1 0 379.376284 281.496753 288.440331
8564 60 1 0 376.941666 285.708540 289.088381
8565 60 1 0 376.370334 289.878446 287.096040
8566 60 1 0 379.753755 292.296338 285.572618
8567 60 1 0 381.940501 295.914508 284.825493
8568 60 1 0 382.455287 299.530918 282.768101
8569 60 1 0 384.711332 302.429110 282.272044
8570 60 1 0 387.875592 303.213023 280.300178
8571 60 1 0 391.570867 304.073480 278.467981
8572 60 1 0 395.426519 305.829722 277.207715
8573 60 1 0 396.299244 303.098959 274.266395
8574 60 1 0 398.664928 302.410608 270.613318
8575 60 1 0 400.500525 302.870164 267.092110
8576 60 1 0 403.778725 301.143649 265.373379
8577 60 1 0 400.368394 299.258421 263.129060
8578 60 1 0 396.908391 299.183583 260.000236
8579 60 1 0 395.538540 297.019973 256.572842
8580 60 1 0 395.951464 299.004597 252.728803
8581 60 1 0 394.029397 299.265754 249.114839
8582 60 1 0 390.208157 297.080245 248.692393
8583 60 1 0 386.304398 295.192172 249.641994
[truncated: 4,970,302 more chars]
